# Supplementary material for: Polymorphism of Pb5(PO4)3OHδ within the LK-99 mixture
Source: Acta Crystallogr B Struct Sci Cryst Eng Mater. 2024 Nov 19;80(Pt 6):746–50. doi: 10.1107/S2052520624010023 (PMC11789162; doi:10.1107/S2052520624010023)
Supplement: Supplementary file 1 [file b-80-00746-sup1.cif]

data_I
#==============================================================================

# PROCESSING SUMMARY (IUCr Office Use Only)

_journal_date_recd_electronic      2024-03-11
_journal_date_to_coeditor         ?
_journal_date_from_coeditor       ?
_journal_date_accepted     ?
_journal_date_printers_first      ?
_journal_date_printers_final      ?
_journal_date_proofs_out          ?
_journal_date_proofs_in           ?
_journal_coeditor_name            ?
_journal_coeditor_code      RM5078
_journal_coeditor_notes
; ?
;
_journal_paper_category      FA
_journal_techeditor_code      ?
_iucr_compatibility_tag          ACTA95
_journal_techeditor_notes  
;
;
_journal_coden_ASTM               ?
_journal_name_full                ?
_journal_year                     ?
_journal_volume                   ?
_journal_issue                    ?
_journal_page_first               ?
_journal_page_last                ?
_journal_suppl_publ_number        ?
_journal_suppl_publ_pages         ?

#==============================================================================

_audit_creation_date               2024-02-21
_audit_creation_method
;
Olex2 1.5
(compiled 2023.08.24 svn.re1ec1418 for OlexSys, GUI svn.r6817)
;
_shelx_SHELXL_version_number       '2019/1'
_audit_contact_author_address      ?
_audit_contact_author_email        ?
_audit_contact_author_name         ''
_audit_contact_author_phone        ?
_publ_contact_author_id_orcid      ?
_chemical_name_common              ?
_chemical_name_systematic          ?
_chemical_formula_moiety           'H O13 P3 Pb5'
_chemical_formula_sum              'Cu0 H O13 P3 Pb5'
_chemical_formula_weight           1337.87
_chemical_melting_point            ?
loop_
  _atom_type_symbol
  _atom_type_description
  _atom_type_scat_dispersion_real
  _atom_type_scat_dispersion_imag
  _atom_type_scat_source
 'H' 'H' 0.0000 0.0000 'International Tables Vol C Tables 4.2.6.8 and 6.1.1.4'
 'O' 'O' 0.0106 0.0060 'International Tables Vol C Tables 4.2.6.8 and 6.1.1.4'
 'P' 'P' 0.1023 0.0942 'International Tables Vol C Tables 4.2.6.8 and 6.1.1.4'
 'Cu' 'Cu' 0.3201 1.2651 'International Tables Vol C Tables 4.2.6.8 and 6.1.1.4'
 'Pb' 'Pb' -3.3944 10.1111
 'International Tables Vol C Tables 4.2.6.8 and 6.1.1.4'

_shelx_space_group_comment
;
The symmetry employed for this shelxl refinement is uniquely defined
by the following loop, which should always be used as a source of
symmetry information in preference to the above space-group names.
They are only intended as comments.
;
_space_group_crystal_system        'orthorhombic'
_space_group_IT_number             62
_space_group_name_H-M_alt          'P n m a'
_space_group_name_Hall             '-P 2ac 2n'
loop_
  _space_group_symop_operation_xyz
 'x, y, z'
 '-x+1/2, -y, z+1/2'
 '-x, y+1/2, -z'
 'x+1/2, -y+1/2, -z+1/2'
 '-x, -y, -z'
 'x-1/2, y, -z-1/2'
 'x, -y-1/2, z'
 '-x-1/2, y-1/2, z-1/2'

_cell_length_a                     13.5137(4)
_cell_length_b                     10.2904(4)
_cell_length_c                     9.3838(3)
_cell_angle_alpha                  90
_cell_angle_beta                   90
_cell_angle_gamma                  90
_cell_volume                       1304.93(7)
_cell_formula_units_Z              4
_cell_measurement_reflns_used      15385
_cell_measurement_temperature      293(2)
_cell_measurement_theta_max        41.0250
_cell_measurement_theta_min        2.6200
_shelx_estimated_absorpt_T_max     0.140
_shelx_estimated_absorpt_T_min     0.079
_exptl_absorpt_coefficient_mu      64.731
_exptl_absorpt_correction_T_max    0.177
_exptl_absorpt_correction_T_min    0.057
_exptl_absorpt_correction_type     analytical
_exptl_absorpt_process_details     ?
_exptl_absorpt_special_details     ?
_exptl_crystal_colour              ?
_exptl_crystal_density_diffrn      6.810
_exptl_crystal_density_meas        ?
_exptl_crystal_density_method      ?
_exptl_crystal_description         rod-like
_exptl_crystal_F_000               2240
_exptl_crystal_size_max            0.076
_exptl_crystal_size_mid            0.056
_exptl_crystal_size_min            0.049
_exptl_transmission_factor_max     ?
_exptl_transmission_factor_min     ?
_diffrn_reflns_av_R_equivalents    0.1257
_diffrn_reflns_av_unetI/netI       0.0668
_diffrn_reflns_Laue_measured_fraction_full  1.000
_diffrn_reflns_Laue_measured_fraction_max  0.985
_diffrn_reflns_limit_h_max         24
_diffrn_reflns_limit_h_min         -24
_diffrn_reflns_limit_k_max         18
_diffrn_reflns_limit_k_min         -18
_diffrn_reflns_limit_l_max         17
_diffrn_reflns_limit_l_min         -17
_diffrn_reflns_number              48595
_diffrn_reflns_point_group_measured_fraction_full  1.000
_diffrn_reflns_point_group_measured_fraction_max  0.985
_diffrn_reflns_theta_full          25.242
_diffrn_reflns_theta_max           41.236
_diffrn_reflns_theta_min           2.643
_diffrn_ambient_temperature        293(2)
_diffrn_detector_area_resol_mean   ?
_diffrn_measured_fraction_theta_full  1.000
_diffrn_measured_fraction_theta_max  0.985
_diffrn_measurement_device_type   "XtalLAB Synergy, Dualflex, Hypix"
_diffrn_measurement_method         ?
_diffrn_radiation_type             MoK\a
_diffrn_radiation_wavelength       0.71073
_diffrn_source                     ?
_reflns_Friedel_coverage           0.000
_reflns_Friedel_fraction_full      .
_reflns_Friedel_fraction_max       .
_reflns_number_gt                  2940
_reflns_number_total               4458
_reflns_special_details
;
 Reflections were merged by SHELXL according to the crystal
 class for the calculation of statistics and refinement.
 
 _reflns_Friedel_fraction is defined as the number of unique
 Friedel pairs measured divided by the number that would be
 possible theoretically, ignoring centric projections and
 systematic absences.
;
_reflns_threshold_expression       'I > 2\s(I)'
_computing_cell_refinement         ?
_computing_data_collection         ?
_computing_data_reduction          ?
_computing_molecular_graphics      'Olex2 1.5 (Dolomanov et al., 2009)'
_computing_publication_material    'Olex2 1.5 (Dolomanov et al., 2009)'
_computing_structure_refinement    'SHELXL-2019/1 (Sheldrick, 2019)'
_computing_structure_solution      ?
_refine_diff_density_max           3.786
_refine_diff_density_min           -5.989
_refine_diff_density_rms           0.511
_refine_ls_extinction_coef         0.00025(3)
_refine_ls_extinction_expression  
 'Fc^*^=kFc[1+0.001xFc^2^\l^3^/sin(2\q)]^-1/4^'
_refine_ls_extinction_method       'SHELXL-2019/1 (Sheldrick 2019)'
_refine_ls_goodness_of_fit_ref     1.047
_refine_ls_hydrogen_treatment      constr
_refine_ls_matrix_type             full
_refine_ls_number_parameters       114
_refine_ls_number_reflns           4458
_refine_ls_number_restraints       0
_refine_ls_R_factor_all            0.0811
_refine_ls_R_factor_gt             0.0402
_refine_ls_restrained_S_all        1.047
_refine_ls_shift/su_max            0.001
_refine_ls_shift/su_mean           0.000
_refine_ls_structure_factor_coef   Fsqd
_refine_ls_weighting_details      
 'w=1/[\s^2^(Fo^2^)+(0.0195P)^2^] where P=(Fo^2^+2Fc^2^)/3'
_refine_ls_weighting_scheme        calc
_refine_ls_wR_factor_gt            0.0681
_refine_ls_wR_factor_ref           0.0758
_refine_special_details            ?
_olex2_refinement_description
;
1. Others
 Fixed Sof: Pb4(0.355) Pb5(0.145) H8(0.5)
2.a Tetrahedral OH refined with riding coordinates:
 O8(H8)
;
_atom_sites_solution_hydrogens     geom
_atom_sites_solution_primary       ?
_atom_sites_solution_secondary     ?
loop_
  _atom_site_label
  _atom_site_type_symbol
  _atom_site_fract_x
  _atom_site_fract_y
  _atom_site_fract_z
  _atom_site_U_iso_or_equiv
  _atom_site_adp_type
  _atom_site_occupancy
  _atom_site_site_symmetry_order
  _atom_site_calc_flag
  _atom_site_refinement_flags_posn
  _atom_site_refinement_flags_adp
  _atom_site_refinement_flags_occupancy
  _atom_site_disorder_assembly
  _atom_site_disorder_group
 Pb1 Pb 0.07377(2)  0.55577(2)  0.29630(2) 0.01897(6)   Uani 1 1 d . . . . .
 Pb2 Pb 0.02043(2)  0.750000   -0.02842(3) 0.01674(6)   Uani 1 2 d S T P . .
 Pb3 Pb 0.23350(3)  0.750000   -0.30356(4) 0.02470(8)   Uani 1 2 d S T P . .
 Pb4 Pb 0.27499(19) 0.750000    0.1556(2)  0.0285(2)    Uani 0.71 2 d S T P . .
 Pb5 Pb 0.2703(5)   0.750000    0.1277(6)  0.0496(14)   Uani 0.29 2 d S T P . .
 P1  P -0.16310(10) 0.53243(13) 0.07074(14) 0.0123(2)   Uani 1 1 d . . . . .
 P2  P  0.00299(15) 0.750000   -0.4252(2)     0.0153(4) Uani 1 2 d S T P . .
 O1  O -0.0913(6)   0.750000   -0.3461(8)    0.0402(19) Uani 1 2 d S T P . .
 O2  O -0.0171(5)   0.750000    0.4179(6)    0.0257(13) Uani 1 2 d S T P . .
 O3  O  0.1089(4)   0.750000    0.1753(5)    0.0134(10) Uani 1 2 d S T P . .
 O4  O -0.1751(4)   0.3859(4)   0.0955(4)    0.0248(9)  Uani 1 1 d . . . . .
 O5  O -0.1685(4)   0.5588(5)  -0.0902(5)   0.0297(11)  Uani 1 1 d . . . . .
 O6  O -0.0618(3)   0.5794(5)   0.1249(6)    0.0311(11) Uani 1 1 d . . . . .
 O7  O -0.2451(4)   0.6053(5)   0.1488(6)    0.0333(12) Uani 1 1 d . . . . .
 O8  O  0.0635(4)   0.8677(5)  -0.3915(7)   0.0406(14) Uani 1 1 d . . . . .
 H8  H  0.099291    0.852435   -0.322954     0.061     Uiso 0.5 1 calc R U P . .

loop_
  _atom_site_aniso_label
  _atom_site_aniso_U_11
  _atom_site_aniso_U_22
  _atom_site_aniso_U_33
  _atom_site_aniso_U_23
  _atom_site_aniso_U_13
  _atom_site_aniso_U_12
 Pb1 0.02213(10) 0.01654(10) 0.01823(9) 0.00298(7) -0.00192(8) -0.00122(8)
 Pb2 0.01586(12) 0.02079(14) 0.01357(11) 0.000 -0.00303(10) 0.000
 Pb3 0.02997(17) 0.02127(15) 0.02286(15) 0.000 0.00819(13) 0.000
 Pb4 0.0111(3) 0.0524(5) 0.0221(5) 0.000 0.0032(3) 0.000
 Pb5 0.0111(9) 0.098(2) 0.040(3) 0.000 0.0058(15) 0.000
 P1 0.0110(5) 0.0105(5) 0.0154(6) 0.0000(4) 0.0014(5) 0.0008(5)
 P2 0.0142(8) 0.0203(9) 0.0115(8) 0.000 0.0010(7) 0.000
 O1 0.029(4) 0.066(6) 0.026(4) 0.000 0.011(3) 0.000
 O2 0.022(3) 0.041(4) 0.015(3) 0.000 0.002(2) 0.000
 O3 0.010(2) 0.018(3) 0.012(2) 0.000 0.0001(17) 0.000
 O4 0.039(3) 0.0122(18) 0.024(2) -0.0007(15) 0.007(2) -0.0076(19)
 O5 0.040(3) 0.033(2) 0.0160(19) 0.0031(18) -0.0050(19) 0.012(2)
 O6 0.018(2) 0.041(3) 0.035(3) 0.008(2) -0.0083(19) -0.011(2)
 O7 0.031(3) 0.025(2) 0.044(3) -0.012(2) 0.020(2) 0.005(2)
 O8 0.028(3) 0.033(3) 0.061(4) -0.019(3) -0.012(3) -0.001(2)

_geom_special_details
;
 All esds (except the esd in the dihedral angle between two l.s. planes)
 are estimated using the full covariance matrix.  The cell esds are taken
 into account individually in the estimation of esds in distances, angles
 and torsion angles; correlations between esds in cell parameters are only
 used when they are defined by crystal symmetry.  An approximate (isotropic)
 treatment of cell esds is used for estimating esds involving l.s. planes.
;
loop_
  _geom_bond_atom_site_label_1
  _geom_bond_atom_site_label_2
  _geom_bond_distance
  _geom_bond_site_symmetry_2
  _geom_bond_publ_flag
 Pb1 Pb4 3.624(2) . ?
 Pb1 Pb5 3.681(6) . ?
 Pb1 O2 2.608(4) . ?
 Pb1 O3 2.347(3) . ?
 Pb1 O5 2.601(5) 5_565 ?
 Pb1 O6 2.450(5) . ?
 Pb1 O7 2.552(5) 6_656 ?
 Pb2 Pb5 3.681(6) . ?
 Pb2 O3 2.255(5) . ?
 Pb2 O4 2.592(5) 5_565 ?
 Pb2 O4 2.592(5) 3 ?
 Pb2 O6 2.527(5) . ?
 Pb2 O6 2.527(5) 7_575 ?
 Pb3 O1 2.753(7) 6_655 ?
 Pb3 O4 2.528(4) 5_565 ?
 Pb3 O4 2.528(4) 3 ?
 Pb3 O5 2.573(4) 6_655 ?
 Pb3 O5 2.573(4) 4_564 ?
 Pb3 O8 2.725(5) 7_575 ?
 Pb3 O8 2.725(5) . ?
 Pb4 O3 2.252(6) . ?
 Pb4 O7 2.379(5) 6_656 ?
 Pb4 O7 2.379(5) 4_565 ?
 Pb5 O3 2.226(9) . ?
 Pb5 O7 2.581(7) 4_565 ?
 Pb5 O7 2.581(7) 6_656 ?
 P1 O4 1.534(4) . ?
 P1 O5 1.536(4) . ?
 P1 O6 1.538(5) . ?
 P1 O7 1.526(5) . ?
 P2 O1 1.474(7) . ?
 P2 O2 1.498(6) 1_554 ?
 P2 O8 1.495(5) . ?
 P2 O8 1.495(5) 7_575 ?

loop_
  _geom_angle_atom_site_label_1
  _geom_angle_atom_site_label_2
  _geom_angle_atom_site_label_3
  _geom_angle
  _geom_angle_site_symmetry_1
  _geom_angle_site_symmetry_3
  _geom_angle_publ_flag
 Pb4 Pb1 Pb5 4.13(11) . . ?
 O2 Pb1 Pb4 95.16(11) . . ?
 O2 Pb1 Pb5 96.41(12) . . ?
 O3 Pb1 Pb4 37.09(13) . . ?
 O3 Pb1 Pb5 35.30(14) . . ?
 O3 Pb1 O2 69.77(15) . . ?
 O3 Pb1 O5 85.80(15) . 5_565 ?
 O3 Pb1 O6 75.47(17) . . ?
 O3 Pb1 O7 74.55(17) . 6_656 ?
 O5 Pb1 Pb4 67.03(12) 5_565 . ?
 O5 Pb1 Pb5 64.62(13) 5_565 . ?
 O5 Pb1 O2 154.68(15) 5_565 . ?
 O6 Pb1 Pb4 105.49(12) . . ?
 O6 Pb1 Pb5 101.73(14) . . ?
 O6 Pb1 O2 81.89(19) . . ?
 O6 Pb1 O5 85.71(17) . 5_565 ?
 O6 Pb1 O7 146.06(16) . 6_656 ?
 O7 Pb1 Pb4 40.88(12) 6_656 . ?
 O7 Pb1 Pb5 44.49(14) 6_656 . ?
 O7 Pb1 O2 102.13(18) 6_656 . ?
 O7 Pb1 O5 76.61(17) 6_656 5_565 ?
 O3 Pb2 Pb5 34.53(16) . . ?
 O3 Pb2 O4 77.19(15) . 5_565 ?
 O3 Pb2 O4 77.19(15) . 3 ?
 O3 Pb2 O6 75.55(14) . 7_575 ?
 O3 Pb2 O6 75.55(14) . . ?
 O4 Pb2 Pb5 49.98(12) 3 . ?
 O4 Pb2 Pb5 49.98(12) 5_565 . ?
 O4 Pb2 O4 65.31(18) 3 5_565 ?
 O6 Pb2 Pb5 100.19(12) . . ?
 O6 Pb2 Pb5 100.19(12) 7_575 . ?
 O6 Pb2 O4 150.17(14) . 3 ?
 O6 Pb2 O4 150.17(14) 7_575 5_565 ?
 O6 Pb2 O4 96.77(15) 7_575 3 ?
 O6 Pb2 O4 96.77(15) . 5_565 ?
 O6 Pb2 O6 88.0(3) 7_575 . ?
 O4 Pb3 O1 82.81(18) 3 6_655 ?
 O4 Pb3 O1 82.81(18) 5_565 6_655 ?
 O4 Pb3 O4 67.17(19) 3 5_565 ?
 O4 Pb3 O5 92.11(15) 5_565 6_655 ?
 O4 Pb3 O5 92.11(14) 3 4_564 ?
 O4 Pb3 O5 152.01(14) 5_565 4_564 ?
 O4 Pb3 O5 152.01(14) 3 6_655 ?
 O4 Pb3 O8 74.03(16) 3 . ?
 O4 Pb3 O8 74.03(16) 5_565 7_575 ?
 O4 Pb3 O8 102.50(18) 3 7_575 ?
 O4 Pb3 O8 102.50(18) 5_565 . ?
 O5 Pb3 O1 75.81(15) 6_655 6_655 ?
 O5 Pb3 O1 75.81(15) 4_564 6_655 ?
 O5 Pb3 O5 99.8(2) 4_564 6_655 ?
 O5 Pb3 O8 131.03(16) 6_655 . ?
 O5 Pb3 O8 88.65(17) 6_655 7_575 ?
 O5 Pb3 O8 131.03(16) 4_564 7_575 ?
 O5 Pb3 O8 88.65(17) 4_564 . ?
 O8 Pb3 O1 151.60(12) 7_575 6_655 ?
 O8 Pb3 O1 151.60(12) . 6_655 ?
 O8 Pb3 O8 52.8(2) . 7_575 ?
 Pb1 Pb4 Pb1 66.95(4) 7_575 . ?
 O3 Pb4 Pb1 38.94(7) . . ?
 O3 Pb4 Pb1 38.94(7) . 7_575 ?
 O3 Pb4 O7 79.79(17) . 4_565 ?
 O3 Pb4 O7 79.79(17) . 6_656 ?
 O7 Pb4 Pb1 88.76(15) 4_565 . ?
 O7 Pb4 Pb1 88.76(15) 6_656 7_575 ?
 O7 Pb4 Pb1 44.60(13) 6_656 . ?
 O7 Pb4 Pb1 44.60(13) 4_565 7_575 ?
 O7 Pb4 O7 77.5(3) 4_565 6_656 ?
 Pb1 Pb5 Pb1 65.77(11) 7_575 . ?
 Pb2 Pb5 Pb1 60.61(10) . . ?
 Pb2 Pb5 Pb1 60.61(10) . 7_575 ?
 O3 Pb5 Pb1 37.53(9) . . ?
 O3 Pb5 Pb1 37.53(9) . 7_575 ?
 O3 Pb5 Pb2 35.03(16) . . ?
 O3 Pb5 O7 76.0(2) . 4_565 ?
 O3 Pb5 O7 76.0(2) . 6_656 ?
 O7 Pb5 Pb1 84.6(2) 4_565 . ?
 O7 Pb5 Pb1 43.88(14) 6_656 . ?
 O7 Pb5 Pb1 43.88(14) 4_565 7_575 ?
 O7 Pb5 Pb1 84.6(2) 6_656 7_575 ?
 O7 Pb5 Pb2 104.4(2) 6_656 . ?
 O7 Pb5 Pb2 104.4(2) 4_565 . ?
 O7 Pb5 O7 70.5(3) 4_565 6_656 ?
 O4 P1 O5 108.5(2) . . ?
 O4 P1 O6 110.6(3) . . ?
 O5 P1 O6 108.2(3) . . ?
 O7 P1 O4 109.5(3) . . ?
 O7 P1 O5 110.5(3) . . ?
 O7 P1 O6 109.5(3) . . ?
 O1 P2 O2 109.8(4) . 1_554 ?
 O1 P2 O8 111.5(3) . . ?
 O1 P2 O8 111.5(3) . 7_575 ?
 O8 P2 O2 107.9(3) . 1_554 ?
 O8 P2 O2 107.9(3) 7_575 1_554 ?
 O8 P2 O8 108.2(4) 7_575 . ?
 P2 O1 Pb3 179.6(5) . 6 ?
 Pb1 O2 Pb1 100.0(2) . 7_575 ?
 P2 O2 Pb1 110.2(2) 1_556 7_575 ?
 P2 O2 Pb1 110.2(2) 1_556 . ?
 Pb1 O3 Pb1 116.8(2) 7_575 . ?
 Pb2 O3 Pb1 107.63(14) . 7_575 ?
 Pb2 O3 Pb1 107.63(14) . . ?
 Pb4 O3 Pb1 103.97(15) . . ?
 Pb4 O3 Pb1 103.96(15) . 7_575 ?
 Pb4 O3 Pb2 117.3(2) . . ?
 Pb5 O3 Pb1 107.17(16) . 7_575 ?
 Pb5 O3 Pb1 107.17(16) . . ?
 Pb5 O3 Pb2 110.4(3) . . ?
 Pb5 O3 Pb4 6.87(18) . . ?
 Pb3 O4 Pb2 98.09(15) 5_565 5_565 ?
 P1 O4 Pb2 114.1(2) . 5_565 ?
 P1 O4 Pb3 133.9(2) . 5_565 ?
 Pb3 O5 Pb1 108.18(15) 6 5_565 ?
 P1 O5 Pb1 128.9(3) . 5_565 ?
 P1 O5 Pb3 122.7(3) . 6 ?
 Pb1 O6 Pb2 96.54(15) . . ?
 P1 O6 Pb1 148.3(3) . . ?
 P1 O6 Pb2 114.9(3) . . ?
 Pb1 O7 Pb5 91.6(2) 6_556 6_556 ?
 Pb4 O7 Pb1 94.52(17) 6_556 6_556 ?
 Pb4 O7 Pb5 4.14(13) 6_556 6_556 ?
 P1 O7 Pb1 134.1(3) . 6_556 ?
 P1 O7 Pb4 126.5(3) . 6_556 ?
 P1 O7 Pb5 128.0(3) . 6_556 ?
 P2 O8 Pb3 99.5(3) . . ?

_shelx_res_file
;
TITL HW_MX_PbCuPO_081123_corr_ver2 in Pnma
    HW_MX_PbCuPO_081123_corr_ver2.res
    created by SHELXL-2019/1 at 12:18:34 on 14-Aug-2023
CELL 0.71073  13.51374  10.29039   9.38381  90.0000  90.0000  90.0000
ZERR   4.00   0.00044   0.00036   0.00029   0.0000   0.0000   0.0000
LATT  1
SYMM 0.5-X, -Y, 0.5+Z
SYMM -X, 0.5+Y, -Z
SYMM 0.5+X, 0.5-Y, 0.5-Z
SFAC H O P CU PB
UNIT 4 52 12 0 20
ACTA

L.S. 10

WGHT    0.019500
EXTI    0.000246
FVAR       0.05218   0.99758
PB1   5    0.073773    0.555770    0.296299    11.00000    0.02213    0.01654 =
         0.01823    0.00298   -0.00192   -0.00122
PB2   5    0.020426    0.750000   -0.028418    10.50000    0.01586    0.02079 =
         0.01357    0.00000   -0.00303    0.00000
PB3   5    0.233500    0.750000   -0.303564    10.50000    0.02997    0.02127 =
         0.02286    0.00000    0.00819    0.00000
PB4   5    0.274987    0.750000    0.155579    10.35500    0.01109    0.05244 =
         0.02207    0.00000    0.00323    0.00000
PB5   5    0.270286    0.750000    0.127665    10.14500    0.01108    0.09802 =
         0.03967    0.00000    0.00581    0.00000
P1    3   -0.163104    0.532434    0.070739    11.00000    0.01099    0.01048 =
         0.01540   -0.00003    0.00135    0.00082
P2    3    0.002989    0.750000   -0.425174    10.50000    0.01417    0.02033 =
         0.01150    0.00000    0.00105    0.00000
O1    2   -0.091262    0.750000   -0.346073    10.50000    0.02930    0.06552 =
         0.02573    0.00000    0.01116    0.00000
O2    2   -0.017098    0.750000    0.417861    10.50000    0.02179    0.04063 =
         0.01471    0.00000    0.00191    0.00000
O3    2    0.108903    0.750000    0.175308    10.50000    0.00976    0.01821 =
         0.01222    0.00000    0.00014    0.00000
O4    2   -0.175054    0.385913    0.095466    11.00000    0.03851    0.01216 =
         0.02374   -0.00068    0.00702   -0.00762
O5    2   -0.168535    0.558765   -0.090242    11.00000    0.03973    0.03343 =
         0.01596    0.00312   -0.00503    0.01206
O6    2   -0.061800    0.579418    0.124904    11.00000    0.01752    0.04099 =
         0.03492    0.00755   -0.00833   -0.01100
O7    2   -0.245117    0.605293    0.148817    11.00000    0.03072    0.02536 =
         0.04373   -0.01158    0.01954    0.00489
O8    2    0.063524    0.867674   -0.391537    11.00000    0.02800    0.03298 =
         0.06067   -0.01862   -0.01218   -0.00096
AFIX  83
H8    1    0.099291    0.852435   -0.322954    10.50000   -1.50000
AFIX   0
HKLF 4


REM  HW_MX_PbCuPO_081123_corr_ver2 in Pnma
REM wR2 = 0.0758, GooF = S = 1.047, Restrained GooF = 1.047 for all data
REM R1 = 0.0402 for 2940 Fo > 4sig(Fo) and 0.0811 for all 4458 data
REM 114 parameters refined using 0 restraints

END

WGHT      0.0195      0.0000

REM Highest difference peak  3.786,  deepest hole -5.989,  1-sigma level  0.511
Q1    1   0.2020  0.7500 -0.3368  10.50000  0.05    2.95
Q2    1   0.0638  0.5923  0.3433  11.00000  0.05    2.90
Q3    1   0.2272  0.7943 -0.3643  11.00000  0.05    2.27
Q4    1   0.0987  0.4933  0.2383  11.00000  0.05    2.24
Q5    1  -0.0101  0.7960 -0.3620  11.00000  0.05    2.19
Q6    1   0.0698  0.5932  0.2338  11.00000  0.05    2.04
Q7    1   0.2589  0.8602  0.2029  11.00000  0.05    2.04
Q8    1   0.2561  0.7922  0.1439  11.00000  0.05    1.91
Q9    1   0.0327  0.7928 -0.0730  11.00000  0.05    1.90
Q10   1  -0.1466  0.2500  0.1539  10.50000  0.05    1.87
Q11   1   0.1033  0.5571  0.2954  11.00000  0.05    1.85
Q12   1  -0.0477  0.7500  0.0016  10.50000  0.05    1.85
Q13   1  -0.0979  0.7500 -0.1833  10.50000  0.05    1.85
Q14   1   0.0749  0.5179  0.3565  11.00000  0.05    1.82
Q15   1   0.2721  0.7844  0.2113  11.00000  0.05    1.81
Q16   1  -0.1434  0.4985 -0.1235  11.00000  0.05    1.80
Q17   1   0.1222  0.6037  0.2069  11.00000  0.05    1.78
Q18   1  -0.0417  0.7500  0.3003  10.50000  0.05    1.71
Q19   1   0.0108  0.7868 -0.0804  11.00000  0.05    1.71
Q20   1  -0.0920  0.6561  0.1374  11.00000  0.05    1.70
;
_shelx_res_checksum                61433
_shelx_hkl_file
;
   0   0   2  404.19   41.07
   0   0   2  437.84   41.06
   0   0   2  406.21   41.09
   0   0  -2  457.67   41.00
   0   0   3    0.50    0.84
   0   0  -3   -0.19    0.63
   0   0   3   -0.67    0.80
   0   0  -3    0.85    0.91
   0   0  -3   -0.11    0.42
   0   0   3    0.11    0.41
   0   0   3    0.50    0.85
   0   0   3    1.59    0.60
   0   0   3   -0.22    0.81
   0   0   3    0.46    0.39
   0   0  -4    5.26    1.00
   0   0  -4    4.02    1.31
   0   0   4    6.87    1.25
   0   0   4    4.51    1.28
   0   0   4    4.38    0.76
   0   0   4    4.38    1.00
   0   0   4    3.60    1.33
   0   0  -4    5.43    0.77
   0   0   4    4.91    0.78
   0   0   5   -0.47    0.80
   0   0  -5   -0.72    1.33
   0   0  -5    0.57    0.86
   0   0   5   -0.37    1.34
   0   0  -5    0.45    0.56
   0   0   5    0.50    0.58
   0   0  -6  196.94   18.61
   0   0   6  194.71   18.84
   0   0  -6  192.20   19.16
   0   0   6  213.03   19.25
   0   0   6  184.62   18.46
   0   0   7    0.66    1.20
   0   0   7    1.04    1.63
   0   0  -7    1.53    1.89
   0   0  -7   -3.01    1.96
   0   0  -8  321.74   29.05
   0   0   8  334.75   29.10
   0   0   8  287.41   27.86
   0   0  -8  272.02   28.83
   0   0  -9   -1.29    2.52
   0   0  -9   -2.03    2.54
   0   0 -10  139.77   14.71
   0   0 -10  123.45   14.73
   0   0  10  153.99   14.89
   0   0 -11    0.74    3.10
   0   0 -11   -1.41    3.04
   0   0 -11   -2.54    3.43
   0   0  11    0.81    2.93
   0   0 -12  112.76   12.79
   0   0  12  139.86   13.29
   0   0 -12   99.43   12.86
   0   0 -12  112.73   12.79
   0   0 -13   -1.63    3.70
   0   0  13    2.93    3.63
   0   0 -13    2.02    4.03
   0   0 -13    2.18    3.68
   0   0  13    0.95    3.59
   0   0 -14   19.92    4.87
   0   0  14   18.39    4.76
   0   0 -14   12.85    4.93
   0   0  14   11.33    4.79
   0   0  15   -1.07    4.53
   0   0 -15   -1.10    4.82
   0   0  15   -3.18    4.96
   0   0  16   11.20    4.74
   0   0 -16    6.48    5.27
   0   0  16    7.58    5.03
   0   0  17    1.08    4.59
   0   0  17    2.29    4.89
   0   1   1   22.93    2.32
   0  -1   1   19.81    2.23
   0  -1   1   21.24    2.19
   0  -1  -1   22.55    2.37
   0  -1   1   22.98    2.15
   0   1   1   19.73    2.21
   0   1   1   22.47    2.27
   0  -1   2    0.09    0.44
   0   1  -2    1.10    0.44
   0  -1   2    0.57    0.55
   0   1   2   -0.32    0.97
   0   1   2   -0.20    1.28
   0   1  -2   -0.53    0.50
   0  -1   2    0.26    0.55
   0  -1  -2    0.08    0.61
   0   1   2   -0.32    0.55
   0  -1   3   23.96    2.51
   0  -1   3   26.65    2.63
   0   1  -3   27.59    2.61
   0   1   3   22.50    2.73
   0  -1   3   22.59    2.54
   0   1   3   20.92    2.77
   0   1  -3   22.28    2.54
   0  -1  -3   21.05    2.76
   0  -1   3   21.64    2.64
   0  -1   3   20.97    2.70
   0  -1  -3   24.55    2.51
   0   1   3   24.97    2.47
   0  -1  -4   -0.34    1.33
   0   1  -4   -0.21    0.81
   0   1  -4   -0.69    0.94
   0   1  -4    0.28    0.79
   0  -1   4   -0.50    0.73
   0   1   4    0.50    1.12
   0  -1  -4    0.67    1.27
   0  -1  -4    0.25    1.26
   0  -1   4    0.67    0.65
   0  -1   4    0.28    0.90
   0   1   4    0.09    0.59
   0  -1  -5  327.65   32.63
   0   1  -5  332.21   32.43
   0  -1   5  320.73   32.08
   0   1  -5  330.81   32.11
   0  -1   5  370.18   32.27
   0  -1   5  350.86   32.55
   0   1   5  331.61   32.00
   0  -1  -6   -0.84    1.09
   0  -1  -6    0.94    1.52
   0  -1  -6   -0.48    1.58
   0   1  -6   -0.37    1.60
   0  -1   6   -0.29    1.02
   0  -1   6    2.23    0.95
   0   1   6   -0.46    1.48
   0  -1   6   -1.68    1.52
   0   1  -6   -0.15    0.95
   0   1   6    0.45    0.64
   0  -1   6    0.44    0.68
   0  -1  -7   79.21    7.86
   0   1  -7   76.56    8.52
   0  -1  -7   87.60    8.79
   0   1  -7   76.82    8.48
   0  -1  -7   79.72    8.72
   0   1  -7   72.61    7.82
   0  -1   7   75.33    8.08
   0  -1   7   93.68    8.74
   0   1   7   90.74    8.75
   0  -1   7   80.89    7.78
   0   1   7   77.41    7.64
   0   1  -8   -0.56    1.69
   0  -1  -8    0.63    2.24
   0  -1  -8    1.26    2.20
   0   1  -8    1.53    1.85
   0  -1   8   -1.35    1.37
   0   1   8    3.11    2.12
   0  -1   8   -0.58    2.27
   0  -1   8    0.94    0.90
   0   1  -9    1.74    2.23
   0  -1  -9    1.40    2.41
   0  -1   9   -0.65    2.28
   0   1   9    2.06    2.11
   0  -1  -9   -0.71    2.57
   0   1  -9   -1.96    2.48
   0  -1   9   -0.67    1.89
   0   1   9    1.25    2.06
   0  -1 -10    1.52    2.75
   0   1 -10   -0.62    2.87
   0   1  10   -0.76    2.66
   0  -1  10    2.15    2.80
   0   1 -10   -1.10    2.54
   0   1 -10    0.74    2.65
   0  -1 -10    1.59    2.75
   0   1  10   -2.80    2.42
   0  -1  10    1.50    2.63
   0  -1 -11   59.92    8.57
   0   1 -11   68.31    8.35
   0  -1  11   81.08    8.70
   0   1  11   95.53    9.26
   0  -1 -11   52.67    8.45
   0   1 -11   69.32    8.24
   0   1 -11   60.63    8.59
   0   1  11   87.13    8.70
   0  -1 -12   -4.23    3.71
   0   1 -12    0.70    3.34
   0   1  12   -0.92    3.62
   0  -1  12    0.88    3.23
   0   1 -12    0.93    3.48
   0  -1 -12   -1.87    3.74
   0  -1 -12    5.05    3.89
   0   1 -12   -0.58    3.19
   0   1  12   -1.72    3.31
   0   1 -13   22.09    4.71
   0  -1 -13   19.22    4.96
   0   1  13   25.91    5.08
   0  -1  13   28.67    5.17
   0  -1 -13   19.02    5.21
   0  -1 -13   17.10    4.95
   0   1 -13    9.06    4.56
   0   1  13   27.88    5.08
   0   1 -14   -2.20    3.84
   0  -1 -14   -1.80    4.10
   0   1  14    6.30    4.20
   0  -1  14   -1.01    4.11
   0   1 -14    1.06    4.65
   0  -1 -14    1.06    4.19
   0  -1 -14    9.09    4.54
   0   1  14    6.98    4.08
   0  -1 -15    2.67    4.60
   0   1  15   -5.40    4.95
   0  -1  15   -3.14    4.42
   0   1 -15   -1.07    4.34
   0  -1 -15    3.29    5.03
   0   1  15    2.10    4.19
   0  -1  16    2.14    4.60
   0   1  16   -1.10    4.45
   0  -1 -16    5.51    4.92
   0   1  16    2.19    4.67
   0   1  17   -2.19    4.89
   0  -1  17   -2.12    4.70
   0  -1 -17   -4.20    4.90
   0  -1  17    4.69    5.19
   0   1  17    8.98    5.19
   0  -2   0  402.00   38.37
   0   2  -1    0.25    0.30
   0  -2  -1    0.91    0.82
   0   2   1    0.10    0.50
   0  -2   1   -0.66    0.78
   0  -2   1    0.40    0.28
   0  -2   1    0.56    0.35
   0   2   1   -0.32    0.66
   0   2   2  224.92   20.22
   0  -2   2  187.74   20.35
   0  -2  -2  228.77   20.21
   0  -2   2  189.33   20.25
   0   2  -2  220.43   20.37
   0   2  -2  207.98   20.22
   0  -2  -2  223.59   20.60
   0  -2   2  221.30   20.23
   0   2   2  202.49   20.38
   0  -2  -2  207.95   20.34
   0   2   2  195.88   20.33
   0  -2   3    0.72    0.64
   0  -2   3    2.02    0.78
   0   2  -3   -0.52    0.50
   0  -2   3    1.17    0.77
   0  -2   3    1.64    0.65
   0   2   3    0.72    1.17
   0  -2  -3    0.21    0.46
   0  -2   3    0.81    0.67
   0   2  -3   -0.20    0.94
   0   2   3   -0.76    1.26
   0   2   3    0.36    0.42
   0  -2   3   -0.54    0.76
   0  -2  -3    0.31    0.92
   0   2   3   -0.42    0.78
   0  -2   4   12.38    1.70
   0  -2  -4   16.95    2.39
   0  -2   4   11.24    1.80
   0   2  -4   14.62    1.92
   0  -2   4   18.27    1.90
   0   2  -4   12.42    1.75
   0   2  -4   14.09    1.76
   0  -2   4   11.70    1.94
   0   2   4   13.85    1.73
   0  -2  -4   13.68    1.86
   0  -2   5    1.49    0.88
   0  -2  -5    1.87    1.62
   0   2  -5    1.44    1.18
   0   2  -5   -1.21    1.00
   0  -2   5   -0.37    1.17
   0   2  -5   -1.34    1.17
   0  -2  -5   -1.90    1.64
   0  -2   5   -0.65    1.17
   0  -2  -5   -0.14    0.89
   0   2   5    0.26    0.81
   0  -2  -6  247.84   23.94
   0  -2  -6  254.51   23.98
   0   2  -6  211.55   23.40
   0   2  -6  242.92   23.31
   0  -2   6  266.77   23.38
   0  -2   6  255.49   23.70
   0   2   6  231.36   23.06
   0   2  -7    1.49    1.49
   0  -2  -7   -1.21    2.03
   0  -2   7   -0.56    1.08
   0   2   7    1.70    1.60
   0   2  -7   -1.39    1.30
   0  -2   7   -0.48    1.66
   0  -2  -7    0.59    1.95
   0  -2  -8   18.57    3.47
   0   2  -8   18.65    3.39
   0  -2  -8   25.23    2.60
   0   2  -8   21.71    3.22
   0  -2  -8   17.73    3.77
   0  -2   8   21.45    3.46
   0  -2   8   20.23    2.78
   0   2  -8   15.51    2.57
   0  -2   8   22.83    3.52
   0   2   8   21.78    3.48
   0  -2   8   20.68    2.43
   0   2  -9   -0.37    1.98
   0   2  -9    3.20    2.47
   0  -2  -9    1.48    2.61
   0   2  -9   -1.48    2.31
   0  -2  -9    0.75    2.60
   0   2   9   -1.22    2.04
   0  -2   9    2.78    2.17
   0  -2   9   -0.36    1.49
   0  -2   9    4.37    2.38
   0   2   9   -1.42    2.31
   0  -2   9    1.01    1.13
   0   2 -10   58.36    8.10
   0  -2 -10   80.23    8.88
   0  -2  10   73.87    8.66
   0   2  10   84.62    8.68
   0  -2  10   70.44    7.86
   0  -2  10   82.24    8.75
   0   2  10   91.13    8.98
   0   2 -10   62.83    8.48
   0  -2 -10   73.42    8.88
   0   2 -10   69.95    8.00
   0  -2 -11    1.72    3.23
   0   2 -11    1.15    2.79
   0  -2  11    0.79    2.96
   0   2  11    3.42    2.91
   0  -2 -11   -3.56    3.68
   0   2 -11    2.50    3.05
   0   2 -11    1.21    2.30
   0  -2  11   -0.86    2.90
   0   2  11    2.28    2.86
   0  -2 -12    5.37    3.86
   0   2 -12    6.69    3.27
   0  -2  12    6.15    3.60
   0   2  12    2.82    3.31
   0  -2 -12    8.52    3.91
   0  -2 -12    3.66    3.90
   0   2 -12    5.48    3.40
   0   2 -12    6.13    2.36
   0   2  12   11.75    3.25
   0  -2  12    6.64    3.66
   0   2 -13   -0.62    3.20
   0  -2 -13   -1.86    4.11
   0   2  13   -1.02    3.69
   0  -2  13    1.89    3.90
   0  -2 -13    1.01    3.93
   0   2 -13    0.97    3.74
   0  -2 -13   -4.73    4.74
   0   2  13   -1.82    3.38
   0  -2  13   -2.04    3.79
   0  -2 -14   34.21    6.15
   0   2  14   25.75    5.83
   0  -2  14   37.78    6.27
   0  -2 -14   41.88    6.65
   0   2 -14   21.82    5.76
   0  -2 -14   18.95    5.74
   0  -2  14   29.30    6.02
   0   2  14   36.00    6.05
   0  -2 -15    5.68    4.64
   0   2  15   -2.06    4.52
   0  -2  15    3.42    4.50
   0  -2 -15    1.09    4.54
   0  -2  15    3.09    4.69
   0   2  15   -5.51    4.79
   0   2  16   16.08    5.34
   0  -2 -16    4.38    4.91
   0  -2  16    3.15    4.83
   0   2  16   12.34    5.34
   0  -2  17   -2.08    4.98
   0   2  17    1.11    5.06
   0   2  17   -3.29    5.24
   0   3   0   -0.16    0.87
   0  -3   0    0.74    0.71
   0   3   0    0.20    0.84
   0   3   0    0.92    0.56
   0   3   0   -0.19    0.30
   0   3   0    0.29    0.53
   0  -3   1  872.95   81.10
   0   3  -1  824.89   81.17
   0  -3  -1  841.02   81.44
   0  -3  -1  897.24   81.29
   0  -3   1  765.01   81.11
   0   3   1  890.42   81.34
   0  -3   1  852.75   81.06
   0  -3   1  893.05   81.20
   0   3  -1  885.67   81.08
   0   3  -1  840.08   81.13
   0   3   1  806.86   81.21
   0  -3   1  880.11   81.16
   0   3   1  863.28   81.25
   0   3  -2    0.84    0.65
   0   3  -2    0.19    0.45
   0  -3  -2   -0.93    1.16
   0   3   2    0.70    0.79
   0  -3  -2    0.13    0.75
   0  -3   2   -0.60    1.05
   0  -3   2    0.54    0.45
   0   3   2   -0.41    0.82
   0  -3   2    0.22    0.46
   0  -3   2    0.55    0.44
   0  -3  -2   -0.59    1.03
   0   3   2    1.49    1.02
   0  -3  -3  298.37   27.89
   0   3  -3  289.26   27.67
   0  -3  -3  303.01   27.33
   0   3   3  286.15   27.32
   0  -3   3  274.76   27.37
   0  -3   3  258.70   27.36
   0  -3  -3  281.50   27.53
   0  -3  -3  320.07   27.91
   0  -3  -4    0.35    0.66
   0   3  -4   -0.59    1.23
   0   3  -4    0.80    0.67
   0  -3   4   -1.22    1.02
   0   3  -4    0.41    0.64
   0  -3   4    0.51    0.84
   0  -3   4   -0.44    0.86
   0  -3  -4    2.41    1.33
   0   3  -5  302.97   28.18
   0   3  -5  278.33   27.93
   0   3  -5  283.67   27.87
   0  -3   5  292.83   28.16
   0  -3   5  296.30   28.07
   0  -3  -5  305.33   28.79
   0   3  -6   -0.38    0.68
   0  -3   6    0.58    1.07
   0  -3  -6    0.61    2.01
   0  -3  -6   -2.44    2.23
   0   3  -6    3.75    1.61
   0  -3  -6    0.59    1.85
   0   3  -6   -0.90    1.11
   0  -3   6   -1.51    1.57
   0  -3  -6    0.81    1.23
   0   3  -7  374.84   38.88
   0  -3  -7  439.40   39.76
   0  -3   7  415.48   39.51
   0  -3  -7  373.47   39.65
   0   3   7  428.34   39.57
   0  -3   7  425.87   39.30
   0  -3  -7  375.82   39.53
   0   3  -7  409.69   38.62
   0  -3  -8   -2.19    2.60
   0   3  -8   -0.68    1.76
   0   3   8    2.61    1.99
   0  -3   8   -0.63    1.79
   0  -3   8    0.32    1.34
   0  -3   8    0.53    2.09
   0   3   8   -0.67    2.05
   0   3  -8   -0.52    1.10
   0   3  -8   -0.53    1.97
   0  -3  -8   -0.70    2.40
   0   3  -9  145.79   14.41
   0  -3  -9  137.59   15.21
   0  -3   9  145.00   15.10
   0   3   9  166.60   15.00
   0  -3   9  128.13   14.23
   0   3   9  182.48   15.42
   0  -3   9  141.99   14.86
   0   3  -9  147.36   13.98
   0  -3  -9  124.56   15.03
   0  -3  -9  141.22   13.88
   0   3  -9  125.97   14.76
   0  -3 -10    0.84    3.20
   0   3 -10    0.70    2.51
   0   3 -10    0.20    1.37
   0  -3 -10   -3.45    2.70
   0   3 -10   -0.42    2.12
   0  -3  10    1.62    2.93
   0   3  10   -2.00    2.38
   0  -3  10   -0.77    1.67
   0   3  10    1.61    2.33
   0  -3  10   -2.06    2.51
   0  -3  10    4.31    1.39
   0   3 -11  317.46   33.80
   0  -3 -11  332.89   34.69
   0   3  11  409.32   34.68
   0  -3  11  398.27   35.00
   0  -3  11  352.58   33.76
   0   3  11  397.05   35.00
   0  -3  11  365.16   34.60
   0  -3 -11  328.10   34.70
   0   3 -11  273.14   34.21
   0  -3 -12   -0.94    4.01
   0   3 -12   -1.87    2.60
   0  -3  12   -0.86    3.10
   0   3  12   -1.94    3.35
   0  -3 -12   -0.97    3.51
   0  -3  12    0.99    3.31
   0   3  12   -1.64    3.05
   0  -3 -13   10.71    4.60
   0  -3  13   18.59    4.49
   0   3  13   14.58    4.64
   0  -3 -13   25.36    5.70
   0  -3 -13   11.20    4.63
   0  -3  13   14.88    4.82
   0   3  13   19.57    4.64
   0  -3 -14   -1.99    4.29
   0   3  14    3.30    4.24
   0  -3  14   -0.98    4.16
   0  -3 -14   -3.16    4.35
   0  -3 -14    2.03    4.65
   0  -3  14    4.52    4.67
   0   3  14    4.77    4.18
   0  -3 -15    6.99    4.96
   0   3  15    3.38    4.56
   0  -3  15    6.09    4.45
   0  -3 -15    0.97    4.71
   0  -3 -15    5.39    5.07
   0  -3  15   -1.19    4.74
   0   3  15   -2.02    4.21
   0  -3 -16    3.86    5.03
   0  -3  16    2.46    5.23
   0   3  16    2.10    5.07
   0  -3  16   -3.09    4.72
   0   3  16    3.44    5.02
   0  -3 -16   -6.55    5.50
   0  -3  17    9.17    4.99
   0   4   0 1544.33  156.80
   0   4   0 1678.05  156.53
   0   4   0 1639.57  156.40
   0   4   0 1714.13  156.54
   0  -4   0 1590.35  156.66
   0  -4   1    0.10    0.54
   0  -4  -1    1.72    1.16
   0   4  -1    0.16    0.86
   0  -4  -1    1.17    1.11
   0   4   1    0.24    1.05
   0  -4   1    0.33    0.44
   0  -4   1    0.29    0.51
   0   4  -1    0.46    0.44
   0   4  -1    4.09    0.63
   0   4   1    1.42    0.63
   0  -4   1    0.39    0.58
   0  -4  -2    6.26    1.72
   0  -4   2    8.44    1.20
   0  -4  -2    7.73    1.46
   0   4   2   10.05    1.57
   0  -4  -2    8.31    1.58
   0  -4   2    8.88    1.04
   0  -4   2    9.45    1.28
   0   4   2    5.68    1.38
   0  -4   2    9.62    1.24
   0  -4   2    8.27    0.92
   0   4  -2   10.23    1.18
   0  -4   2    8.02    1.08
   0   4  -3   -0.20    0.86
   0  -4  -3   -0.44    1.39
   0   4  -3    0.83    0.66
   0  -4   3   -0.44    0.81
   0   4   3   -0.17    0.81
   0  -4  -3   -0.32    0.90
   0  -4   3   -0.11    0.60
   0  -4   3   -0.34    0.52
   0  -4   3    0.66    0.69
   0   4   3   -1.53    1.15
   0  -4  -3   -0.26    1.36
   0  -4   4   43.50    4.95
   0  -4  -4   53.19    5.49
   0   4  -4   45.58    4.50
   0  -4  -4   49.52    4.65
   0   4   4   42.59    4.58
   0  -4   4   42.55    4.68
   0  -4   4   42.07    4.66
   0  -4  -4   42.48    4.95
   0  -4  -4   54.66    5.69
   0  -4  -5    1.17    2.00
   0   4  -5   -0.10    0.41
   0  -4   5    1.61    1.30
   0   4  -5   -1.43    0.81
   0   4   5   -1.39    1.47
   0  -4   5   -0.27    1.10
   0  -4  -5    0.55    1.41
   0  -4  -6  125.56   13.94
   0  -4   6  111.49   13.15
   0  -4   6  137.67   13.52
   0  -4  -6  149.24   14.07
   0   4  -6  137.48   12.75
   0  -4   6  130.79   13.23
   0  -4  -6  129.23   13.13
   0  -4   7    1.12    1.46
   0  -4  -7   -0.73    2.40
   0  -4  -7   -0.74    2.65
   0  -4   7   -0.56    2.10
   0   4   7   -0.44    1.49
   0   4  -7    0.16    0.98
   0   4  -7    1.61    1.96
   0  -4   7   -2.51    1.78
   0  -4  -7   -0.48    1.52
   0   4  -8   71.87    7.17
   0  -4  -8   60.79    8.27
   0  -4  -8   79.25    8.58
   0   4  -8   72.37    7.68
   0   4   8   72.89    7.85
   0  -4   8   63.13    8.02
   0  -4   8   74.88    7.88
   0  -4  -8   59.00    8.23
   0   4  -9    0.74    1.37
   0  -4  -9    1.70    2.71
   0  -4   9    1.49    2.38
   0   4   9    4.63    2.37
   0  -4   9    1.45    1.68
   0  -4   9    1.15    2.12
   0   4  -9    0.39    1.89
   0  -4  -9    1.61    2.75
   0   4 -10    2.46    1.69
   0  -4 -10   -1.80    3.11
   0   4  10    2.62    2.46
   0  -4  10   -0.84    2.92
   0  -4  10   -0.38    1.79
   0  -4  10    0.67    2.50
   0   4 -10   -0.76    2.00
   0  -4 -10    2.60    2.86
   0  -4 -11   -1.92    3.65
   0  -4  11    0.94    3.06
   0   4  11    0.73    2.71
   0  -4  11   -2.84    2.08
   0   4  11   -0.92    3.26
   0  -4  11   -2.29    2.98
   0  -4 -11    0.93    3.50
   0  -4 -12    7.91    4.06
   0  -4  12   15.04    4.07
   0   4  12   23.17    4.98
   0  -4 -12    8.86    4.09
   0   4  12   12.00    3.67
   0  -4  12   18.52    4.65
   0  -4 -13    1.02    4.07
   0  -4  13   -5.37    4.00
   0   4  13    5.35    4.32
   0  -4 -13    6.20    4.36
   0  -4 -13   -1.07    4.53
   0   4  13   -0.87    3.40
   0  -4  13   -4.44    4.29
   0  -4 -14   -3.12    4.52
   0  -4  14   -4.76    4.33
   0   4  14   -2.23    4.36
   0  -4 -14   -7.56    5.37
   0  -4 -14    6.35    4.82
   0   4  14   -0.93    3.67
   0  -4  14    1.18    4.65
   0  -4 -15   -3.12    4.82
   0   4  15   -3.46    4.96
   0  -4  15    1.97    4.33
   0  -4 -15    1.04    4.97
   0  -4 -15   -1.08    4.58
   0  -4  15    1.23    4.81
   0   4  15   -0.98    4.35
   0  -4 -16    5.04    5.52
   0   4  16    3.07    4.56
   0  -4  16   13.99    6.25
   0  -4  16    7.00    4.96
   0   4  16    4.67    4.90
   0  -4  16    8.55    5.48
   0  -4 -16    3.23    5.05
   0  -5   0   -1.65    1.02
   0   5   0    0.35    1.26
   0   5   0   -0.44    0.73
   0   5   0    0.11    0.65
   0   5   0    0.97    0.43
   0   5   0    0.15    0.71
   0   5   1  376.34   35.78
   0   5  -1  373.65   35.28
   0  -5   1  369.35   35.50
   0   5  -1  346.76   35.36
   0   5   1  391.29   35.46
   0  -5   1  376.42   35.48
   0  -5  -1  367.49   35.79
   0  -5   1  366.89   35.40
   0   5  -2    0.31    0.34
   0  -5  -2   -0.42    1.50
   0   5   2   -0.27    1.19
   0   5   2    0.21    0.44
   0  -5   2    0.73    0.66
   0  -5   2    0.63    0.75
   0  -5   2   -0.15    0.46
   0  -5  -2   -1.04    1.22
   0  -5   2   -0.17    0.71
   0   5   2    1.20    0.99
   0   5  -2    0.55    0.61
   0  -5   2   -0.67    0.73
   0  -5   3   77.06    7.97
   0   5   3   73.61    8.00
   0   5   3   81.93    7.83
   0  -5   3   79.61    7.74
   0   5  -3   91.16    7.99
   0  -5   3   84.03    8.07
   0  -5   3   85.15    7.93
   0  -5   3   73.65    7.65
   0   5   3   90.26    8.28
   0   5  -3   72.41    7.80
   0  -5  -3   82.26    8.58
   0  -5  -4   -1.49    1.26
   0  -5   4    0.88    1.06
   0  -5   4   -0.15    0.77
   0  -5   4    0.28    0.69
   0  -5   4    0.68    0.89
   0   5   4   -0.59    1.03
   0   5  -4    0.77    0.48
   0  -5  -4    0.56    1.69
   0  -5  -5   92.13   11.46
   0  -5   5  104.96   10.74
   0   5   5  126.43   11.44
   0  -5   5  108.49   10.89
   0  -5   5  111.60   11.17
   0   5  -5  107.61   11.37
   0   5   5  103.69   10.64
   0  -5  -5  117.89   10.69
   0  -5   5  102.97   11.04
   0  -5  -5  107.67   11.60
   0  -5   6   -2.04    1.35
   0   5   6    1.11    1.74
   0  -5   6   -1.62    1.55
   0  -5   6    0.47    1.59
   0  -5  -6    0.73    2.37
   0   5  -6   -1.49    2.23
   0   5   7   26.34    3.47
   0   5  -7   18.48    3.21
   0  -5   7   14.46    2.54
   0  -5  -7   18.98    3.75
   0  -5   7    9.81    2.52
   0   5   7   16.38    2.64
   0  -5  -7   12.09    3.54
   0  -5   7   15.73    3.06
   0  -5  -8    1.66    2.87
   0   5   8   -0.49    1.82
   0  -5   8   -0.66    2.04
   0  -5  -8    1.76    3.09
   0   5  -8    0.49    2.21
   0  -5   8   -1.82    1.74
   0   5   8    2.82    2.29
   0  -5   8    2.30    1.86
   0  -5  -8   -0.83    2.70
   0  -5  -9   76.03   10.07
   0   5   9   98.64    9.76
   0  -5   9   81.34    9.96
   0   5  -9   79.19    9.45
   0  -5  -9   92.09   10.71
   0  -5   9   86.93    9.21
   0  -5   9   94.23    9.70
   0  -5  -9  100.26   10.50
   0  -5 -10   -0.96    3.73
   0  -5  10   -0.87    3.61
   0   5  10   -3.19    2.75
   0  -5  10    0.79    1.96
   0  -5  10   -1.91    2.75
   0   5 -10   -3.25    2.75
   0  -5 -10    0.90    3.13
   0  -5 -11    0.99    3.61
   0  -5  11    1.95    3.39
   0   5  11    4.26    2.72
   0  -5  11    3.67    2.15
   0  -5  11    2.15    3.07
   0  -5 -11    8.60    3.87
   0  -5 -12   -4.16    4.10
   0  -5  12   -2.37    3.37
   0  -5 -12    1.01    3.89
   0  -5  12    3.21    3.92
   0   5  12    6.22    3.35
   0  -5 -13   70.39    9.26
   0  -5  13   58.19    8.35
   0  -5 -13   45.12    8.68
   0  -5 -13   76.76    9.47
   0  -5  13   67.01    9.50
   0   5  13   73.07    8.58
   0  -5 -14    4.34    4.76
   0  -5  14    2.72    4.16
   0   5  14   -1.14    4.29
   0  -5 -14   -1.14    5.03
   0  -5 -14    4.32    5.09
   0   5  14   -0.90    3.79
   0  -5  14    2.46    4.97
   0  -5 -15    1.08    4.92
   0  -5  15    4.63    4.94
   0   5  15    1.17    5.14
   0  -5 -15   -4.38    5.32
   0  -5 -15    4.32    4.82
   0  -5  15    5.14    5.36
   0   5  15    0.95    4.47
   0  -5 -16    8.37    5.53
   0  -5  16    1.32    5.85
   0   5  16   -1.96    4.66
   0  -5  16    6.11    5.61
   0   5  16    3.54    5.12
   0  -5 -16   -1.07    4.94
   0   6   0 1737.86  189.20
   0   6   0 2215.63  188.71
   0   6   0 1842.61  188.78
   0   6   0 2015.23  188.59
   0  -6   0 1818.93  188.95
   0   6   1   -0.38    1.37
   0   6   1   -0.59    0.97
   0   6  -1   -0.09    0.51
   0   6   1   -0.68    0.76
   0   6  -1    0.14    0.77
   0  -6   1    0.87    0.81
   0  -6  -1    2.31    1.45
   0   6  -2   86.44    8.10
   0  -6  -2   83.92    8.97
   0  -6   2   79.66    8.24
   0   6   2   82.57    8.68
   0  -6   2   85.43    8.47
   0   6  -2   81.21    8.18
   0   6   2   86.77    8.50
   0  -6   2   83.27    8.39
   0  -6   2   82.95    8.33
   0  -6  -3   -0.56    1.68
   0   6  -3    1.92    0.81
   0  -6  -3    0.58    1.70
   0  -6   3   -0.21    0.87
   0   6   3    0.60    1.37
   0   6   3    0.72    0.69
   0  -6   3    0.20    0.62
   0  -6   3   -0.28    0.98
   0   6   3    1.35    1.29
   0  -6   3   -0.90    0.93
   0   6  -3    1.25    0.88
   0  -6   4   19.70    2.67
   0   6   4   23.54    2.49
   0   6  -4   15.98    3.24
   0  -6   4   19.99    2.30
   0  -6   4   24.01    2.81
   0  -6  -4   16.18    3.35
   0  -6   4   19.64    2.15
   0   6   4   16.06    2.56
   0  -6   4   23.39    2.61
   0  -6  -4   22.00    3.48
   0   6   5   -0.26    1.10
   0   6  -5    0.59    2.37
   0  -6   5   -0.74    1.47
   0  -6  -5   -1.47    2.63
   0   6   5    0.50    1.69
   0  -6   5    0.30    1.14
   0  -6   5   -1.00    0.81
   0   6   5   -0.21    1.14
   0  -6  -5    0.69    1.82
   0  -6   5   -0.92    1.42
   0  -6  -6  164.64   18.18
   0   6   6  216.92   18.04
   0  -6   6  171.21   17.12
   0  -6   6  172.35   17.35
   0  -6   6  168.60   17.57
   0   6  -6  165.86   17.87
   0  -6   6  178.78   17.63
   0  -6  -6  173.06   18.32
   0   6  -7   -1.81    2.60
   0  -6   7    2.06    1.61
   0  -6   7    1.62    1.44
   0   6   7   -1.30    2.07
   0  -6   7   -0.49    1.82
   0  -6  -7   -0.88    2.85
   0   6   7   -0.81    1.63
   0  -6   7   -1.69    2.00
   0  -6   8   77.97    8.58
   0  -6   8   79.19    8.73
   0   6   8   88.95    9.44
   0  -6   8   72.04    8.81
   0  -6  -8   78.28    9.80
   0  -6  -8   90.98   10.07
   0   6   8   86.25    8.81
   0   6  -8   73.60    9.05
   0  -6   8   87.63    9.28
   0  -6  -9    1.88    2.99
   0  -6   9   -0.78    2.73
   0   6   9    1.64    2.05
   0  -6  -9   -3.04    3.34
   0  -6   9    1.95    1.93
   0   6  -9    0.58    2.53
   0   6   9    0.81    2.72
   0  -6  -9   -3.71    3.44
   0  -6 -10   22.91    5.60
   0   6  10   41.17    5.21
   0  -6  10   38.24    6.10
   0  -6  10   31.33    4.64
   0  -6  10   43.69    5.27
   0   6 -10   33.40    5.14
   0   6  10   54.76    6.35
   0  -6 -10   41.00    6.24
   0  -6 -11   -5.24    4.04
   0  -6  11    3.99    3.35
   0   6  11   -1.37    3.05
   0  -6  11    0.42    2.01
   0  -6  11   -1.49    2.93
   0  -6  11   -0.65    2.76
   0   6  11    3.94    3.80
   0   6 -11   -0.54    2.95
   0  -6 -11   -3.97    3.68
   0  -6 -12   27.97    6.33
   0  -6  12   31.77    5.45
   0   6  12   42.11    6.58
   0  -6  12   30.46    5.85
   0  -6 -12   39.32    6.70
   0  -6  12   42.97    6.83
   0   6  12   44.08    5.79
   0  -6 -13   -1.11    4.16
   0  -6  13   -0.79    3.59
   0  -6  13   -0.95    4.01
   0  -6 -13    4.30    4.53
   0  -6 -13   -3.56    5.62
   0   6  13   -0.81    3.61
   0  -6  13    3.58    4.88
   0  -6 -14    1.13    4.95
   0  -6  14   -6.34    4.72
   0  -6 -14    1.19    5.82
   0  -6 -14    2.19    4.84
   0  -6  14    5.11    5.27
   0   6  14   -0.86    3.79
   0  -6 -15   -4.48    5.28
   0  -6  15    1.34    6.08
   0   6  15   -0.90    4.36
   0  -6  15   -4.59    5.49
   0  -6 -15   -2.29    5.70
   0  -6 -15   -3.27    5.42
   0  -6 -16    8.63    5.51
   0  -6  16   17.77    6.62
   0  -6  16    8.51    6.75
   0  -6  16    1.21    5.84
   0  -6 -16    5.35    5.61
   0  -6 -16    2.13    5.41
   0   7   0   -0.51    1.80
   0   7   0    0.52    0.72
   0   7   0   -0.38    0.53
   0  -7   0    1.88    1.38
   0  -7  -1  314.80   31.34
   0  -7   1  304.83   30.89
   0   7  -1  328.24   31.64
   0   7   1  327.09   31.45
   0   7  -1  313.88   30.68
   0   7   1  331.95   30.85
   0  -7  -1  365.34   31.58
   0   7  -2    1.54    0.70
   0  -7   2    0.46    1.08
   0  -7  -2    0.53    1.76
   0   7  -2    0.29    0.58
   0   7   2    3.31    1.74
   0   7  -2    1.19    1.97
   0  -7   2    0.28    1.01
   0   7   2    0.27    1.12
   0  -7  -2   -0.52    1.82
   0  -7   2    0.26    1.07
   0   7  -3   26.38    2.12
   0  -7  -3   28.21    3.56
   0  -7  -3   34.47    3.74
   0  -7   3   29.75    2.33
   0  -7  -3   37.71    3.58
   0   7  -3   29.10    2.19
   0  -7   3   28.31    2.55
   0  -7   3   28.72    2.44
   0   7   3   26.38    2.74
   0  -7   3   31.82    2.10
   0  -7   4   -0.29    1.10
   0   7   4   -0.67    1.06
   0  -7   4   -0.38    0.76
   0  -7   4   -0.72    1.27
   0  -7  -4    4.29    2.50
   0   7   4   -0.32    1.48
   0  -7   4    0.29    1.13
   0   7   4   -0.88    1.80
   0   7  -4    0.38    0.85
   0  -7  -4   -2.06    2.19
   0  -7   5  218.13   23.23
   0  -7  -5  212.95   23.59
   0   7   5  249.30   22.71
   0   7  -5  253.78   23.80
   0  -7   5  220.47   22.90
   0   7   5  230.76   22.74
   0  -7   5  235.97   23.07
   0   7   5  266.55   23.39
   0  -7   5  239.90   22.87
   0  -7   5  222.17   22.38
   0  -7  -5  287.39   24.09
   0  -7  -6    0.90    2.76
   0  -7   6   -0.46    1.58
   0   7  -6   -0.71    2.72
   0  -7   6   -0.49    1.71
   0   7   6    3.59    2.34
   0  -7   6   -0.18    0.93
   0  -7   6   -0.75    1.52
   0  -7  -6    2.45    2.50
   0  -7   6    2.72    1.94
   0  -7  -7  139.39   15.92
   0   7   7  184.44   15.86
   0  -7   7  147.19   14.69
   0  -7   7  149.27   15.09
   0  -7   7  135.55   15.28
   0  -7   7  154.80   15.41
   0  -7  -7  134.26   16.07
   0   7  -7  149.61   15.78
   0   7   7  152.52   15.02
   0  -7   8    0.50    2.07
   0   7   8    1.52    2.58
   0  -7   8    1.64    1.50
   0   7  -8   -3.52    3.23
   0  -7   8    0.59    2.34
   0  -7  -8    1.03    3.63
   0   7   8   -2.71    2.11
   0  -7   8   -3.98    2.80
   0  -7  -8   -4.18    3.51
   0  -7   9   90.28    9.15
   0   7   9   79.23    9.66
   0  -7   9   79.06    8.66
   0  -7   9   84.11    9.29
   0  -7  -9   80.64   10.26
   0  -7  -9   69.89   10.06
   0  -7   9   78.55    9.46
   0   7   9   84.26    9.02
   0   7  -9   78.02    9.60
   0  -7 -10   -1.04    4.04
   0   7  10   -4.65    3.72
   0  -7  10    1.45    2.24
   0  -7  10    0.65    2.51
   0   7 -10   -1.31    3.21
   0  -7 -10   -1.02    3.63
   0   7  10   -1.17    2.50
   0  -7 -10    2.33    4.15
   0  -7  10   -0.89    3.23
   0  -7 -11  139.74   17.98
   0  -7  11  163.07   17.10
   0   7  11  205.02   18.45
   0  -7  11  181.22   17.61
   0  -7 -11  152.23   18.04
   0   7 -11  152.38   17.30
   0   7  11  170.15   17.30
   0  -7  11  181.84   18.26
   0  -7 -12   -1.12    4.26
   0  -7  12   -0.84    3.49
   0   7  12   -3.21    3.92
   0  -7 -12   -2.14    3.92
   0  -7  12   -1.12    4.06
   0   7  12    0.71    3.29
   0  -7 -13   19.56    5.77
   0  -7  13    2.46    4.75
   0   7  13    1.54    3.47
   0   7  13   12.25    4.86
   0  -7  13    1.88    4.25
   0  -7 -13    7.70    4.47
   0  -7 -13   -3.73    5.37
   0  -7 -14   -3.51    5.13
   0   7  14   -2.44    4.04
   0  -7  14    1.32    5.26
   0  -7  14    5.18    5.84
   0  -7  14   -2.08    4.86
   0   7  14   -2.32    4.99
   0  -7 -14   -2.22    4.97
   0  -7 -14   -3.72    5.54
   0  -7 -15    8.06    5.65
   0  -7  15    9.60    5.74
   0  -7  15    4.16    5.81
   0   7  15   -5.90    5.19
   0  -7  15   14.70    5.59
   0  -7 -15    5.95    5.93
   0  -7 -15    1.11    5.27
   0  -7  16    6.05    5.95
   0   8   0   83.82    8.06
   0   8   0   71.88    6.78
   0   8   0   66.08    6.58
   0  -8   0   62.79    7.20
   0  -8   1    0.49    1.07
   0  -8  -1   -0.94    1.82
   0   8   1    0.54    2.08
   0   8  -1    1.28    2.21
   0   8  -1    0.77    0.67
   0   8   1    0.71    0.92
   0  -8  -1   -1.14    2.08
   0  -8   2  170.89   18.39
   0  -8  -2  189.91   19.06
   0   8  -2  204.63   18.34
   0   8  -2  185.14   18.07
   0   8   2  190.61   18.87
   0   8  -2  193.22   19.33
   0   8  -2  180.27   18.07
   0   8   2  206.54   18.48
   0  -8  -2  190.67   19.12
   0   8  -3    1.83    1.00
   0  -8   3   -0.18    0.94
   0  -8  -3    0.66    2.30
   0   8  -3    0.77    0.89
   0   8  -3    0.30    0.88
   0  -8  -3    3.15    2.47
   0  -8   3    0.35    1.42
   0  -8  -3   -0.62    2.14
   0   8   3    0.43    1.72
   0  -8   3    1.92    1.37
   0  -8  -4    8.88    2.71
   0   8  -4   11.92    1.52
   0  -8   4   12.52    1.79
   0  -8  -4    6.16    2.84
   0  -8   4   11.58    2.07
   0   8   4    7.60    2.14
   0   8   4   12.59    2.16
   0  -8   4   10.83    1.85
   0   8   5   -1.28    1.25
   0   8  -5   -1.63    3.14
   0  -8   5   -1.08    1.63
   0  -8  -5   -2.47    3.14
   0  -8   5    3.67    1.94
   0   8   5   -0.55    2.18
   0  -8   5    1.47    1.55
   0   8   5   -0.65    1.70
   0  -8  -5   -0.80    2.36
   0  -8   5   -0.62    2.13
   0   8   6   30.66    4.06
   0  -8   6   33.56    4.43
   0  -8  -6   42.23    6.18
   0  -8   6   40.67    4.76
   0  -8  -6   34.07    6.11
   0   8   6   40.50    5.12
   0  -8   6   40.50    4.47
   0  -8   6   34.21    3.59
   0   8  -6   33.37    5.55
   0  -8  -6   38.71    5.49
   0  -8   6   31.15    4.85
   0  -8  -7   -1.08    3.63
   0  -8   7   -4.90    2.20
   0   8   7    0.36    1.62
   0  -8   7   -1.19    2.40
   0   8   7    5.71    2.95
   0   8  -7   -1.68    3.39
   0  -8   7   -0.35    1.13
   0  -8   7   -1.84    1.92
   0  -8   7   -0.63    2.41
   0  -8  -7   -0.92    3.00
   0  -8  -8   18.53    4.25
   0  -8  -8   13.80    4.90
   0  -8   8   10.40    3.10
   0   8   8    9.75    2.41
   0  -8   8   18.23    3.66
   0   8   8   13.49    3.62
   0  -8   8   10.45    2.88
   0   8  -8   22.27    4.52
   0  -8   8   12.57    2.12
   0  -8   8   12.39    3.34
   0  -8   9    3.06    3.13
   0   8   9    0.49    2.23
   0  -8  -9   -2.42    4.44
   0  -8   9   -0.76    2.69
   0   8  -9    2.40    4.03
   0   8   9   -0.87    3.18
   0  -8   9    2.95    2.69
   0  -8  -9    1.13    3.85
   0  -8   9    0.70    2.82
   0  -8 -10   51.36    8.74
   0   8  10   61.53    6.67
   0  -8  10   53.96    7.41
   0  -8  10   55.24    7.37
   0   8 -10   45.12    7.24
   0   8  10   66.78    7.64
   0  -8  10   49.07    6.86
   0  -8 -10   40.63    7.73
   0  -8 -11   -2.24    4.17
   0   8  11   -0.61    2.75
   0  -8  11    2.02    4.75
   0  -8  11    0.97    3.70
   0  -8  11    0.75    3.15
   0   8 -11    3.67    4.00
   0   8  11    4.01    3.77
   0  -8 -11   -1.10    4.50
   0  -8 -12    6.94    4.97
   0   8  12   18.21    4.03
   0  -8  12   10.17    5.57
   0  -8  12   21.73    5.21
   0  -8  12   15.93    4.32
   0   8  12    7.44    4.55
   0  -8 -12   17.86    5.47
   0  -8 -12   16.54    6.09
   0  -8 -13   -1.19    5.12
   0  -8  13    1.24    4.79
   0  -8  13    3.61    4.96
   0  -8  13   -2.80    4.21
   0   8  13   -4.46    4.79
   0  -8 -13   -2.60    5.80
   0  -8 -13   10.18    5.19
   0  -8 -14   23.97    6.59
   0  -8  14   25.27    7.08
   0  -8  14   26.96    6.40
   0   8  14   16.15    5.64
   0  -8 -14   18.22    6.10
   0  -8 -14   12.87    6.69
   0  -8  14   23.56    6.65
   0  -8 -15    8.25    5.72
   0  -8  15    1.40    6.14
   0   8  15    2.33    5.01
   0  -8  15    3.38    5.42
   0  -8 -15    1.23    5.64
   0  -8 -15   -5.59    5.48
   0   9   0    2.70    2.70
   0   9   0    0.70    0.85
   0  -9   0    0.39    1.52
   0  -9   0    0.63    2.16
   0  -9   1   30.49    4.08
   0  -9  -1   27.42    4.05
   0   9  -1   35.19    4.70
   0   9   1   28.53    4.35
   0   9  -1   26.58    3.01
   0   9   1   29.19    3.31
   0   9   1   31.23    3.22
   0  -9  -1   29.23    4.54
   0   9  -2    0.24    0.75
   0  -9   2    0.64    1.35
   0   9  -2    0.54    0.75
   0   9  -2   -0.25    1.24
   0  -9  -2    1.88    2.20
   0   9  -2    1.58    2.60
   0   9   2    1.13    2.23
   0   9   2   -0.28    1.23
   0  -9  -2    0.70    2.54
   0   9  -3    0.62    0.99
   0  -9   3    1.93    1.19
   0   9  -3    3.04    1.10
   0  -9  -3    2.85    2.24
   0   9  -3    1.84    1.09
   0   9  -3    1.68    2.77
   0  -9  -3   -0.91    2.75
   0  -9  -3    0.71    2.46
   0   9   3    1.52    2.09
   0  -9   3    2.16    1.57
   0   9  -4   -0.20    1.02
   0  -9  -4   -2.36    3.04
   0  -9  -4   -2.92    3.21
   0  -9  -4    2.30    2.77
   0  -9   4    0.44    1.90
   0   9   4    0.89    2.03
   0   9   4    0.95    1.79
   0  -9   4    0.40    1.60
   0  -9  -5   22.80    4.58
   0  -9   5   28.73    4.52
   0   9  -5   26.08    5.23
   0  -9   5   26.37    3.46
   0  -9   5   25.32    3.82
   0  -9  -5   26.85    5.01
   0   9   5   23.12    3.57
   0   9   5   33.14    4.36
   0  -9   5   26.92    3.65
   0  -9   6   -0.44    1.81
   0  -9  -6   -3.22    3.88
   0  -9   6    2.25    2.27
   0   9  -6   -2.86    3.81
   0   9   6   -0.33    1.78
   0   9   6   -2.59    2.76
   0  -9   6    0.45    1.90
   0  -9  -6    1.80    2.97
   0  -9   6   -2.13    2.34
   0  -9  -7   93.71    9.85
   0  -9   7   70.63    7.65
   0  -9   7   62.41    7.89
   0   9  -7   72.04    9.04
   0   9   7   88.88    8.45
   0  -9   7   70.69    7.61
   0  -9   7   55.30    7.81
   0  -9  -7   40.31    8.04
   0  -9  -8    1.02    3.54
   0  -9   8    0.64    2.46
   0   9   8   -0.39    1.92
   0  -9  -8    2.54    4.77
   0  -9   8    0.71    2.64
   0   9  -8   -3.79    3.79
   0   9   8   -0.81    3.11
   0  -9   8   -3.31    2.51
   0  -9   8   -0.73    2.79
   0  -9  -9    1.07    3.75
   0   9   9    5.06    2.35
   0  -9  -9   -1.33    4.66
   0  -9   9   -2.25    2.75
   0  -9   9   -4.79    3.15
   0   9  -9   -2.76    4.33
   0   9   9    6.11    3.76
   0  -9   9   -3.68    2.88
   0  -9  -9    7.40    4.75
   0  -9   9   -1.54    3.28
   0  -9  10    0.87    3.27
   0  -9 -10    2.75    5.30
   0  -9  10    0.89    3.36
   0   9  10    0.95    3.60
   0   9 -10   -4.42    4.46
   0  -9  10   -0.68    2.99
   0  -9 -10   -5.98    4.89
   0  -9  11   78.83    9.41
   0  -9 -11   57.60   10.11
   0  -9  11   64.69    9.03
   0  -9  11   63.41    8.37
   0   9 -11   69.75    9.07
   0   9  11   83.51    9.38
   0  -9 -11   57.32    9.19
   0  -9 -12    9.58    5.25
   0  -9  12    4.49    4.48
   0  -9  12   -3.31    4.51
   0  -9  12   -3.35    3.94
   0   9  12    2.12    4.47
   0  -9 -12   -1.17    4.51
   0  -9 -12   -1.33    5.85
   0  -9 -13    7.37    5.74
   0  -9  13   11.12    5.77
   0  -9  13    3.70    4.54
   0   9  13   -3.32    4.91
   0  -9 -13   -4.04    6.70
   0  -9 -13   11.66    5.45
   0  -9  13    4.86    5.14
   0  -9 -14    6.13    5.17
   0  -9  14    1.32    5.90
   0  -9 -14    1.16    5.92
   0  -9 -14   -5.29    6.12
   0   9  14   -3.38    4.46
   0  -9  14    4.05    4.69
   0   9  15    2.27    4.94
   0  -9  15    1.41    6.32
   0 -10   0  998.92   88.39
   0  10   0  965.32   89.08
   0  10   0  874.24   87.72
   0 -10   0  900.17   88.78
   0 -10   0 1053.96   89.13
   0 -10   1   -0.51    2.04
   0  10  -1    0.80    0.76
   0 -10  -1    3.36    2.24
   0  10  -1    0.82    2.68
   0  10   1   -1.43    1.15
   0  10   1   -1.40    2.61
   0  10   1   -0.57    0.87
   0 -10  -1    1.55    2.77
   0 -10   2   77.60    9.13
   0 -10  -2   91.34    9.94
   0  10  -2   72.64   10.13
   0  10   2  103.35   10.04
   0  10  -2   81.95    8.57
   0  10   2   97.07    9.03
   0  10  -3    0.62    1.22
   0  10  -3    0.34    1.06
   0 -10  -3   -3.06    2.77
   0  10  -3    1.89    3.16
   0 -10  -3   -1.04    3.20
   0 -10  -3   -2.42    2.91
   0  10   3    0.58    2.64
   0 -10   3   -0.50    1.37
   0  10   4   69.81    8.05
   0 -10  -4   77.42    9.47
   0 -10   4   78.11    7.95
   0  10   4   75.05    8.01
   0 -10  -4   62.69    8.69
   0 -10  -4   82.42    9.02
   0 -10   4   63.16    7.90
   0 -10   5    0.82    2.76
   0 -10  -5   -1.80    2.97
   0  10   5   -1.34    2.40
   0  10  -5   -2.09    4.08
   0  10   5    0.57    2.23
   0 -10   5    0.48    1.97
   0 -10   5    0.54    2.18
   0 -10  -5    5.90    3.65
   0 -10  -6   31.51    6.13
   0 -10   6   38.64    5.74
   0 -10  -6   52.56    7.30
   0 -10   6   36.87    5.38
   0  10  -6   34.50    6.66
   0  10   6   41.24    5.61
   0  10   6   40.70    4.87
   0 -10   6   44.68    5.30
   0 -10  -7   -1.34    4.72
   0 -10   7    0.67    2.63
   0  10  -7   -1.09    4.64
   0 -10   7   -0.55    2.38
   0  10   7    0.73    2.82
   0 -10   7   -0.80    3.03
   0 -10  -7   -1.00    3.60
   0 -10  -8  125.43   12.95
   0 -10  -8  110.97   13.60
   0 -10   8  114.07   11.76
   0 -10   8   88.17   11.71
   0  10   8  119.53   12.28
   0 -10   8  104.71   11.57
   0  10  -8  114.62   13.05
   0 -10   8   98.79   12.05
   0 -10  -9    1.10    3.99
   0 -10  -9   -5.82    5.40
   0 -10   9   -2.20    2.97
   0 -10   9    2.53    3.49
   0  10  -9   -1.05    4.98
   0 -10   9   -2.57    2.95
   0  10   9    3.52    3.39
   0 -10   9    1.71    3.60
   0 -10 -10   73.04    9.66
   0 -10 -10   55.30   10.26
   0 -10  10   87.09    8.96
   0 -10  10   57.98    8.80
   0  10  10   85.16    9.22
   0 -10  10   60.07    8.21
   0  10 -10   53.25    9.25
   0 -10 -10   85.05   10.25
   0 -10  10   60.40    8.75
   0 -10 -11   -1.51    6.19
   0 -10  11   -2.06    4.47
   0 -10 -11   -6.79    5.67
   0 -10 -11   -1.24    5.13
   0  10  11   -2.01    4.32
   0  10 -11    1.90    4.66
   0 -10  11   -2.28    3.70
   0 -10  12   52.03    8.20
   0 -10  12   44.90    6.99
   0  10  12   53.40    7.71
   0 -10 -12   54.05    9.00
   0 -10 -12   30.57    7.47
   0 -10  13    1.24    5.12
   0 -10 -13   -1.25    5.27
   0  10  13   -4.32    4.87
   0 -10 -13    9.71    6.20
   0 -10 -13    1.20    5.11
   0 -10  14    4.01    6.13
   0 -10 -14    7.44    5.93
   0  10  14   -1.10    4.95
   0 -10 -14    4.71    5.72
   0 -10 -14   -4.06    6.10
   0 -11   0   -4.33    2.91
   0  11   0    0.13    0.86
   0 -11   0   -0.46    1.76
   0  11   0    0.85    2.99
   0 -11   0   -0.83    2.91
   0  11  -1    8.75    1.27
   0 -11  -1    1.70    3.17
   0 -11   1   10.09    3.00
   0 -11  -1   13.17    2.92
   0  11   1    7.01    1.55
   0  11  -1    4.60    3.59
   0  11   1    9.43    3.56
   0 -11  -1    4.44    3.34
   0 -11   1    8.15    3.38
   0 -11  -2    2.17    2.93
   0 -11  -2   -1.11    3.53
   0 -11  -2   -3.59    3.42
   0  11   2    0.72    2.93
   0  11  -2   -0.99    3.57
   0  11   2   -0.76    1.31
   0 -11   2    0.80    1.83
   0 -11  -3   44.67    6.41
   0 -11  -3   33.46    5.44
   0  11  -3   33.60    5.73
   0  11   3   31.18    4.76
   0  11  -3   27.74    3.43
   0 -11  -3   24.59    4.91
   0 -11  -4    1.25    4.27
   0  11   4   -2.91    2.16
   0  11   4   -0.58    2.64
   0 -11   4    5.90    3.61
   0 -11  -4    0.89    3.22
   0 -11  -4    4.78    3.68
   0 -11  -5   25.68    5.67
   0 -11   5   33.82    5.99
   0  11   5   52.98    5.52
   0  11   5   38.01    4.98
   0 -11   5   36.86    5.08
   0 -11  -5   40.93    6.60
   0 -11   5   33.07    5.06
   0 -11   6    2.73    3.15
   0 -11  -6    1.00    3.46
   0 -11  -6   -3.69    4.44
   0 -11   6    1.30    2.66
   0  11   6   -2.64    2.92
   0  11  -6   -2.40    4.95
   0 -11   6    1.73    2.52
   0 -11  -7    6.31    4.39
   0 -11   7    3.57    3.48
   0 -11  -7   13.42    5.89
   0 -11   7    7.91    3.71
   0  11   7   11.85    3.40
   0  11  -7    6.07    5.69
   0 -11   7   17.79    3.72
   0 -11   8   -3.60    3.64
   0 -11  -8    2.19    3.85
   0 -11  -8   -7.75    6.26
   0 -11   8    0.79    3.45
   0  11   8   -0.81    3.40
   0  11  -8    3.64    5.06
   0 -11   8    1.29    2.88
   0 -11   9   16.69    4.69
   0 -11  -9   11.48    4.85
   0 -11  -9   11.16    6.16
   0 -11   9   18.34    4.50
   0  11   9   27.31    4.93
   0  11  -9   13.03    5.88
   0 -11   9    9.53    3.60
   0 -11 -10   -2.39    4.88
   0 -11 -10    3.25    6.63
   0 -11  10    0.96    4.11
   0 -11  10    3.61    3.28
   0  11  10    2.83    4.25
   0  11 -10   -3.41    5.30
   0 -11 -10   -5.52    5.51
   0 -11  10    4.83    4.40
   0 -11 -11    2.47    5.21
   0 -11 -11    3.25    6.86
   0  11 -11    3.22    5.21
   0  11  11   -0.99    4.25
   0 -11 -11    4.23    5.89
   0 -11 -11    1.31    5.22
   0 -11  11   -1.04    4.41
   0  11  12    5.12    4.37
   0 -11 -12    2.53    5.60
   0 -11 -12   -2.86    6.50
   0 -11  12    5.68    5.40
   0  11  13    7.33    5.14
   0 -11 -13    4.91    5.72
   0 -11 -13    8.49    6.80
   0 -11  13    9.82    5.68
   0  11  14    4.20    4.92
   0 -12   0   34.18    4.94
   0  12   0   23.47    2.70
   0  12   0   22.56    5.09
   0 -12   0   25.51    5.11
   0 -12  -1   -0.92    3.56
   0 -12   1    0.60    2.53
   0 -12  -1    1.26    2.57
   0  12   1    1.20    1.15
   0  12  -1   -5.05    3.99
   0  12   1    0.86    3.29
   0 -12   1   -4.60    3.55
   0 -12  -1    1.01    3.78
   0 -12  -2    8.39    3.73
   0 -12  -2   19.99    5.53
   0  12   2   14.10    2.42
   0  12   2    8.72    3.82
   0  12  -2   16.25    5.03
   0  12   2   18.87    2.23
   0 -12  -2   17.50    5.00
   0 -12   2   14.88    3.11
   0 -12  -3   -3.94    4.81
   0  12   3    0.78    2.22
   0 -12  -3    3.01    3.67
   0  12   3   -1.44    3.12
   0  12  -3    1.15    4.34
   0 -12  -3   -6.08    3.47
   0  12  -3   -1.72    1.24
   0 -12  -4    8.35    4.68
   0 -12  -4   10.63    4.89
   0  12   4    4.27    2.45
   0  12  -4   -1.22    4.60
   0  12   4    1.94    3.15
   0 -12   4    1.12    3.95
   0 -12  -4    1.89    3.53
   0 -12  -5   -2.97    4.98
   0 -12  -5   -5.86    4.63
   0 -12  -5    8.02    3.82
   0 -12   5   -3.21    3.81
   0  12   5   -0.57    2.78
   0  12   5   -2.32    3.40
   0 -12  -6   11.85    5.62
   0 -12   6   25.64    5.36
   0 -12  -6   18.91    5.20
   0  12   6   34.99    4.69
   0  12  -6   36.86    7.28
   0 -12   7   -2.31    3.47
   0  12   7   -3.70    3.40
   0  12  -7    2.68    5.30
   0 -12  -7   -3.29    4.23
   0 -12   7    1.01    3.69
   0 -12  -8    1.14    4.67
   0 -12  -8   -1.69    6.45
   0 -12   8    0.84    3.42
   0  12  -8    2.68    5.54
   0  12   8   -1.62    3.69
   0 -12  -8   -4.01    5.52
   0 -12   8    1.00    3.96
   0 -12  -9    1.19    4.86
   0 -12  -9   -6.87    6.86
   0 -12   9   -0.91    3.67
   0  12   9    6.12    4.04
   0  12  -9   -1.31    6.16
   0 -12  -9    1.39    5.14
   0 -12   9    1.04    4.20
   0 -12 -10    7.38    5.05
   0 -12 -10   -3.48    6.89
   0 -12  10    5.91    4.92
   0  12 -10   11.32    5.89
   0  12  10    7.42    4.36
   0 -12 -10    1.45    5.73
   0 -12  10    1.06    4.41
   0 -12 -10   12.83    5.97
   0 -12 -11    3.77    5.46
   0 -12 -11   10.30    7.67
   0 -12  11    3.19    4.72
   0  12 -11   -1.18    5.79
   0  12  11    4.85    4.53
   0 -12 -11   -4.09    5.52
   0 -12  12   -1.14    5.60
   0 -12 -12   -2.54    5.35
   0  12  12    0.99    4.48
   0 -12 -12   -5.17    6.08
   0 -12 -12   -1.45    6.19
   0  12  13    2.00    4.79
   0 -12 -13    1.24    5.69
   0 -12  13   -2.44    5.50
   0 -13   0   -2.44    3.63
   0  13   0   -1.02    3.83
   0 -13   0    1.07    4.08
   0  13  -1  139.57   15.65
   0  13   1  132.66   15.15
   0 -13  -1  142.28   15.42
   0 -13   1  145.37   14.63
   0 -13  -1  114.98   15.29
   0 -13   1  146.71   15.53
   0 -13  -2   -2.20    4.55
   0 -13   2    0.47    2.19
   0 -13  -2   -0.79    3.23
   0 -13  -2    1.39    4.96
   0  13   2   -1.74    1.36
   0 -13  -2   -5.46    4.61
   0  13   2    3.45    3.75
   0  13  -2   -3.53    4.96
   0 -13   2   -1.04    4.34
   0 -13  -3   43.41    7.03
   0 -13   3   58.02    8.56
   0 -13  -3   50.74    8.37
   0  13   3   48.59    5.69
   0 -13  -3   64.95    8.33
   0  13  -3   52.55    8.56
   0  13   3   45.70    7.02
   0 -13  -3   53.03    8.00
   0 -13   4   -5.05    4.92
   0 -13  -4    2.96    3.99
   0 -13  -4    1.54    5.08
   0  13   4    2.45    2.57
   0 -13  -4    2.32    4.37
   0  13   4   -3.58    3.99
   0  13   4   -0.44    2.35
   0  13  -4   -1.32    5.45
   0 -13  -4    1.23    4.51
   0 -13  -5   12.75    5.52
   0 -13  -5   28.30    5.34
   0 -13   5    7.24    5.11
   0 -13  -5   22.79    6.90
   0 -13  -5   27.91    6.56
   0  13   5   16.00    4.16
   0  13   5   22.59    3.96
   0 -13   5   22.05    5.63
   0 -13  -6    1.32    5.07
   0 -13  -6   -1.40    6.14
   0  13   6   -1.95    3.18
   0  13  -6    1.44    5.53
   0 -13   6    2.44    4.65
   0 -13  -6    3.29    4.33
   0 -13   6    3.45    4.33
   0 -13   7   67.10    9.39
   0 -13  -7   64.91    9.41
   0  13   7   72.06    8.46
   0  13  -7   60.00   10.64
   0 -13  -7   67.88   10.02
   0 -13  -8   -2.36    4.82
   0 -13  -8   -3.65    7.21
   0  13   8   -3.99    4.25
   0  13  -8   -1.47    6.84
   0 -13  -8   -1.40    5.40
   0 -13   8   -1.11    4.33
   0 -13  -9   19.48    5.82
   0 -13  -9   24.11    8.35
   0 -13   9   24.51    5.41
   0  13  -9   25.79    7.34
   0  13   9   30.89    5.42
   0 -13  -9   18.67    6.83
   0 -13   9   17.07    5.70
   0 -13 -10    3.73    5.35
   0 -13 -10   -1.85    7.63
   0 -13  10   -4.03    4.50
   0  13 -10    5.53    6.45
   0  13  10   -0.91    4.26
   0 -13 -10   -2.98    5.95
   0 -13 -10    7.32    6.11
   0 -13  10    1.15    5.15
   0 -13 -11   83.27   11.98
   0 -13 -11   79.40   13.79
   0 -13  11   88.20   11.57
   0  13  11   97.35   11.10
   0  13 -11   91.70   12.66
   0 -13 -11   85.11   12.39
   0 -13  12   10.26    5.83
   0  13  12   -6.67    4.70
   0 -13 -12   -3.92    6.20
   0 -13 -12    1.26    5.33
   0 -14   0   65.46    8.49
   0 -14   0   36.42    8.96
   0 -14  -1    1.01    4.09
   0 -14   1    0.65    3.01
   0 -14  -1   -8.87    6.04
   0 -14  -1   -3.57    4.65
   0  14   1    1.01    4.44
   0  14  -1   -2.36    4.87
   0 -14   1   -5.80    4.89
   0 -14  -2    4.59    4.89
   0 -14   2    7.48    5.30
   0 -14  -2   10.68    6.13
   0 -14  -2    9.48    5.29
   0  14   2    2.79    4.17
   0  14  -2    6.31    5.09
   0 -14   2   11.64    4.75
   0 -14   3   -2.92    5.42
   0 -14  -3    1.84    4.15
   0 -14  -3    3.19    5.85
   0 -14  -3   17.99    5.55
   0  14  -3    4.02    4.92
   0  14   3   -3.39    4.06
   0 -14  -3   -2.48    5.22
   0 -14  -4    6.09    4.28
   0 -14   4   14.08    6.06
   0 -14  -4   -3.35    5.72
   0 -14  -4    3.80    4.95
   0  14  -4    2.83    6.14
   0  14   4   -0.78    3.80
   0 -14  -4   -1.30    5.13
   0 -14  -5   -3.23    4.25
   0 -14   5    6.72    5.55
   0 -14  -5    3.50    6.32
   0  14   5   -0.53    2.93
   0 -14  -5   -5.44    6.29
   0  14   5   -2.08    3.69
   0 -14  -5    2.68    5.77
   0 -14  -6    2.75    5.37
   0 -14  -6   -4.43    6.04
   0  14  -6   -3.07    6.35
   0 -14   6    4.09    5.39
   0 -14   6    7.71    5.02
   0 -14  -6    3.37    4.29
   0 -14  -7    4.24    5.71
   0 -14  -7    4.65    5.00
   0 -14   7   -6.23    5.51
   0  14  -7   -3.14    6.89
   0 -14   7    9.89    6.48
   0 -14  -8   11.55    6.34
   0 -14   8    9.83    5.70
   0 -14  -8    1.93    7.82
   0 -14  -8    2.40    5.17
   0  14  -8   -3.15    7.48
   0 -14   8    1.44    5.97
   0 -14  -9    1.47    6.25
   0 -14   9   -3.71    5.26
   0 -14  -9    1.95    7.71
   0 -14  -9    3.68    5.53
   0  14  -9   -4.68    6.97
   0 -14   9    2.91    6.25
   0 -14 -10   13.50    8.55
   0 -14 -10    9.97    5.73
   0  14 -10   -2.98    6.85
   0 -14 -10   -1.51    6.93
   0 -14 -10    1.48    6.38
   0 -14  10    7.45    5.56
   0 -14 -11    5.59    8.40
   0 -14 -11    7.52    5.80
   0 -14 -11    2.94    6.39
   0 -14 -11   -4.20    6.42
   0 -15   0    4.26    3.84
   0 -15   0    1.59    5.66
   0  15   0   -1.16    4.99
   0 -15   0   -3.91    5.76
   0 -15  -1   10.27    4.76
   0 -15  -1   16.24    6.59
   0 -15  -1    5.15    5.24
   0  15  -1    3.76    5.16
   0  15   1    3.22    4.84
   0 -15   1    6.57    5.85
   0 -15  -2    4.68    5.13
   0 -15   2    3.24    5.61
   0 -15  -2   -1.66    6.15
   0 -15  -2    1.28    4.86
   0  15  -2   -8.05    6.41
   0  15   2   -3.94    4.79
   0 -15   2   -3.90    5.91
   0 -15  -3   26.53    6.83
   0 -15   3   40.02    7.77
   0 -15  -3   20.77    7.45
   0 -15  -3   23.31    6.67
   0  15   3   23.70    5.58
   0  15  -3   28.48    7.65
   0 -15   3   15.92    6.47
   0 -15   4    1.55    5.77
   0 -15  -4    5.41    7.29
   0 -15  -4    1.36    5.69
   0  15  -4    1.50    6.33
   0  15   4    3.32    4.20
   0 -15  -4    9.33    5.28
   0 -15  -5   -5.57    7.41
   0 -15  -5   -5.81    6.00
   0 -15  -5   -4.14    5.75
   0 -15  -5    1.08    4.52
   0 -15   5    7.40    5.70
   0 -15   6   -5.68    5.74
   0 -15  -6    4.54    4.93
   0 -15  -6   15.48    7.82
   0 -15  -6    6.24    6.84
   0 -15  -6    1.41    5.84
   0 -15   6   -6.03    6.35
   0 -15  -7    1.44    5.95
   0 -15  -7    1.17    4.89
   0 -15   7    4.10    5.76
   0  15  -7   -3.32    7.93
   0 -15   7    3.10    6.61
   0 -15   8   -5.33    6.06
   0 -15  -8   -2.92    6.21
   0 -15  -8    4.02    8.13
   0 -15  -8    8.82    4.66
   0 -15  -8   -2.40    5.05
   0  15  -8   -3.34    7.66
   0 -15   8   -4.72    7.02
   0 -15   9    6.74    6.34
   0 -15  -9   -2.94    6.31
   0 -15  -9   12.06    9.09
   0 -15  -9   10.96    5.83
   0  15  -9   28.08    8.36
   0 -15   9    4.69    6.83
   0 -15 -10  -10.46    7.26
   0 -15  10    5.28    6.06
   0 -15 -10    3.68    5.86
   0 -15 -10    7.92    9.00
   0  15 -10   -7.86    7.40
   0 -15  10   -1.53    6.79
   0 -16   0  104.11   15.30
   0 -16   0  116.92   14.64
   0  16   0  115.79   13.97
   0 -16   0  110.38   14.84
   0 -16  -1    4.09    4.65
   0 -16  -1   -4.70    6.12
   0 -16  -1    5.25    6.67
   0 -16   1   -3.42    6.52
   0 -16  -1   -5.47    6.33
   0  16   1   -2.26    5.53
   0  16  -1   -5.26    5.83
   0 -16   1    1.44    6.64
   0 -16  -2   16.34    5.93
   0 -16   2   17.32    6.95
   0 -16  -2   17.92    8.37
   0 -16  -2    8.17    6.08
   0  16   2   27.09    6.10
   0  16  -2   11.22    7.15
   0 -16   2   20.47    7.17
   0 -16  -3    3.81    5.47
   0 -16   3   -8.62    7.12
   0 -16  -3   -1.85    7.12
   0 -16  -3    1.40    5.72
   0  16   3    0.95    4.76
   0  16  -3   -2.98    6.34
   0 -16   3    1.47    6.78
   0 -16   4   13.39    6.94
   0 -16  -4   11.37    7.90
   0 -16  -4   13.12    7.14
   0  16  -4   25.19    7.63
   0 -16  -4   18.73    6.43
   0 -16  -5   -5.98    5.68
   0 -16   5    1.61    6.14
   0 -16  -5  -11.65    8.43
   0 -16  -5    4.58    7.19
   0  16  -5   -4.92    7.19
   0 -16  -5    1.38    5.82
   0 -16  -6    3.99    8.38
   0 -16  -6   11.24    7.63
   0 -16  -6   18.32    7.08
   0 -16  -6   13.23    5.96
   0 -16   6    7.75    5.78
   0 -16   7    4.45    5.86
   0 -16  -7   -1.43    6.39
   0  16  -7    1.74    8.27
   0 -16   7    3.36    7.23
   0 -16  -7   -1.00    5.10
   0 -16  -8    1.44    6.26
   0 -16   8   11.56    7.02
   0  16  -8   29.73    9.33
   0 -16   8   23.53    8.56
   0  16  -9   -5.13    8.44
   0 -17   0    5.57    7.58
   0 -17   0   -1.47    6.46
   0  17   0    2.54    5.92
   0 -17   0    1.70    6.72
   0 -17   1   33.27    9.02
   0 -17  -1   30.10    8.74
   0 -17  -1   27.45    7.63
   0 -17   1   13.61    7.65
   0  17   1   22.28    6.74
   0  17  -1   17.68    6.69
   0 -17  -1   19.36    7.58
   0 -17   2    1.82    6.92
   0 -17  -2  -10.62    7.02
   0 -17   2   10.91    7.75
   0 -17  -2   -7.62    7.44
   0 -17  -2    2.89    6.15
   0  17   2   -1.08    5.49
   0  17  -2    2.91    6.57
   0 -17   2    4.77    7.16
   0 -17  -3    4.98    5.90
   0 -17   3    1.81    6.99
   0 -17  -3   -7.07    6.49
   0 -17  -3   -3.88    7.83
   0 -17  -3    1.48    6.50
   0  17  -3    1.55    7.39
   0 -17   3    3.25    7.27
   0 -17  -4   10.51    6.13
   0 -17   4    7.14    7.53
   0 -17  -4    7.91    6.25
   0 -17  -4   -1.96    7.93
   0 -17  -4    1.54    6.75
   0  17  -4   -6.49    6.92
   0 -17   4   -8.20    7.19
   0 -17   5    5.18    6.68
   0 -17  -5    6.09    5.66
   0 -17  -5    5.98    7.99
   0 -17  -5    7.94    7.84
   0  17  -5   10.21    8.15
   0 -17  -5    2.71    6.24
   0 -17  -6  -12.18    8.90
   0 -17  -6   -4.89    8.10
   0 -17  -6    5.54    5.84
   0 -17  -6    2.24    5.40
   0 -17   6   -1.66    6.55
   0 -17  -7   22.36    7.06
   0 -17  -7    5.08    5.32
   0  17  -7   16.01    8.69
   0 -17   7    3.53    7.73
   0 -18   0   -1.97    7.96
   0 -18   0   15.32    7.21
   0  18   0   -7.72    5.91
   0 -18   0   -8.66    7.23
   0 -18  -1    1.98    8.27
   0 -18   1    5.82    8.43
   0 -18   1   -4.76    7.28
   0 -18  -1    6.04    7.44
   0  18   1   -4.72    6.51
   0  18  -1   -4.16    6.58
   0 -18  -1   -1.64    6.70
   0 -18   2   28.64    9.35
   0 -18  -2   23.99    9.31
   0 -18   2   26.38    8.49
   0 -18  -2   21.38    7.80
   0  18  -2   13.39    7.29
   0 -18  -2   19.88    7.70
   0 -18  -3   -1.43    6.08
   0 -18   3   -9.39    7.25
   0 -18  -3    2.00    8.26
   0 -18   3   -3.70    7.82
   0 -18  -3    1.55    7.27
   0  18  -3   -1.58    6.99
   0 -18   3   -8.64    8.26
   0 -18  -4    3.78    5.58
   0 -18   4   -7.45    7.53
   0 -18  -4    3.97    5.96
   0 -18   4    3.51    7.98
   0 -18  -4   -3.99    8.50
   0 -18  -4   -3.19    7.38
   0  18  -4   11.58    8.15
   0 -18   4   -7.12    8.45
   0 -18   5   11.38    7.77
   0 -18  -5   -6.51    8.02
  -1   0   1   49.31    4.24
   1   0   1   43.26    4.26
  -1   0  -1   41.18    4.31
   1   0  -1   43.43    4.29
   1   0   1   44.99    4.25
   1   0  -1   41.07    4.27
   1   0   1   42.04    4.31
   1   0  -1   43.40    4.28
   1   0   1   40.67    4.27
   1   0   2   94.34    8.79
   1   0  -2   85.25    8.71
   1   0   2   87.15    8.66
   1   0   2   89.24    8.73
  -1   0  -2   81.20    8.73
   1   0  -2   98.88    8.71
   1   0   2   92.86    8.81
   1   0   2   80.46    8.84
  -1   0  -2   98.73    8.87
  -1   0   2   95.26    8.75
   1   0   2   88.64    8.70
  -1   0  -3 1148.56  100.20
  -1   0   3 1183.61  100.06
  -1   0  -3 1073.07  100.11
   1   0   3 1059.96  100.09
   1   0   3  989.44  100.06
   1   0   3 1037.46  100.01
  -1   0   3  960.64  100.06
   1   0  -3 1086.02   99.90
   1   0   3  955.49   99.85
  -1   0   3 1103.18   99.98
   1   0   3 1087.03  100.08
   1   0  -3 1078.15   99.98
   1   0   3  889.51  100.09
  -1   0   3 1087.63  100.16
   1   0   3 1109.01   99.94
   1   0  -4  129.74   12.68
  -1   0   4  127.59   12.62
   1   0   4  127.67   12.66
  -1   0  -4  123.76   12.71
   1   0  -4  129.49   12.70
   1   0   4  119.36   12.33
   1   0   4  123.20   12.57
   1   0  -4  137.50   12.38
  -1   0   4  123.16   12.51
   1   0   4  132.98   12.63
  -1   0   4  128.91   12.79
   1   0   4  136.54   12.45
   1   0  -5  232.51   19.94
   1   0  -5  211.71   19.70
   1   0  -5  216.71   19.90
  -1   0  -5  192.84   19.89
   1   0  -5  212.37   19.42
   1   0   5  182.49   19.36
   1   0   5  197.77   19.74
  -1   0   5  225.26   20.04
   1   0   5  200.66   19.51
   1   0  -6   43.08    4.91
   1   0  -6   41.25    4.57
  -1   0  -6   38.79    4.92
   1   0  -6   42.88    4.91
   1   0  -6   41.87    5.00
   1   0  -6   43.31    4.25
   1   0   6   42.00    4.22
   1   0   6   43.28    4.71
   1   0   6   40.65    4.99
  -1   0   6   49.61    5.12
   1   0   6   40.11    4.39
   1   0  -7  310.50   27.27
   1   0  -7  295.47   27.71
   1   0  -7  261.54   27.69
  -1   0  -7  264.89   27.64
   1   0  -7  270.87   26.85
   1   0   7  285.74   27.42
   1   0   7  313.33   27.87
  -1   0   7  315.06   27.84
   1   0   7  271.34   27.00
   1   0   8   41.01    4.79
  -1   0   8   49.06    5.39
   1   0   8   47.85    5.34
   1   0  -8   42.98    5.19
  -1   0  -8   39.88    5.17
   1   0  -8   26.82    4.97
  -1   0  -9   26.36    4.64
  -1   0  -9   28.69    4.87
   1   0  -9   29.81    4.76
  -1   0   9   26.84    4.50
   1   0   9   37.52    4.77
   1   0   9   34.60    3.39
  -1   0  -9   23.82    4.40
   1   0  -9   38.52    4.97
   1   0 -10    7.15    3.11
  -1   0 -10    2.02    2.64
  -1   0 -10    6.44    2.95
   1   0 -10    9.36    3.07
  -1   0 -10    6.45    2.99
   1   0  10    4.45    2.61
  -1   0  10    1.51    2.61
  -1   0 -11   10.14    3.34
   1   0 -11   12.24    3.55
  -1   0 -11    8.20    3.50
  -1   0 -11   11.61    3.71
   1   0 -11    6.42    3.39
  -1   0  11   10.19    3.53
   1   0  11    5.60    2.93
  -1   0 -12    0.77    3.51
   1   0 -12    0.81    3.61
   1   0  12   -3.48    3.32
  -1   0  12   -0.92    3.19
  -1   0 -12   -4.17    4.06
   1   0 -12    1.77    3.29
  -1   0 -12   -0.98    3.59
  -1   0  13    0.98    3.48
   1   0  13    0.94    3.66
   1   0 -13   -0.82    3.61
  -1   0 -13    2.40    3.64
   1   0  13    0.94    3.46
  -1   0  13   -1.96    3.74
  -1   0 -13    0.68    3.48
   1   0 -13    3.06    3.82
  -1   0 -13    2.11    4.07
   1   0 -13    3.84    3.88
  -1   0  14    1.04    4.09
   1   0  14    2.01    3.78
   1   0 -14    2.52    4.14
  -1   0 -14    5.66    3.94
   1   0 -14    2.04    3.99
  -1   0 -14    2.23    4.26
   1   0  14    6.14    4.49
  -1   0  14    1.04    4.20
   1   0  15   60.32    8.67
  -1   0  15   75.17    9.28
  -1   0 -15   48.67    8.79
   1   0 -15   41.49    8.30
   1   0  15   61.66    8.74
  -1   0  15   88.17    9.46
   1   0  16    1.10    4.71
  -1   0  16    8.08    4.92
  -1   0 -16   -8.04    5.31
   1   0 -16    2.06    4.85
  -1   0  16    1.09    4.92
   1   0  16    1.08    4.45
  -1   0  17    3.26    5.11
   1   0  17    3.23    4.54
   1   0  17   -2.24    4.96
  -1  -1   0    0.66    0.30
  -1  -1   0    0.55    0.40
   1  -1   0    0.17    0.21
   1  -1   0    0.07    0.32
  -1  -1   0    1.84    0.55
   1  -1   0    0.75    0.46
   1  -1   0    0.72    0.24
  -1   1   0    0.81    0.38
   1   1   0   -0.27    0.35
  -1  -1   0    0.52    0.60
  -1  -1   1   12.30    1.39
  -1   1  -1   13.41    1.27
  -1  -1  -1   13.80    1.37
   1  -1  -1   10.61    1.32
  -1  -1   1   11.61    1.28
  -1   1   1   11.02    1.47
   1  -1  -1   11.09    1.23
  -1  -1   1   11.37    1.39
   1  -1   1   11.01    1.22
  -1   1   1    9.44    1.49
  -1  -1  -1   11.89    1.46
  -1  -1   1    9.79    1.20
   1  -1   1   10.90    1.33
   1  -1  -1   10.63    1.29
   1   1   1   13.65    1.26
   1   1   1   11.79    1.43
  -1  -1   1   12.26    1.37
  -1  -1   2   36.25    4.01
  -1   1  -2   38.67    3.81
  -1  -1   2   39.33    3.91
  -1   1  -2   41.30    3.98
  -1   1  -2   37.20    3.84
   1  -1   2   36.12    3.87
   1  -1  -2   44.46    4.10
  -1  -1   2   36.57    3.95
   1  -1   2   38.32    3.87
   1   1   2   45.12    4.12
  -1  -1   2   39.13    3.97
   1  -1   2   32.76    3.94
  -1   1   2   38.91    4.18
   1  -1   2   42.60    4.03
  -1   1   2   38.20    4.39
   1   1   2   37.54    4.10
  -1  -1   2   38.44    3.95
   1  -1  -2   40.60    4.04
   1   1   2   45.23    4.14
   1   1   2   47.63    4.07
  -1  -1  -2   37.73    4.06
  -1  -1   2   42.03    3.94
  -1  -1   3   15.45    2.11
   1  -1   3   19.22    2.00
   1  -1   3   16.20    2.23
  -1  -1  -3   19.02    2.60
  -1   1  -3   17.65    2.07
  -1   1  -3   16.39    2.23
   1   1   3   15.86    2.29
   1  -1   3   20.15    2.15
   1   1  -3   20.17    2.27
  -1  -1   3   16.49    2.15
   1   1   3   22.77    2.52
  -1   1  -3   20.78    2.14
  -1   1   3   20.44    2.32
   1  -1   3   16.79    2.13
  -1  -1  -3   17.16    2.38
  -1   1   3   20.37    2.49
   1   1   3   21.80    2.36
  -1   1  -3   17.24    2.11
  -1  -1   3   19.06    2.14
   1   1  -3   20.50    2.22
   1   1   3   22.05    2.41
  -1  -1  -3   24.87    2.57
   1  -1  -3   18.15    2.32
   1  -1  -3   22.61    2.43
  -1  -1   3   19.36    2.24
  -1  -1  -3   20.76    2.23
   1   1   3   18.82    2.18
   1  -1  -4    2.03    1.28
   1  -1   4    3.23    0.66
  -1   1  -4    7.43    1.27
   1   1  -4    1.90    0.96
   1  -1   4    7.19    1.15
  -1   1  -4    2.21    0.90
  -1  -1  -4    1.64    1.21
   1   1  -4    4.04    1.07
  -1  -1  -4    6.47    1.46
   1  -1   4    2.46    0.85
   1   1  -4    2.61    0.97
   1   1   4    2.73    1.21
  -1  -1   4    4.51    0.89
  -1  -1   4    4.31    0.81
   1  -1  -4    3.40    1.30
   1   1   4    2.98    1.05
  -1   1  -4    2.89    0.82
  -1  -1   4    2.87    1.14
   1   1   4    1.22    0.90
  -1  -1  -4    2.29    0.90
   1  -1  -5  180.37   16.77
   1   1  -5  175.10   16.47
   1   1  -5  173.96   16.58
  -1  -1  -5  169.15   16.82
  -1   1  -5  168.80   16.55
   1  -1  -5  174.63   16.86
   1  -1   5  177.96   16.50
   1  -1  -5  163.81   16.70
   1   1  -5  166.23   16.55
   1   1  -5  180.20   16.37
  -1   1  -5  159.86   16.28
   1  -1   5  156.53   16.40
   1  -1   5  150.99   16.25
   1  -1   5  176.43   16.50
   1   1   5  188.41   16.70
  -1  -1   5  160.59   16.32
  -1  -1   5  162.09   16.65
   1   1   5  176.04   16.33
   1   1  -6  203.18   19.63
   1  -1  -6  205.64   19.77
   1   1  -6  223.70   19.47
   1  -1  -6  194.13   19.85
   1   1  -6  188.90   19.62
   1   1  -6  200.09   19.58
  -1  -1  -6  184.05   19.78
  -1   1  -6  184.26   19.51
   1   1  -6  207.71   19.23
   1  -1   6  189.85   19.15
  -1  -1   6  206.83   19.31
   1  -1   6  201.78   19.46
  -1  -1   6  195.09   19.69
   1   1   6  213.92   19.89
   1  -1   6  234.88   19.89
  -1   1   6  223.96   19.91
   1  -1   6  202.84   19.17
  -1  -1   6  177.07   19.07
   1   1   6  198.23   19.19
   1  -1  -7  259.66   22.82
   1   1  -7  240.24   23.07
   1  -1  -7  259.20   23.29
   1   1  -7  234.23   23.10
  -1   1  -7  216.86   22.96
   1  -1  -7  222.10   23.26
  -1  -1  -7  215.54   23.18
  -1   1   7  276.47   23.28
   1   1  -7  228.03   22.48
   1  -1   7  211.00   22.41
  -1  -1   7  270.29   23.32
  -1  -1   7  217.06   22.63
   1  -1   7  250.64   22.85
   1   1   7  282.02   23.47
  -1   1   7  264.13   23.36
   1  -1   7  265.75   23.30
  -1  -1   7  260.54   23.24
  -1  -1   7  230.25   22.31
   1   1   7  242.74   22.46
   1  -1   7  233.49   22.50
  -1  -1   7  209.99   22.33
   1   1  -8   31.60    4.38
  -1  -1  -8   41.04    4.98
  -1   1  -8   37.06    4.31
   1  -1  -8   34.06    4.60
   1  -1  -8   30.59    4.61
  -1  -1  -8   41.70    4.84
   1   1  -8   29.14    4.30
  -1   1  -8   28.73    4.27
   1  -1  -8   40.51    3.96
   1   1  -8   30.30    3.53
  -1   1   8   37.70    4.44
   1  -1   8   34.04    3.52
  -1  -1   8   36.50    4.56
   1  -1   8   31.95    3.92
  -1  -1   8   34.16    4.57
   1   1   8   26.93    4.36
   1  -1   8   41.21    4.66
  -1   1   8   38.07    4.68
   1  -1   8   32.72    3.61
  -1  -1   8   30.49    3.24
   1   1   8   28.77    3.45
  -1   1  -9   21.35    3.76
  -1   1  -9   15.05    3.37
  -1  -1  -9   25.71    4.18
   1   1  -9   17.87    3.65
   1  -1  -9   23.38    3.93
   1   1  -9   23.07    3.78
  -1   1  -9   19.19    3.54
   1  -1  -9   21.92    2.89
  -1  -1  -9   24.47    4.15
   1  -1  -9   19.05    3.78
  -1  -1   9   19.13    3.53
  -1   1   9   29.53    4.03
   1  -1   9   20.51    3.13
  -1   1   9   27.01    3.91
  -1  -1   9   30.59    4.05
   1   1   9   26.97    3.90
   1  -1   9   26.08    3.80
   1  -1   9   19.49    2.51
   1   1   9   18.41    2.32
  -1   1  10   81.84    8.24
   1   1  10   79.41    8.03
   1  -1  10   81.91    8.20
  -1  -1 -10   54.77    7.90
   1  -1 -10   78.90    8.33
   1   1 -10   74.62    7.97
  -1   1 -10   60.01    7.70
  -1  -1  10   67.55    8.05
   1   1  10   67.86    8.05
   1  -1  10   71.69    8.06
  -1   1  10   83.81    8.29
   1  -1 -10   58.00    7.85
  -1   1 -10   63.74    8.03
  -1  -1 -10   59.85    8.19
  -1  -1 -10   57.93    8.01
   1   1 -10   37.48    7.38
  -1   1 -10   67.76    7.60
   1   1  11   18.31    4.03
  -1   1  11   18.47    4.04
  -1   1 -11   26.26    4.30
   1   1 -11   18.51    4.04
  -1  -1 -11   14.23    3.90
   1  -1 -11   22.35    4.49
   1  -1  11   19.59    3.96
  -1  -1  11   15.83    3.88
   1   1  11   11.49    3.90
  -1   1  11   14.64    4.02
   1   1 -11   19.18    4.11
  -1   1 -11   16.75    4.07
   1  -1 -11   10.60    3.81
  -1  -1 -11   19.19    4.49
  -1   1 -11   20.62    3.75
  -1  -1 -11   16.44    4.26
   1   1  12   30.15    5.09
  -1   1  12   26.43    4.99
  -1  -1 -12   29.30    5.36
   1  -1 -12   27.44    5.05
  -1   1 -12   25.93    4.85
   1   1 -12   30.26    5.08
   1  -1  12   35.86    5.22
   1   1  12   26.75    4.95
  -1  -1  12   35.35    5.49
  -1   1  12   30.09    5.33
  -1  -1 -12   30.66    5.32
   1  -1 -12   17.76    4.79
   1   1 -12   25.71    4.93
   1   1 -12   24.10    4.87
  -1  -1 -12   17.79    4.97
  -1   1 -12   29.24    5.57
  -1   1 -12   24.80    4.55
   1   1  13   43.84    5.73
  -1   1  13   29.52    5.24
   1  -1 -13   28.32    5.69
  -1   1 -13   21.07    4.97
   1   1 -13   24.91    4.87
  -1  -1 -13   18.35    5.23
  -1   1  13   38.35    5.80
  -1  -1  13   41.55    5.96
   1   1  13   41.47    5.89
   1  -1  13   33.66    5.89
   1   1 -13   24.78    5.55
   1  -1 -13   36.30    5.85
  -1   1 -13   19.05    5.41
  -1  -1 -13   22.31    5.42
   1  -1 -13   23.29    5.48
  -1  -1 -13   26.38    5.48
  -1   1  14    3.06    4.13
   1   1  14    1.95    3.96
  -1  -1 -14    1.78    4.22
   1   1 -14    3.06    3.78
   1  -1 -14    3.59    4.12
   1   1  14    6.27    4.13
  -1  -1  14    3.06    4.08
   1  -1  14    8.00    4.55
  -1   1  14    4.21    4.26
  -1  -1 -14    7.93    4.23
   1  -1 -14    1.01    4.28
   1   1 -14   -2.00    4.23
  -1  -1 -14    1.11    4.61
  -1   1 -14    5.56    4.50
   1  -1 -14   -0.85    4.22
  -1   1  15   16.21    5.17
   1   1  15   20.69    5.24
  -1  -1 -15   17.48    5.08
   1  -1 -15   24.36    5.59
   1   1 -15   11.35    5.15
  -1  -1 -15    5.76    5.02
   1  -1 -15   17.88    5.57
  -1   1 -15   21.65    6.00
  -1   1  15   18.57    5.66
   1   1  15   23.83    5.42
  -1  -1  15   15.95    5.59
   1  -1  15   13.46    5.09
  -1   1  16    2.26    4.93
   1   1  16    2.14    4.45
  -1  -1 -16    9.31    5.63
   1  -1 -16    4.20    4.92
  -1  -1  16    7.55    4.71
   1   1  16    6.58    5.34
  -1   1  16    4.45    5.13
   1  -1  16    6.33    4.82
   1  -1  17    3.44    4.84
   1   1  17    2.19    4.81
   1   1  17    4.38    5.07
  -1  -1  17    2.14    4.57
  -1   1  17   -1.10    5.02
   1  -1  17    1.05    5.08
   1  -1 -17    5.01    5.16
  -1  -2   0   -0.34    0.56
   1  -2   0    0.53    0.49
   1  -2   0   -0.05    0.32
  -1  -2   0   -0.16    0.89
  -1  -2   1  131.76   11.16
   1   2  -1  110.47   10.91
   1  -2  -1  125.17   11.11
   1  -2   1  118.35   10.85
  -1  -2  -1  127.81   11.10
   1  -2   1  128.99   11.13
   1   2   1  108.98   10.99
   1   2  -1   98.89   10.92
  -1  -2   1  111.10   10.94
   1  -2  -1  112.07   10.85
  -1  -2   1  116.94   11.11
  -1   2   1  132.36   11.05
   1  -2   1  108.67   10.89
  -1  -2   1  116.01   10.99
  -1  -2   1  112.26   10.95
   1  -2  -1  112.21   10.95
  -1   2   1   96.64   11.04
   1   2   1  111.50   10.93
  -1  -2   1  109.42   11.08
   1   2   1  105.00   11.14
  -1  -2   2  843.93   77.21
  -1  -2   2  855.60   77.35
  -1  -2  -2  864.68   77.48
   1  -2  -2  893.49   77.44
   1  -2   2  853.79   77.12
   1   2  -2  829.45   77.22
  -1   2   2  812.03   77.22
   1  -2   2  747.09   77.31
   1   2   2  754.94   77.16
   1  -2  -2  936.28   77.17
  -1  -2   2  790.46   77.32
  -1  -2   2  779.63   77.26
  -1   2   2  860.84   77.45
   1  -2   2  799.37   77.18
  -1   2  -2  747.16   77.25
  -1  -2   2  764.74   77.19
   1  -2  -2  865.86   77.32
  -1  -2   2  775.54   77.15
   1   2  -2  682.20   77.17
   1   2   2  761.85   77.34
   1   2   2  808.68   77.25
  -1  -2  -2  847.35   77.35
  -1   2   2  841.68   77.41
   1  -2  -2  919.72   77.22
  -1  -2   2  771.54   77.28
  -1  -2  -2  765.79   77.34
  -1  -2   3    1.36    0.80
  -1  -2   3    0.97    0.70
  -1  -2   3    0.66    0.80
  -1   2  -3    2.56    0.81
   1  -2   3    0.17    0.71
  -1   2  -3    1.90    1.00
   1  -2  -3    0.83    0.87
  -1  -2   3    0.89    0.69
  -1   2  -3    1.30    0.40
   1   2   3   -0.26    1.23
  -1  -2   3    0.80    0.34
   1   2   3    1.32    0.45
   1  -2  -3    1.01    0.48
   1  -2   3    0.35    0.77
  -1  -2   3    0.70    0.78
  -1  -2   3    1.05    0.75
  -1  -2  -3    1.94    1.22
  -1   2   3   -0.18    0.67
   1   2  -3    0.86    0.90
   1   2   3   -0.41    1.07
  -1   2   3    0.61    1.48
  -1  -2   3    1.23    0.64
  -1   2  -3    1.15    0.86
   1   2   3    1.15    0.87
   1  -2  -3    0.35    0.80
  -1   2  -4  589.17   55.24
   1  -2   4  577.49   55.44
  -1  -2   4  568.61   55.54
   1  -2  -4  610.40   55.94
  -1   2  -4  610.29   55.61
   1   2  -4  573.36   55.45
  -1   2  -4  594.98   55.35
  -1   2   4  636.17   55.66
  -1  -2  -4  631.10   55.88
   1  -2   4  524.38   55.45
  -1  -2   4  528.45   55.46
   1   2  -4  590.40   55.59
  -1  -2   4  590.36   55.68
  -1   2  -4  595.04   55.53
   1  -2  -4  508.47   55.63
  -1  -2   4  577.54   55.55
   1   2   4  582.11   55.48
   1  -2  -4  585.15   55.34
   1   2   4  581.67   55.69
  -1  -2  -4  590.31   55.57
   1  -2   5  613.06   57.97
  -1   2  -5  605.36   57.87
   1  -2  -5  637.05   58.50
   1   2  -5  592.34   58.09
  -1  -2  -5  556.70   58.48
  -1   2  -5  604.94   58.01
   1  -2   5  534.39   57.96
  -1  -2  -5  631.09   58.54
  -1  -2   5  558.90   58.01
   1   2  -5  655.37   58.17
  -1   2  -5  573.84   58.05
  -1  -2   5  579.23   58.21
   1  -2  -5  659.98   57.79
  -1  -2  -5  643.96   58.05
   1   2   5  604.21   58.01
   1  -2  -6   99.96   10.58
  -1   2  -6   94.46    9.93
   1   2  -6   92.17   10.24
  -1   2  -6   97.69   10.11
   1   2  -6  108.94   10.33
   1   2  -6   98.01   10.19
   1  -2  -6   95.98   10.69
  -1  -2  -6  108.14   10.78
   1   2  -6   98.85   10.10
  -1  -2   6  106.50   10.55
  -1   2  -6  100.15   10.05
  -1   2   6  105.57   10.45
  -1  -2   6  102.30    9.98
   1   2   6  117.59   10.77
   1  -2   6  116.68   10.57
  -1  -2   6  108.06   10.44
  -1   2   6  112.96   10.69
   1   2   6   94.24    9.95
  -1  -2   6   94.02    9.94
   1   2  -7   22.13    3.79
  -1   2  -7   30.71    3.57
   1  -2  -7   36.00    4.36
  -1   2  -7   23.94    3.69
  -1  -2  -7   33.37    4.48
   1   2  -7   37.15    4.01
   1  -2  -7   37.68    4.63
   1   2  -7   31.35    3.96
   1   2  -7   27.51    3.53
  -1  -2   7   34.50    4.21
  -1   2   7   32.12    4.05
  -1   2  -7   32.21    3.57
  -1  -2   7   31.87    3.52
   1  -2   7   31.25    3.72
   1   2   7   37.58    4.32
   1  -2   7   32.58    4.15
  -1   2   7   28.66    4.07
  -1  -2   7   31.50    4.00
   1   2   7   28.88    3.39
  -1  -2   7   29.69    3.41
  -1   2  -8   12.38    1.98
   1   2  -8   11.95    2.52
   1  -2  -8    6.20    2.59
  -1  -2  -8   10.67    2.93
   1  -2  -8    8.37    2.14
  -1   2  -8    7.59    2.06
   1  -2  -8    4.77    2.70
  -1  -2  -8    9.49    2.83
   1   2  -8   10.25    2.44
  -1   2   8    9.33    2.37
  -1  -2   8    8.66    2.33
  -1  -2   8    7.17    1.61
   1  -2   8    7.27    1.84
   1   2   8   13.98    2.67
   1  -2   8   14.47    2.68
   1   2  -8    8.91    1.76
  -1  -2   8    7.10    2.45
  -1   2   8    4.47    2.16
  -1  -2   8    6.58    1.53
   1   2   8    8.50    1.50
   1  -2   8    9.49    1.65
  -1  -2   8   10.09    1.35
  -1   2  -9   34.40    4.06
   1  -2  -9   27.79    4.67
  -1  -2  -9   21.35    4.59
   1  -2  -9   29.31    3.82
   1   2  -9   24.97    4.52
   1  -2  -9   30.72    4.84
  -1   2  -9   25.44    4.22
  -1  -2  -9   30.75    4.95
   1   2  -9   31.74    4.60
  -1   2   9   35.72    4.64
  -1  -2   9   49.60    5.22
   1   2  -9   35.51    3.81
  -1  -2   9   35.68    4.03
   1  -2   9   30.19    4.04
   1   2   9   38.67    5.05
   1  -2   9   44.59    4.97
  -1  -2   9   37.37    4.95
  -1   2   9   38.01    4.96
   1  -2   9   27.91    3.69
  -1  -2   9   34.55    3.43
  -1   2 -10    3.08    2.08
  -1   2 -10   10.05    3.41
   1   2 -10    3.50    2.66
   1  -2 -10    7.68    2.95
  -1  -2 -10    0.87    3.23
   1  -2 -10    5.73    3.28
  -1  -2 -10    3.18    3.30
   1   2 -10    9.37    2.92
  -1   2 -10    7.84    2.47
   1  -2  10    5.38    2.60
  -1  -2  10    7.20    2.91
   1   2  10    4.04    2.29
  -1   2  10    6.36    2.72
   1  -2  10    7.09    2.20
  -1   2  10    8.00    3.06
   1  -2  10   13.49    3.25
   1   2  10    3.15    2.79
  -1  -2  10    8.69    2.95
   1  -2  10    6.52    1.56
  -1   2 -11    4.81    2.71
   1   2 -11    6.85    3.20
   1  -2 -11    0.88    3.49
  -1  -2 -11    7.57    3.64
  -1  -2  11   13.79    3.71
  -1   2  11   12.51    3.82
   1  -2  11    6.17    3.21
   1   2  11   12.69    3.40
  -1   2 -11    7.70    2.18
   1  -2 -11    4.21    3.50
   1   2 -11   10.99    3.50
  -1  -2 -11    6.18    4.03
  -1  -2 -11    2.83    3.32
   1   2 -11    7.54    2.95
  -1   2 -11    2.62    3.18
  -1  -2  11    5.33    3.00
  -1   2  11    7.06    3.50
   1   2  11    3.72    2.87
   1  -2  11   10.99    3.59
   1  -2 -12    1.85    3.52
  -1  -2 -12    4.44    3.78
   1   2 -12   -0.64    3.05
  -1   2 -12    3.37    2.83
   1  -2  12    5.90    3.44
  -1  -2  12    1.78    3.31
   1   2  12   -4.58    3.74
  -1   2  12    2.89    3.81
  -1  -2 -12   -1.01    3.64
   1   2 -12    1.72    3.16
   1   2 -12    0.45    2.60
  -1   2 -12    0.96    3.37
   1  -2 -12   -0.90    3.38
  -1  -2 -12   -4.63    3.91
  -1  -2  12   -1.94    3.50
  -1   2  12   -2.58    3.55
   1  -2  12   -1.85    3.20
   1   2  12   -0.82    2.79
   1  -2 -13   48.49    7.83
   1   2 -13   46.82    7.30
  -1  -2 -13   59.66    8.13
  -1   2  13   74.28    8.38
   1   2  13   63.34    7.98
  -1  -2  13   65.51    8.17
   1  -2  13   64.64    8.01
  -1  -2 -13   59.72    8.32
   1  -2 -13   47.63    7.90
  -1  -2 -13   54.01    8.24
   1   2 -13   45.34    7.58
   1  -2 -13   49.68    8.02
  -1   2 -13   42.24    7.77
   1  -2  13   59.15    7.97
  -1   2  13   68.02    8.03
   1   2  13   60.83    7.85
  -1  -2  13   65.92    8.23
   1  -2 -14    6.66    4.65
  -1  -2 -14    8.53    4.56
   1   2  14   22.47    5.36
  -1  -2  14   10.08    4.40
  -1   2  14   18.27    4.94
   1  -2  14    5.93    4.40
   1  -2 -14   20.11    5.26
   1  -2 -14    8.51    4.79
  -1   2 -14    1.08    4.57
  -1  -2 -14    3.32    4.72
  -1  -2 -14   16.41    5.15
   1  -2  14   17.07    4.95
   1   2  14   22.03    5.12
  -1   2  14    1.00    4.15
  -1  -2  14    7.82    4.61
   1  -2 -15   -0.95    4.38
  -1  -2 -15    2.82    4.50
  -1  -2  15    3.14    4.45
   1   2  15   -5.54    4.81
  -1   2  15   -1.11    4.44
   1  -2  15   -3.07    4.27
   1  -2 -15    6.24    4.52
  -1  -2 -15   -1.15    4.73
  -1   2  15    5.29    4.63
   1  -2  15   -5.59    4.62
  -1  -2  15   -2.35    5.24
   1   2  15    5.05    4.04
   1  -2 -16   10.17    5.45
  -1   2  16   16.57    5.61
   1   2  16   13.67    5.21
   1  -2 -16   16.80    5.61
  -1  -2 -16    8.07    5.59
   1  -2  16   10.41    5.16
   1   2  16   24.62    6.03
  -1  -2  16   13.81    5.22
  -1   2  16   15.84    5.05
   1   2  17   26.75    6.57
   1  -2  17   26.94    6.46
  -1   2  17   23.55    6.47
  -1  -2  17   16.83    6.03
   1   2  17   42.02    7.01
  -1   3   0   -0.36    0.62
  -1  -3   0    0.49    0.61
   1   3   0    0.55    0.71
   1   3   0   -0.62    0.86
  -1   3   0    0.41    0.85
  -1   3   0    0.47    0.51
   1   3   0    0.13    0.69
  -1   3   0    0.14    0.38
   1  -3   0    1.11    0.39
  -1   3   0    0.43    0.40
  -1  -3   0    1.30    1.26
   1   3   0   -0.90    0.65
  -1  -3   1  185.81   17.53
   1  -3   1  175.07   17.51
  -1   3   1  208.16   17.75
  -1   3  -1  183.91   17.43
   1   3  -1  194.86   17.50
  -1  -3  -1  202.66   17.75
  -1   3  -1  188.84   17.43
   1   3   1  184.49   17.68
  -1  -3  -1  175.79   17.66
  -1  -3   1  163.81   17.69
   1   3  -1  167.27   17.50
   1  -3  -1  219.71   17.70
   1  -3   1  180.44   17.75
  -1   3   1  196.28   17.71
   1   3  -1  178.63   17.56
  -1  -3   1  189.06   17.61
  -1   3  -1  177.81   17.48
   1  -3   1  175.52   17.45
  -1   3   1  184.68   17.57
  -1  -3   1  184.08   17.57
   1  -3   1  181.12   17.43
   1   3  -1  170.76   17.53
   1  -3   1  180.37   17.40
   1  -3  -1  184.95   17.55
  -1  -3   1  175.03   17.74
   1   3   1  174.28   17.84
  -1   3   1  168.76   17.63
  -1  -3   2   36.31    3.99
   1  -3   2   37.02    3.53
  -1  -3  -2   41.05    4.17
   1   3   2   37.44    3.79
   1  -3  -2   39.74    3.78
  -1  -3   2   32.93    3.74
  -1   3   2   41.26    3.84
  -1   3   2   38.05    3.69
  -1  -3  -2   37.67    3.83
  -1  -3   2   32.92    3.99
   1  -3   2   35.16    3.98
   1  -3   2   35.60    3.66
  -1  -3   2   33.89    3.81
  -1   3  -2   32.60    3.72
  -1  -3   2   34.29    3.61
   1  -3  -2   34.89    3.84
  -1  -3   2   37.41    3.75
  -1  -3   2   35.40    3.57
  -1   3   2   40.61    3.92
   1  -3  -2   35.30    3.82
  -1   3   2   30.02    3.96
   1   3   2   32.78    4.01
   1   3   2   42.55    3.85
  -1  -3   2   38.28    4.01
  -1  -3  -2   32.66    4.10
  -1  -3  -2   38.71    3.93
   1   3  -3   78.84    7.94
  -1  -3   3   82.40    8.38
   1   3  -3   83.38    8.18
   1  -3  -3   92.16    8.72
  -1  -3  -3   80.62    8.60
   1  -3   3   83.99    8.07
  -1  -3   3   70.02    8.22
   1   3  -3   78.45    8.46
  -1   3   3   88.80    8.23
  -1   3  -3   73.21    8.36
   1  -3  -3   93.74    8.11
   1   3   3   88.34    8.11
  -1   3  -3   88.31    8.33
  -1  -3   3   75.20    8.13
   1  -3   3   73.14    8.13
  -1  -3   3   81.06    8.09
  -1  -3  -3   91.63    8.61
  -1  -3  -3   80.64    8.41
   1   3   3   71.67    8.36
   1  -3  -3   87.44    8.25
   1   3   3  112.08    8.44
  -1  -3   4  628.58   58.49
  -1   3  -4  615.34   58.62
   1  -3   4  659.30   58.26
  -1  -3   4  611.93   58.01
   1  -3  -4  583.84   58.81
  -1   3   4  628.72   58.44
  -1   3  -4  560.96   58.47
   1   3  -4  590.87   58.58
  -1  -3  -4  656.53   58.81
  -1  -3   4  611.55   58.53
   1   3   4  602.11   58.09
   1  -3  -4  659.43   58.11
  -1  -3   4  528.67   58.29
  -1  -3   4  568.88   58.29
   1   3   4  598.74   58.43
   1  -3  -4  605.52   58.30
   1  -3  -5    5.75    2.09
  -1   3  -5    6.17    1.50
  -1  -3   5    4.49    1.45
   1   3  -5   11.31    1.83
  -1  -3   5    3.68    1.44
   1  -3   5    9.24    1.37
  -1  -3   5    7.40    0.90
  -1   3  -5    8.02    1.07
   1   3  -5    5.63    1.22
  -1  -3   5    5.43    1.41
  -1   3  -5    4.44    1.47
   1   3   5    6.99    1.51
   1  -3  -5    7.04    1.46
  -1  -3  -5    6.94    1.77
   1  -3   6   71.61    6.87
   1  -3  -6   59.59    7.45
   1   3  -6   64.87    6.93
   1   3  -6   62.43    6.86
  -1  -3  -6   55.30    7.39
  -1   3  -6   65.26    6.65
  -1   3  -6   65.73    6.98
   1   3  -6   69.79    7.11
  -1  -3   6   68.51    7.30
   1  -3  -6   81.95    8.03
   1  -3   6   70.57    7.24
  -1  -3   6   65.61    7.04
   1   3   6   66.11    6.84
   1  -3  -6   64.32    6.66
  -1  -3  -6   71.46    7.00
   1   3  -7   31.13    3.87
   1  -3  -7   35.70    4.44
   1  -3   7   31.29    3.53
   1  -3  -7   25.33    4.39
  -1   3  -7   29.35    3.45
   1   3  -7   29.11    3.80
   1   3  -7   26.69    3.64
  -1  -3  -7   15.93    4.00
  -1   3   7   27.59    3.97
  -1  -3   7   26.13    4.12
  -1  -3  -7   32.24    4.63
  -1  -3   7   34.22    3.50
  -1  -3   7   32.04    3.97
   1  -3   7   40.40    4.26
  -1   3   7   30.50    4.20
   1   3   7   31.73    3.46
  -1  -3  -7   30.25    3.39
   1   3  -8  280.22   28.45
  -1  -3  -8  263.74   29.01
  -1   3  -8  262.42   28.18
   1  -3  -8  325.01   29.32
  -1   3   8  345.29   28.94
  -1  -3   8  330.54   29.14
  -1  -3   8  293.39   28.19
   1  -3   8  310.10   28.44
   1  -3   8  305.59   28.80
  -1  -3   8  296.64   28.76
  -1   3   8  307.75   29.07
   1   3   8  308.01   29.07
   1  -3  -8  281.05   28.95
   1   3  -8  243.32   28.51
  -1  -3  -8  279.20   29.16
   1   3  -9    5.81    2.40
   1  -3  -9    8.64    2.97
  -1  -3  -9    7.41    2.96
   1   3  -9    1.07    1.83
   1   3  -9    2.69    2.04
  -1  -3  -9    6.27    2.97
   1  -3  -9    4.84    2.73
  -1   3  -9    5.84    1.77
  -1  -3   9    6.62    2.61
  -1   3   9    2.45    2.15
   1  -3   9    2.02    1.71
  -1  -3   9    5.12    1.54
  -1  -3   9    2.45    2.31
   1  -3   9    1.25    2.31
  -1   3   9    5.23    2.41
   1   3   9    7.43    2.52
   1  -3   9    3.41    1.41
  -1   3 -10   22.49    4.55
   1   3 -10   20.21    4.36
   1   3 -10   33.56    3.76
  -1  -3 -10   20.63    4.92
   1  -3 -10   27.68    4.87
  -1  -3 -10   28.74    5.12
   1  -3 -10   27.96    4.89
  -1   3 -10   31.41    3.96
   1   3 -10   22.99    4.19
   1  -3  10   32.87    5.12
   1   3  10   36.82    4.70
  -1  -3  10   38.15    5.29
  -1   3  10   28.99    4.56
  -1  -3  10   28.47    3.77
   1  -3  10   25.64    3.94
   1  -3  10   34.48    4.81
  -1   3  10   29.17    5.00
   1   3  10   35.44    5.00
  -1  -3  10   27.61    4.77
   1  -3  10   34.39    3.62
  -1  -3 -11    4.44    3.91
   1  -3 -11    5.59    3.55
   1   3 -11   10.23    3.08
  -1   3 -11   11.44    2.65
   1   3  11   10.93    3.21
  -1  -3  11   17.52    4.30
   1  -3  11   15.01    4.27
  -1   3  11   12.27    3.48
   1  -3  11   12.66    2.83
  -1  -3  11    5.52    3.31
   1   3  11   27.94    4.48
  -1   3  11   11.97    4.08
   1  -3  11   15.91    3.76
   1   3 -11   12.09    2.35
  -1   3 -11    8.35    3.44
  -1  -3 -11   17.07    4.42
  -1  -3 -11   12.56    4.10
   1  -3 -11   11.98    3.81
   1   3 -12    0.52    2.74
   1  -3 -12    2.92    4.06
  -1  -3 -12   -1.87    3.61
  -1  -3  12    2.59    3.49
   1  -3  12    1.67    3.06
   1   3  12   -0.94    3.46
  -1   3  12   -2.97    3.58
   1  -3 -12   -2.76    3.63
  -1  -3 -12   -1.00    4.17
  -1   3 -12    2.79    3.46
  -1  -3 -12   -2.06    3.77
   1  -3  12    5.80    3.82
  -1   3  12   -2.53    3.36
  -1  -3  12    3.03    3.70
   1   3  12    3.21    2.90
  -1  -3 -13    8.80    4.36
   1  -3 -13   15.69    4.86
  -1  -3  13   13.95    4.41
  -1   3  13   15.71    4.43
   1   3  13   14.37    4.52
   1  -3  13   11.98    4.15
  -1  -3 -13    3.06    4.61
   1  -3 -13    9.60    4.51
  -1  -3 -13    1.08    4.26
  -1   3  13   10.02    4.00
  -1  -3  13    6.53    4.35
   1   3  13    9.62    4.06
   1  -3  13   12.51    4.41
   1  -3 -14   24.97    6.53
  -1  -3 -14   32.00    6.64
  -1  -3  14   57.45    7.14
   1  -3  14   45.77    6.86
  -1   3  14   33.01    6.64
   1   3  14   54.50    7.28
   1  -3 -14   43.03    7.09
  -1  -3 -14   35.10    7.18
  -1  -3 -14   29.96    6.98
   1  -3 -14   28.39    6.68
  -1  -3  14   56.90    7.53
   1   3  14   51.64    7.09
  -1   3  14   30.33    6.60
   1  -3  14   63.29    7.71
   1  -3 -15   -2.00    4.59
  -1  -3 -15   -0.99    4.66
  -1   3  15   -3.41    4.54
  -1  -3  15   -1.03    4.37
   1  -3  15    2.01    4.27
   1   3  15   -2.27    4.74
   1  -3 -15    1.97    4.90
   1  -3 -15    2.06    4.42
  -1  -3 -15   -2.27    5.03
  -1  -3 -15   -4.75    4.86
  -1  -3  15    1.23    4.73
   1  -3  15    3.48    4.69
   1   3  15    1.98    4.17
  -1   3  15   -4.15    4.64
   1  -3 -16    6.81    5.22
  -1  -3 -16   12.33    5.15
  -1  -3  16    8.81    5.24
   1  -3  16    2.39    5.09
  -1   3  16    2.16    4.83
   1   3  16    8.22    4.72
  -1   3  16    5.74    5.03
   1  -3  16    8.17    4.97
  -1  -3  16   13.55    4.87
   1   3  16    6.86    5.10
  -1  -3 -16    1.14    5.24
   1  -3 -16   10.35    5.03
   1  -3  17   -5.06    4.76
  -1  -3  17    1.03    5.11
   1   4   0    0.58    0.90
  -1  -4   0    0.82    0.70
  -1   4   0    0.32    0.77
   1  -4   0   -1.41    1.02
  -1   4   0    0.27    1.12
   1   4   0    0.26    0.42
   1   4   0   -0.56    1.06
   1   4   0    0.16    0.76
  -1   4   0    0.12    0.62
   1   4   0   -0.24    0.51
  -1   4   0   -0.08    0.44
   1  -4   0    0.37    0.44
   1   4   0    0.47    0.77
  -1   4   0   -0.09    0.50
  -1  -4   1   82.47    4.96
   1   4   1   82.98    5.35
  -1   4   1   86.71    5.21
   1   4  -1   86.69    4.96
  -1   4  -1   81.52    4.65
  -1  -4  -1   83.19    5.27
   1  -4  -1   76.65    5.41
   1  -4   1   91.25    4.94
  -1   4  -1   78.20    4.73
   1   4   1   83.49    5.31
  -1  -4  -1   89.12    5.26
   1  -4  -1   78.81    5.12
  -1   4   1   83.43    5.29
   1   4  -1   77.58    4.89
  -1   4  -1   80.04    4.71
   1  -4   1   80.58    4.79
  -1  -4   1   75.18    4.97
  -1   4   1   76.54    4.86
   1  -4   1   82.62    4.72
   1   4  -1   74.40    4.83
  -1  -4   1   76.61    4.96
   1  -4  -1   79.72    4.85
   1  -4   1   81.86    4.53
  -1  -4  -1   86.98    5.21
  -1  -4  -2  335.38   31.22
  -1   4  -2  316.13   30.64
   1   4  -2  325.95   30.70
   1  -4  -2  315.40   31.27
   1   4   2  335.23   30.96
   1  -4  -2  317.55   30.86
  -1   4   2  330.69   30.96
  -1  -4  -2  331.84   30.92
  -1  -4   2  305.62   30.80
  -1  -4   2  315.16   30.91
   1  -4   2  316.16   30.69
  -1   4  -2  308.85   30.76
  -1  -4   2  324.57   30.61
  -1   4   2  343.63   30.99
  -1  -4   2  330.63   30.85
   1  -4   2  316.20   30.71
   1  -4  -2  317.54   30.89
   1   4   2  336.87   31.21
  -1  -4  -2  339.74   31.05
   1  -4  -2  300.50   30.93
  -1  -4   3  222.65   21.75
   1  -4  -3  243.61   22.10
  -1  -4  -3  223.96   21.96
   1   4  -3  224.58   21.45
  -1  -4   3  212.01   21.52
  -1  -4  -3  240.06   21.50
  -1   4   3  225.80   21.43
   1   4   3  230.40   21.48
   1  -4  -3  239.00   21.44
  -1   4   3  246.14   21.52
   1  -4   3  190.51   21.32
  -1  -4   3  213.11   21.31
  -1   4  -3  217.28   21.50
  -1  -4   3  225.95   21.49
  -1  -4   3  211.72   21.28
   1   4   3  233.26   21.76
  -1   4   3  231.52   21.73
   1   4   3  230.03   21.78
  -1  -4  -3  220.93   21.75
   1  -4  -3  226.06   21.56
  -1  -4   4  252.55   27.24
  -1  -4  -4  277.91   27.59
   1  -4  -4  280.11   27.63
   1   4  -4  279.88   27.05
   1  -4  -4  293.03   26.90
   1   4   4  282.89   26.91
  -1   4   4  289.03   27.11
  -1  -4   4  279.90   27.21
  -1  -4   4  264.95   26.96
  -1   4  -4  276.46   27.24
  -1  -4   4  272.78   26.94
  -1  -4   4  291.52   27.11
   1  -4  -4  264.92   27.09
  -1  -4  -4  320.00   27.80
   1   4   4  297.67   27.25
  -1  -4   5    6.66    1.94
  -1  -4   5    8.18    1.95
  -1   4   5   12.74    1.94
   1  -4  -5   12.34    1.51
   1  -4   5    8.57    1.80
   1   4  -5   10.94    1.58
   1  -4  -5    6.47    2.20
   1  -4   5   12.58    1.96
   1   4   5   16.18    2.42
   1   4   5   13.61    1.46
  -1   4   5   15.08    2.35
  -1  -4   5   14.99    1.87
   1  -4  -5   10.34    1.95
   1   4   5   12.26    2.03
   1  -4  -6   -1.29    2.39
  -1  -4   6    1.92    1.51
   1  -4  -6    2.82    2.21
  -1  -4  -6   -1.25    2.00
  -1  -4   6   -0.46    1.44
  -1  -4   6   -0.05    0.42
   1   4  -6   -0.73    1.04
   1   4  -6    1.24    1.09
   1  -4   6    2.81    1.26
  -1  -4   6   -1.27    1.34
   1  -4   6   -1.11    1.43
   1   4   6    0.28    1.30
  -1  -4  -7   26.18    4.37
   1  -4  -7   26.59    4.17
   1  -4   7   31.62    3.41
   1   4  -7   28.08    3.28
  -1  -4  -7   29.18    4.26
   1   4  -7   24.29    3.18
  -1  -4   7   23.69    2.63
  -1   4   7   27.39    3.58
   1  -4  -7   27.92    4.60
  -1  -4   7   21.06    3.63
   1   4  -7   28.75    3.73
  -1  -4  -7   29.58    4.29
  -1   4  -7   22.58    3.48
   1  -4   7   25.65    3.53
  -1  -4   7   23.62    3.42
   1  -4  -7   25.55    3.04
  -1  -4  -8    5.74    2.59
   1  -4  -8    4.89    2.62
   1   4  -8    4.12    1.73
   1  -4  -8    0.79    2.42
  -1  -4  -8    7.75    2.86
  -1   4   8    4.71    2.05
  -1  -4   8    6.55    2.19
   1  -4  -8    5.12    3.11
  -1  -4  -8   -0.78    2.87
   1   4  -8    4.59    2.09
  -1  -4   8    5.15    1.54
   1  -4   8    3.14    2.10
  -1  -4   8    4.43    2.03
  -1   4  -8    1.56    1.88
  -1  -4  -8    4.50    1.52
   1  -4  -9   -1.71    2.92
   1   4  -9    1.65    1.79
  -1  -4  -9    5.02    3.07
   1  -4   9    1.50    2.39
  -1   4   9    1.80    2.32
  -1  -4   9   -0.76    2.50
  -1  -4   9    3.37    1.59
   1  -4   9    2.89    1.83
  -1  -4   9    0.58    2.04
   1  -4   9    0.60    2.23
   1   4  -9    3.60    2.05
  -1   4  -9   -0.39    1.90
   1  -4  -9    0.75    2.49
  -1  -4  -9   -1.74    3.05
   1  -4 -10    2.44    2.95
  -1  -4 -10    4.63    3.41
  -1  -4 -10    1.79    2.97
   1  -4 -10   -0.92    3.16
   1   4 -10    4.86    2.03
   1  -4  10    3.34    3.07
  -1   4  10    8.76    3.13
  -1  -4  10    3.43    2.98
   1   4  10    7.69    2.52
   1  -4  10    0.88    1.94
  -1  -4  10    2.29    1.64
   1  -4  10    1.33    2.46
  -1   4  10    6.04    3.30
   1   4 -10    3.44    2.19
  -1  -4  10    0.67    2.43
   1  -4  10    4.77    1.70
   1  -4 -11    8.76    3.55
  -1  -4 -11    9.35    3.72
   1   4 -11    5.07    2.35
   1   4  11   11.41    3.36
   1  -4  11    8.31    3.37
  -1   4  11    4.50    2.93
  -1  -4  11    4.78    3.29
  -1  -4  11    3.86    2.00
   1  -4  11    2.78    2.18
   1   4  11    3.60    3.10
  -1   4  11   10.38    3.76
   1  -4  11    3.71    2.93
   1   4 -11    4.66    2.27
  -1  -4  11    3.75    3.16
  -1  -4 -11    5.94    3.71
   1  -4 -11    1.75    3.45
  -1  -4 -11   -1.01    3.72
  -1  -4 -12   -2.94    3.83
   1  -4 -12   10.09    4.39
   1   4  12    3.94    2.86
   1  -4  12    3.04    3.62
  -1   4  12    2.46    2.98
  -1  -4  12   -1.05    3.59
   1  -4  12    2.43    2.28
   1   4  12    7.82    4.13
   1  -4  12   -0.83    3.08
  -1   4  12   -3.05    3.83
  -1  -4  12    7.47    3.72
  -1  -4 -12    2.10    3.85
  -1  -4 -12    9.55    4.34
   1  -4 -12    4.65    3.73
  -1  -4 -13    5.11    4.56
   1  -4 -13    8.24    4.30
   1   4  13   22.16    5.24
  -1  -4  13   12.62    4.15
  -1   4  13   19.36    5.09
   1  -4  13    7.20    4.42
  -1  -4 -13    5.48    4.41
   1  -4 -13    5.88    4.58
  -1  -4 -13    5.43    5.10
   1  -4  13    8.73    4.49
  -1   4  13   10.70    4.45
   1   4  13    5.98    3.49
  -1  -4  13    9.08    4.41
  -1  -4 -14    8.34    4.48
   1  -4 -14   -1.05    4.27
   1   4  14    4.47    4.77
  -1   4  14    4.49    4.59
   1  -4  14   -3.79    4.15
  -1  -4  14    2.87    4.11
   1  -4 -14    6.02    4.64
   1  -4 -14    1.07    4.84
  -1  -4 -14    3.21    4.91
  -1  -4 -14   -2.25    4.88
   1   4  14   -0.91    3.90
   1  -4  14   -2.31    4.72
  -1  -4  14   -1.21    4.57
  -1   4  14    0.96    3.86
  -1  -4 -15    9.31    4.89
   1  -4 -15    8.37    5.40
  -1   4  15   10.45    5.20
   1   4  15   14.93    5.11
   1  -4  15   14.70    4.84
  -1  -4  15   23.92    5.30
   1  -4 -15   19.39    5.31
   1  -4 -15   16.81    5.53
  -1  -4 -15   15.39    5.75
  -1  -4 -15   18.18    5.79
  -1   4  15   15.20    5.38
   1  -4  15   22.88    6.24
  -1  -4  15   15.28    6.12
   1   4  15   15.38    4.82
   1  -4 -16    4.07    4.79
  -1  -4 -16    6.94    4.89
   1   4  16    7.98    4.62
   1  -4  16    1.24    5.13
  -1  -4  16   -1.31    5.75
  -1  -4  16   -1.01    4.67
   1  -4  16   -0.99    4.78
  -1  -4  16    1.23    5.40
  -1   4  16   -2.34    4.93
   1   4  16   -2.32    4.94
  -1  -4 -16   -4.52    5.14
   1  -4 -16    1.03    4.74
  -1  -5   0    0.62    0.79
  -1   5   0    0.20    0.91
   1   5   0   -0.25    1.08
   1  -5   0    0.28    1.13
   1   5   0   -0.35    1.40
  -1   5   0   -0.35    1.35
  -1   5   0    1.06    0.73
   1   5   0    2.03    0.95
   1   5   0    0.32    0.49
  -1   5   0    0.75    0.53
   1  -5   0   -0.09    0.55
  -1   5   0    0.11    0.59
   1   5   0    0.18    0.82
  -1  -5   1   13.00    1.58
   1   5  -1    8.30    1.50
  -1   5   1    6.85    1.53
   1  -5   1   11.76    1.51
  -1  -5  -1    8.83    1.67
  -1   5  -1    8.81    1.19
   1  -5  -1    9.10    1.93
  -1   5  -1    9.42    1.35
   1   5   1    9.18    1.83
   1  -5   1    8.49    1.30
  -1   5  -1    9.05    1.22
  -1   5   1   10.00    1.31
   1   5  -1    9.71    1.04
   1   5   1   10.82    1.40
  -1   5  -1    8.52    1.16
   1  -5   1    9.15    1.03
   1   5  -1    8.65    1.37
  -1   5   1    8.73    1.83
  -1   5   1   12.06    1.43
   1  -5   1   10.83    1.31
  -1  -5   1    9.63    1.57
  -1  -5  -1   10.30    1.73
  -1  -5   2  187.79   17.62
  -1   5  -2  179.03   17.51
   1  -5   2  171.22   17.47
   1  -5  -2  188.93   18.29
  -1   5  -2  165.07   17.47
  -1  -5  -2  176.18   18.12
   1   5  -2  189.52   17.66
  -1  -5   2  179.23   17.67
   1   5   2  181.24   17.91
  -1   5   2  192.98   17.95
  -1   5  -2  177.97   17.61
   1  -5   2  187.01   17.55
  -1  -5   2  202.59   17.45
  -1  -5   2  169.89   17.79
   1  -5   2  181.76   17.72
   1   5   2  200.67   17.89
  -1   5   2  195.76   17.86
   1  -5   2  179.22   17.42
   1  -5   2  182.50   17.61
  -1  -5   2  182.21   17.76
  -1  -5  -2  193.29   18.07
  -1  -5   3   64.91    7.39
   1  -5   3   66.35    6.68
  -1  -5  -3   70.13    7.60
   1  -5  -3   59.13    7.52
   1   5  -3   70.01    6.97
   1   5  -3   73.16    6.79
  -1  -5   3   60.03    6.97
   1   5   3   76.96    7.15
  -1   5   3   69.31    6.88
  -1   5   3   68.10    7.08
  -1  -5   3   71.32    7.17
  -1  -5   3   67.28    6.74
   1  -5   3   69.90    6.84
  -1   5  -3   71.66    6.99
  -1  -5   3   68.37    6.68
   1   5   3   73.41    7.27
  -1  -5   3   68.68    7.04
   1  -5   3   69.34    6.90
  -1   5   3   78.19    7.35
  -1  -5  -3   75.34    7.41
   1   5  -4  110.82   10.80
  -1  -5  -4   91.43   11.39
   1   5  -4  111.39   10.48
   1  -5  -4  101.82   11.53
   1  -5  -4  109.29   10.75
   1   5   4  107.32   10.78
  -1  -5   4  102.35   10.94
  -1   5   4  126.26   10.88
  -1   5   4  109.61   10.83
  -1  -5  -4  124.05   10.89
  -1   5  -4  113.35   10.99
  -1  -5   4  105.53   10.64
  -1  -5   4  101.74   10.60
  -1  -5   4  119.31   10.93
   1  -5   4  105.36   10.74
   1  -5   4  104.87   10.76
  -1  -5   4   99.18   11.15
  -1  -5  -5  203.65   19.86
  -1  -5   5  192.54   19.33
   1   5   5  190.52   18.87
  -1   5   5  204.52   19.18
   1   5  -5  206.23   19.74
   1  -5  -5  208.62   18.90
  -1   5  -5  198.73   19.59
   1   5  -5  176.16   18.84
  -1  -5  -5  182.12   19.75
   1  -5  -5  184.34   19.77
  -1  -5   5  183.71   18.93
  -1   5   5  233.94   19.73
  -1  -5   5  198.36   19.18
   1  -5   5  191.38   19.09
   1   5   5  219.32   19.64
  -1  -5   5  207.19   19.45
  -1  -5  -6  446.44   41.40
   1   5  -6  428.41   41.02
   1  -5  -6  448.76   41.54
  -1   5  -6  395.12   40.84
   1  -5  -6  461.66   40.17
  -1  -5   6  404.40   40.82
   1  -5  -6  422.43   41.31
   1   5  -6  398.33   40.30
   1   5  -6  411.01   40.08
   1   5   6  485.02   41.18
   1  -5   6  395.47   40.55
  -1   5   6  460.78   41.13
  -1  -5   6  429.35   40.64
  -1  -5   6  408.09   40.44
   1  -5   6  389.30   40.61
  -1  -5   6  387.59   40.72
  -1  -5  -7  384.34   34.81
   1  -5  -7  350.96   34.86
   1   5  -7  351.84   34.21
  -1  -5   7  349.05   34.24
  -1   5   7  387.82   34.12
  -1   5  -7  354.35   34.16
   1   5  -7  340.52   33.33
   1   5  -7  305.79   33.60
  -1  -5   7  335.46   33.81
   1   5   7  417.69   34.61
  -1   5   7  387.39   34.53
   1  -5   7  357.21   33.97
   1  -5   7  352.15   33.90
  -1  -5  -7  357.63   35.01
   1  -5  -7  337.51   34.61
  -1  -5   7  337.23   34.07
   1  -5  -8    3.83    2.88
   1  -5   8   -0.43    1.80
  -1  -5  -8   -2.71    3.18
   1   5  -8    1.36    1.00
  -1  -5  -8   -2.50    2.92
  -1  -5  -8    0.84    2.74
   1   5  -8    0.51    2.52
   1  -5  -8    4.55    3.24
   1  -5   8    1.35    1.94
  -1  -5   8    1.99    2.33
  -1   5   8   -1.02    2.04
   1   5   8    0.71    2.34
   1  -5   8   -0.49    1.86
  -1  -5   8   -1.76    1.82
  -1   5  -8    1.43    2.30
  -1   5   8    2.90    2.31
   1  -5  -8    1.92    1.41
  -1  -5  -9   20.99    4.80
   1  -5  -9   30.96    5.12
   1   5  -9   30.46    3.19
  -1  -5   9   25.43    4.50
   1   5   9   29.92    4.17
   1  -5   9   40.72    5.16
  -1   5   9   21.57    4.01
  -1  -5  -9   26.58    5.40
  -1  -5   9   23.93    3.46
   1   5  -9   23.86    4.24
   1  -5   9   27.29    4.25
  -1   5  -9   32.19    4.27
  -1  -5   9   29.30    4.13
  -1  -5  -9   24.96    5.02
   1  -5  -9   30.29    4.83
  -1  -5 -10   77.15   10.62
   1   5 -10   89.05    8.98
   1  -5 -10   90.11   10.73
   1  -5  10   77.95   10.53
   1   5  10  105.24   10.16
  -1  -5  10  105.56   10.82
  -1   5  10   97.84   10.15
   1   5 -10   87.92    9.80
   1  -5  10   93.68    9.68
  -1  -5  10  102.12    9.44
   1  -5  10   97.10   10.14
  -1   5 -10   73.79    9.62
  -1  -5  10  106.71   10.20
   1  -5 -10   65.79   10.17
  -1  -5 -10   79.38   10.65
  -1  -5 -11   10.82    4.28
   1  -5 -11   13.42    4.51
  -1   5  11   21.85    4.00
   1  -5  11   21.18    4.66
  -1  -5  11   15.78    4.25
   1   5  11   20.14    3.82
   1  -5  11   16.87    3.22
  -1  -5  11   13.93    3.64
   1   5 -11   15.66    3.31
   1  -5  11   20.24    4.09
  -1  -5 -11   15.27    4.49
   1  -5 -11   16.14    4.17
   1  -5 -12   35.13    6.71
  -1  -5 -12   42.02    6.60
   1  -5  12   50.52    6.39
  -1  -5  12   42.09    6.26
   1  -5 -12   41.81    6.66
  -1  -5 -12   22.34    6.33
  -1  -5 -12   31.08    6.62
   1  -5  12   49.56    6.91
  -1   5  12   38.31    5.94
   1   5  12   49.66    6.16
  -1  -5  12   34.83    6.66
  -1  -5 -13   22.36    5.91
   1  -5 -13   21.62    5.58
  -1  -5  13   21.20    4.86
   1  -5  13   39.54    5.48
   1  -5 -13   20.79    5.26
  -1  -5 -13   18.27    5.81
  -1  -5 -13   12.24    5.23
  -1  -5  13   29.59    6.19
   1   5  13   28.99    5.00
  -1   5  13   22.55    5.02
   1  -5  13   36.38    6.47
  -1  -5 -14   -1.08    4.29
   1  -5 -14   -4.37    4.47
   1   5  14    1.14    4.67
  -1  -5  14    1.82    4.14
   1  -5  14    5.44    4.13
  -1  -5  14    9.71    5.08
  -1   5  14    2.30    4.70
  -1  -5 -14    1.13    4.86
  -1  -5 -14    2.29    5.02
   1  -5 -14    6.79    5.11
   1  -5 -14    1.01    4.45
  -1   5  14   -1.85    4.00
  -1  -5  14    5.08    5.02
   1   5  14   11.46    4.51
   1  -5  14    7.22    5.28
   1  -5 -15   26.16    6.49
  -1  -5 -15   33.28    6.64
  -1  -5  15   35.07    7.06
   1   5  15   33.93    6.74
  -1   5  15   34.11    6.73
  -1  -5 -15   21.74    6.93
   1  -5 -15   24.46    6.15
   1  -5 -15   20.00    6.53
  -1  -5 -15   17.13    6.24
   1  -5  15   32.63    6.95
   1   5  15   42.67    6.31
  -1  -5  15   31.87    7.15
   1  -5 -16   21.15    6.35
  -1  -5 -16   27.89    6.58
   1  -5  16   16.70    6.49
   1   5  16   14.40    5.22
   1  -5  16   21.77    6.56
  -1   5  16   27.30    6.33
   1   5  16   21.21    6.25
  -1  -5  16   30.85    7.01
  -1  -5 -16   29.33    6.80
   1  -5 -16    8.11    5.40
   1   6   0    0.43    1.71
  -1   6   0    2.54    1.55
   1   6   0   -0.09    0.56
  -1   6   0   -0.15    0.72
  -1   6   0    0.13    0.82
  -1   6   0    0.10    0.56
   1   6   0    0.16    0.53
  -1  -6   0    4.20    1.05
  -1   6   0    0.72    0.98
   1  -6   0    0.32    1.27
  -1   6  -1   35.19    3.22
   1   6  -1   29.08    3.57
   1  -6  -1   29.67    3.88
  -1   6  -1   32.07    3.36
   1  -6   1   30.99    3.41
  -1  -6  -1   28.17    3.66
   1   6   1   27.71    3.82
   1  -6   1   33.79    3.08
  -1   6  -1   29.97    3.17
   1   6  -1   29.59    3.01
  -1   6   1   29.38    3.24
   1   6   1   32.63    3.32
  -1   6  -1   28.06    3.13
  -1   6   1   34.16    3.91
  -1   6   1   29.03    3.33
  -1   6   1   28.17    3.28
  -1  -6   1   24.39    3.47
  -1   6  -2  101.89    9.50
   1  -6   2   95.29    9.53
  -1  -6  -2   90.01   10.21
   1   6  -2  104.54    9.82
   1  -6  -2   94.53   10.35
  -1   6  -2   97.02    9.56
   1  -6   2   91.68    9.62
   1   6   2   98.15   10.09
  -1   6   2  103.94   10.12
   1  -6   2   93.95    9.76
  -1   6  -2  100.86    9.64
  -1  -6   2   97.24    9.90
   1   6  -2   99.20    9.51
   1  -6   2   89.99    9.66
  -1  -6   2   95.23    9.86
  -1   6   2  107.01    9.92
   1   6   2  103.16    9.89
  -1  -6   2  104.72    9.72
   1  -6   3  244.77   24.10
  -1  -6  -3  217.38   24.86
   1  -6  -3  274.85   25.13
   1   6  -3  265.77   24.24
   1   6  -3  239.55   24.32
  -1   6  -3  252.69   24.12
  -1   6   3  248.98   24.52
   1  -6  -3  275.95   25.17
  -1  -6   3  233.34   24.33
   1   6   3  255.32   24.55
   1  -6   3  236.52   24.32
   1  -6   3  246.24   24.15
  -1  -6   3  252.57   24.04
   1  -6   3  255.82   24.43
  -1  -6   3  271.97   24.59
  -1   6  -3  236.89   24.27
   1  -6   3  258.77   24.29
   1  -6   3  242.30   24.02
  -1  -6   3  257.76   24.44
   1   6   3  282.17   24.68
   1  -6   3  261.79   24.01
   1  -6  -3  281.21   25.01
  -1  -6   4   58.76    6.98
  -1  -6  -4   63.81    7.38
   1  -6  -4   61.04    7.35
   1   6  -4   61.12    6.48
   1   6   4   70.07    6.67
  -1   6  -4   72.69    7.37
   1  -6   4   62.86    6.65
  -1   6   4   60.65    6.59
  -1   6   4   63.86    6.48
  -1  -6   4   63.05    6.62
   1   6  -4   53.12    7.23
  -1   6  -4   66.61    6.64
  -1  -6   4   65.65    6.79
  -1  -6   4   60.12    6.26
  -1  -6   4   65.50    6.18
   1  -6   4   64.43    6.51
   1  -6   4   61.16    6.30
  -1  -6   4   57.23    6.57
   1  -6  -4   73.78    7.50
   1  -6   5    5.80    1.77
  -1   6   5    5.26    1.54
   1   6  -5   13.04    3.03
  -1  -6   5    8.19    1.83
  -1  -6  -5    8.38    2.66
  -1  -6   5    8.13    1.92
  -1  -6  -5    6.34    2.88
   1  -6  -5   13.13    3.27
  -1   6  -5    5.75    2.60
   1  -6   5    7.71    1.41
   1   6   5    5.72    1.49
  -1  -6   5    9.84    1.76
  -1  -6   5    8.12    1.26
  -1   6   5    6.19    2.14
   1   6   5    7.54    2.16
   1  -6   5   11.09    1.65
  -1  -6  -5    6.86    2.52
   1  -6  -5    9.67    2.53
  -1  -6   5    5.32    1.87
  -1   6   6   -2.39    2.03
   1  -6   6    1.68    1.17
  -1  -6   6   -0.66    1.21
   1   6   6   -0.16    0.99
   1   6   6   -1.16    1.89
   1  -6   6   -0.33    1.33
  -1  -6   6    3.38    1.63
  -1   6  -6   -3.50    2.51
   1  -6  -6    1.51    2.18
   1  -6   6    2.27    1.64
   1   6  -6   -0.17    0.89
  -1  -6   6   -0.50    1.87
  -1  -6  -6   -1.51    2.22
  -1  -6   6   -0.46    1.66
   1  -6   6    2.87    1.53
  -1  -6  -6   -2.30    2.49
   1   6  -6    1.26    2.35
   1  -6  -6    0.84    1.19
   1  -6  -7   85.51   10.28
  -1  -6   7   81.10    9.13
   1   6   7  103.50   10.13
  -1   6   7  102.29   10.17
  -1  -6   7   93.00    9.52
   1  -6   7   78.56    9.24
  -1  -6   7   78.23    9.64
   1  -6   7   99.55    9.66
   1  -6   7  104.71    9.98
  -1  -6   7   86.41    9.74
   1   6  -7   86.94   10.00
  -1   6   7   95.25    9.54
  -1   6  -7   97.14   10.03
   1  -6  -7   89.47   10.60
  -1  -6  -7   95.05   10.51
  -1   6   8    3.83    2.78
   1  -6   8    3.84    1.91
   1   6   8    5.81    2.45
  -1  -6   8    3.03    2.04
  -1  -6   8    5.61    1.77
  -1   6  -8    4.04    2.59
   1  -6   8    2.41    1.97
  -1  -6  -8    8.07    3.81
  -1  -6   8    1.72    2.41
   1  -6  -8    2.56    3.22
   1   6   8    1.40    1.84
  -1  -6   8    7.97    2.73
   1  -6   8    2.03    2.46
  -1  -6  -8    1.84    3.10
   1   6  -8   -1.25    3.04
   1  -6  -8    4.96    3.29
  -1   6   8    0.49    2.07
  -1  -6  -9    0.93    3.12
  -1  -6  -9    2.97    3.87
   1  -6   9    0.78    2.71
   1   6   9    8.52    2.67
   1  -6  -9   -3.17    3.71
  -1   6   9    7.32    2.45
  -1  -6   9    1.56    2.57
  -1   6  -9    0.57    2.53
  -1  -6   9    2.91    2.41
   1   6  -9   -2.40    3.05
  -1  -6   9    0.46    1.93
   1  -6   9    4.07    2.44
   1   6   9    2.39    2.92
  -1   6   9    0.85    2.85
   1  -6  -9   -3.43    3.35
   1  -6   9   -0.51    2.21
  -1  -6  -9    4.00    3.67
   1  -6 -10   11.18    4.25
  -1  -6 -10    6.87    3.94
  -1  -6  10   10.71    3.68
   1  -6  10    7.11    3.55
  -1   6  10    5.70    2.77
  -1  -6 -10   10.54    4.45
   1   6  10   11.44    2.91
   1  -6  10    9.39    2.67
  -1  -6  10   13.40    2.43
  -1  -6  10   10.86    3.01
  -1   6 -10   13.95    3.28
  -1  -6  10   10.68    3.14
   1  -6  10    7.72    2.90
  -1   6  10   15.68    3.84
   1   6  10    2.61    3.24
   1   6 -10    6.29    3.08
  -1  -6 -10    9.22    4.10
   1  -6 -10    9.80    3.75
  -1  -6 -11    6.14    3.90
   1  -6 -11    9.67    4.33
  -1   6  11   14.80    3.66
  -1  -6  11    6.05    3.54
   1   6  11   11.41    3.28
   1  -6  11   27.81    4.98
   1  -6  11   11.98    2.85
  -1   6  11    7.99    4.04
   1   6  11   21.92    4.46
   1  -6  11   14.88    3.64
  -1  -6  11    8.76    3.43
  -1  -6  11    6.85    3.32
   1   6 -11    5.39    3.19
  -1  -6 -11   20.14    4.81
  -1  -6 -11   15.75    5.22
   1  -6 -11   10.21    3.94
   1  -6 -12   -4.41    4.64
  -1  -6 -12   -4.28    4.13
  -1  -6  12   -0.86    3.56
   1   6  12   -5.17    3.99
  -1  -6  12   -1.41    3.18
   1  -6  12   -0.74    3.28
   1   6 -12    0.51    2.90
   1  -6 -12    0.97    3.89
  -1  -6 -12    7.71    4.64
  -1  -6 -12    1.17    4.69
  -1  -6  12    1.12    4.33
   1   6  12   -0.73    3.09
  -1   6  12    3.86    3.39
   1  -6  12    2.18    4.15
  -1  -6 -13    9.97    5.04
   1  -6 -13   -1.12    4.42
   1  -6  13   -0.80    3.58
  -1  -6  13    0.77    3.53
  -1  -6  13    4.84    3.87
   1  -6  13    2.82    4.01
   1  -6 -13    4.04    4.44
  -1  -6 -13    4.78    5.39
  -1  -6 -13   -3.42    4.61
   1  -6  13    3.53    4.26
   1   6  13    1.58    3.50
  -1  -6  13   -1.22    5.00
  -1   6  13    1.67    3.60
  -1  -6 -14   -1.12    4.73
   1  -6 -14   -5.66    4.96
  -1   6  14   -2.68    4.30
   1   6  14   -0.84    3.70
   1  -6  14   -1.25    5.15
  -1  -6  14   -2.64    5.33
  -1  -6  14    1.07    4.64
   1  -6  14   -1.05    4.41
   1  -6 -14    4.76    5.36
   1  -6 -14    6.19    4.77
  -1  -6 -14    3.48    4.47
  -1  -6 -14   -5.89    5.54
  -1  -6 -15   23.29    7.20
   1  -6 -15   29.45    6.87
   1   6  15   32.60    5.94
  -1  -6  15   33.02    7.66
   1  -6  15   36.48    7.52
  -1  -6  15   31.43    8.09
  -1  -6  15   36.03    7.12
   1  -6  15   36.35    7.35
  -1  -6 -15   28.39    7.25
  -1  -6 -15   38.46    7.38
   1  -6 -15   24.63    6.35
   1  -6 -15   23.28    6.99
  -1  -6 -16    3.19    5.13
   1  -6 -16   -3.28    5.14
   1   6  16   -4.53    4.53
   1  -6  16   -1.33    5.89
  -1  -6  16   -4.26    6.35
  -1  -6  16    1.23    5.54
   1  -6  16   -1.20    5.40
   1  -6 -16    3.02    5.29
  -1  -6 -16    3.38    5.47
  -1  -6 -16   -3.16    5.38
   1  -6 -16   -4.35    5.86
   1  -7   0    1.09    1.45
  -1  -7   0    1.16    1.17
  -1   7   0   -0.51    1.78
   1   7   0    1.55    2.09
  -1   7   0   -0.16    0.78
   1   7   0    0.47    0.58
  -1   7   0   -1.06    0.88
  -1   7   0   -0.32    0.67
   1   7   0    0.34    0.48
  -1  -7   0   -1.69    1.59
  -1  -7   1   36.40    4.57
   1  -7   1   40.16    4.41
  -1   7  -1   38.50    4.20
   1  -7  -1   40.19    4.92
  -1  -7  -1   41.91    4.78
  -1   7  -1   44.67    4.42
   1   7  -1   52.03    5.40
   1   7   1   38.96    4.97
  -1   7  -1   53.67    5.37
  -1   7  -1   38.32    4.16
  -1   7   1   44.76    4.32
   1   7  -1   37.15    3.99
  -1   7   1   40.51    4.39
  -1   7  -1   39.09    4.15
   1   7   1   44.11    4.32
  -1   7   1   46.87    4.35
  -1   7   1   36.72    4.88
  -1  -7  -1   46.31    5.00
   1  -7   1   41.57    4.91
  -1   7  -2    7.25    1.29
  -1  -7   2    6.55    1.51
   1   7  -2    7.80    1.08
  -1   7  -2    9.43    1.14
  -1  -7  -2    7.94    2.15
   1  -7  -2    8.35    2.41
  -1   7  -2    8.91    1.30
   1  -7   2    7.97    1.24
   1   7  -2    6.74    2.20
   1  -7  -2   11.93    2.63
  -1   7  -2   11.79    2.77
   1   7   2    3.80    1.95
  -1   7   2    8.87    1.51
   1  -7  -2   10.78    2.55
   1  -7   2   10.01    1.57
  -1   7   2    7.45    2.08
   1   7   2    8.91    1.57
  -1   7   2   10.28    1.74
  -1  -7  -2    7.44    2.17
  -1  -7   2    6.99    1.72
   1  -7   2    7.93    1.44
  -1   7  -3    0.59    0.87
   1  -7   3   -0.15    0.86
   1  -7  -3    3.72    2.21
   1   7  -3    0.23    0.96
  -1  -7  -3    0.59    1.87
  -1   7  -3   -0.94    0.69
   1   7   3   -0.30    0.64
   1  -7  -3   -1.38    2.15
   1   7   3    0.75    1.62
   1  -7   3   -0.21    0.96
  -1  -7   3   -1.04    1.29
   1  -7   3   -0.58    1.10
  -1  -7  -3   -1.51    1.97
   1  -7   3    0.40    0.82
   1  -7  -3   -1.12    1.65
  -1   7   3   -1.10    1.71
  -1  -7   3   -0.31    1.20
   1  -7   3    0.69    0.97
  -1  -7   4  239.91   24.20
   1   7  -4  238.45   23.54
   1  -7  -4  237.46   24.46
  -1  -7  -4  233.22   24.38
   1  -7  -4  233.43   24.59
   1   7   4  249.93   23.76
  -1  -7   4  236.96   23.67
   1   7   4  260.64   23.44
  -1   7   4  241.41   23.74
   1  -7   4  225.94   23.62
   1  -7   4  254.06   23.78
  -1  -7   4  236.99   23.25
  -1  -7   4  259.80   23.92
  -1   7  -4  225.73   23.58
   1   7   4  273.62   24.07
  -1  -7   4  241.38   23.72
   1  -7   4  237.13   23.18
   1  -7   4  248.53   23.60
  -1   7   4  292.24   24.19
   1  -7   4  242.66   23.19
  -1  -7  -4  260.08   24.35
   1  -7  -4  235.29   24.40
  -1   7   5   16.77    2.25
  -1  -7  -5   18.36    3.60
   1  -7   5   14.21    2.37
   1   7   5   19.16    2.25
   1   7  -5    7.99    3.36
  -1  -7   5   15.25    2.40
   1  -7  -5   12.82    3.45
  -1  -7   5   16.38    2.71
  -1  -7  -5   28.58    3.92
   1   7   5   12.17    2.29
  -1  -7   5   15.49    2.51
  -1   7  -5   24.47    3.81
   1  -7   5   11.29    2.22
   1   7   5   17.45    2.95
   1  -7   5   18.34    1.92
  -1   7   5   10.72    2.30
  -1   7   5   16.26    2.92
  -1  -7   5   14.19    1.75
   1  -7  -5   16.46    3.53
  -1  -7   5   13.95    2.98
  -1  -7  -5   14.86    3.33
  -1  -7   6    2.74    1.66
  -1  -7  -6   10.41    3.22
   1   7  -6    1.48    2.94
   1  -7   6    7.46    1.97
  -1  -7   6    7.07    2.02
   1   7   6    8.87    2.64
   1   7   6    6.84    1.55
  -1  -7   6    6.93    1.93
  -1   7  -6   11.11    3.15
  -1   7   6    3.12    2.19
  -1  -7   6    4.47    1.17
   1  -7   6    6.07    1.32
   1  -7   6    5.14    1.56
  -1  -7   6    1.15    2.05
   1  -7   6    7.39    2.35
  -1  -7  -6    2.42    2.48
   1   7  -6    6.11    1.07
   1  -7  -6    4.91    2.66
  -1  -7  -7    3.42    2.83
   1  -7   7    6.92    2.23
   1  -7  -7    1.77    2.72
   1  -7   7    2.26    2.06
   1   7  -7   -0.75    3.05
  -1  -7  -7   -0.95    3.03
  -1   7   7    0.40    1.79
  -1  -7   7    2.21    1.95
   1  -7  -7    2.01    3.26
   1   7   7    1.88    1.49
  -1  -7   7    5.77    2.34
  -1   7   7    2.83    2.56
  -1   7  -7    2.76    2.83
   1  -7   7    2.29    1.37
   1   7   7    5.97    2.63
  -1  -7   7    3.26    1.85
  -1  -7   7    2.10    1.27
   1  -7   7   -1.21    1.77
  -1  -7   7    1.19    2.00
   1  -7  -8  111.29   15.26
  -1  -7  -8  161.32   15.96
   1   7   8  150.66   14.56
   1   7  -8  133.15   15.20
  -1   7  -8  152.30   15.17
  -1  -7   8  134.35   14.92
  -1   7   8  165.88   14.77
   1  -7   8  168.93   15.32
   1  -7  -8  160.31   16.19
  -1  -7   8  123.32   14.85
  -1  -7   8  104.54   14.68
  -1  -7  -8  130.32   15.81
   1  -7  -8  153.41   15.79
   1  -7   8  134.94   14.69
   1  -7   8  136.69   14.33
  -1   7   8  167.81   15.51
  -1  -7   8  143.63   14.69
   1   7   8  158.69   15.26
  -1  -7   8  160.59   14.31
   1  -7   8  130.59   14.48
   1  -7  -9   -1.14    4.00
   1   7   9    3.05    2.14
  -1   7   9    3.79    2.40
  -1  -7   9    6.97    3.16
  -1  -7  -9   -1.08    4.01
   1  -7   9   -3.14    3.07
   1   7  -9   -4.26    3.88
  -1  -7   9    3.57    2.66
  -1   7  -9    0.67    3.23
   1  -7   9    1.63    2.15
  -1   7   9   -0.87    3.09
  -1  -7   9    0.77    1.98
   1  -7   9    0.44    1.92
   1   7   9    1.63    2.94
  -1  -7  -9   -1.10    3.81
   1  -7  -9   -4.72    3.90
   1  -7   9   -2.93    2.47
  -1  -7 -10   18.39    4.64
  -1   7  10    8.55    3.04
  -1  -7  10   14.35    4.11
   1  -7  10    7.18    3.37
   1  -7 -10   10.76    4.78
   1   7  10   12.64    2.96
  -1  -7 -10   19.36    5.46
  -1  -7  10   13.19    2.61
  -1   7 -10    9.81    3.59
   1  -7  10   13.17    3.13
   1  -7  10   11.47    2.97
  -1   7  10    9.35    3.92
  -1  -7  10   12.15    3.32
  -1  -7  10    8.27    2.80
   1   7  10    8.96    3.77
   1   7 -10    8.12    3.68
   1  -7 -10    8.53    3.93
  -1  -7 -10   12.03    4.04
   1  -7 -11   -3.34    4.66
  -1  -7 -11    5.37    4.05
  -1  -7  11    4.09    3.76
   1  -7  11    6.05    3.51
   1   7  11    1.27    2.84
  -1   7  11   10.86    3.37
   1  -7  11    8.37    2.80
   1  -7  11    5.89    2.86
   1   7  11    3.91    3.65
  -1  -7  11    6.87    3.49
  -1   7  11   10.11    4.32
  -1  -7  11   -1.08    2.94
   1  -7  11   10.06    3.43
   1   7 -11   -1.91    3.84
  -1  -7 -11   -3.55    4.52
   1  -7 -11    2.92    3.82
  -1  -7 -11    1.12    4.16
  -1  -7 -12    2.23    4.60
   1  -7 -12    1.14    4.49
  -1   7  12   -1.48    3.37
   1  -7  12    4.45    4.08
   1   7  12   -0.69    3.05
  -1  -7  12   -2.28    4.35
  -1  -7  12    5.35    4.18
   1   7 -12    1.20    3.29
  -1   7  12    4.30    3.99
   1   7  12    7.38    4.66
  -1  -7  12    0.86    3.59
   1  -7  12   -1.64    3.38
   1  -7 -12    1.00    4.06
  -1  -7 -12    3.42    4.40
  -1  -7 -12    1.23    4.85
  -1  -7 -13   10.35    5.17
   1  -7 -13    8.18    5.43
   1  -7  13    4.82    4.89
   1   7  13    4.49    3.51
  -1  -7  13   10.08    5.70
  -1  -7  13   11.89    4.99
   1  -7  13   11.06    4.89
  -1  -7  13   15.35    4.70
  -1   7  13   13.53    4.93
   1   7  13   13.38    4.92
  -1  -7 -13    2.34    4.86
  -1  -7 -13   12.47    5.79
   1  -7 -13    9.32    4.75
   1  -7 -14    7.06    5.50
  -1  -7 -14   26.56    6.32
   1  -7  14   10.26    5.90
   1   7  14   20.60    4.98
  -1  -7  14   16.21    6.34
  -1  -7  14   20.80    6.22
  -1  -7  14   16.95    5.40
  -1   7  14   12.85    5.51
   1  -7  14   45.97    6.55
   1   7  14   36.73    6.39
  -1  -7 -14   20.13    6.06
  -1  -7 -14   28.17    6.63
   1  -7 -14   -1.24    6.21
   1  -7 -14   19.92    5.61
   1  -7 -15   -4.68    5.37
  -1  -7 -15   12.53    5.70
   1  -7  15   -5.37    6.21
   1   7  15    0.83    4.20
  -1  -7  15   -1.39    5.79
  -1   7  15   -3.57    5.27
   1  -7  15    3.34    5.69
  -1  -7  15    8.13    5.42
   1   7  15   -5.87    5.34
  -1  -7 -15    2.36    5.36
  -1  -7 -15    8.22    5.52
   1  -7 -15   -4.85    6.06
   1  -7 -15    2.09    5.50
  -1  -7  16    6.18    5.93
   1  -7  16    5.88    6.12
  -1  -8   0    0.97    1.78
   1  -8   0    2.74    1.60
  -1  -8   0    0.33    1.27
   1   8   0   -2.40    2.28
  -1   8   0   -0.35    0.86
   1   8   0   -0.19    0.64
  -1   8   0    1.18    2.10
  -1  -8   0   -2.03    1.78
  -1  -8   1   89.73    9.28
   1  -8  -1   83.64    9.58
   1  -8   1   86.45    9.07
  -1  -8  -1   96.63    9.52
   1   8   1   99.78    9.82
  -1   8  -1   91.96    9.94
  -1   8   1   87.78    9.66
   1   8  -1  102.44   10.07
   1   8  -1   79.22    8.60
  -1   8   1  120.35    9.28
  -1   8  -1   84.00    8.78
  -1   8   1   96.20    8.92
   1   8   1   95.91    8.88
  -1  -8  -1  105.68    9.85
  -1  -8   2  150.91   14.84
  -1  -8  -2  138.90   15.37
   1  -8  -2  160.43   15.65
  -1   8  -2  145.75   14.65
  -1   8  -2  143.17   14.53
  -1   8   2  153.71   15.36
   1   8  -2  159.15   15.91
  -1   8  -2  151.02   15.77
   1   8   2  148.88   15.34
   1  -8  -2  149.95   15.83
  -1   8  -2  151.54   14.62
   1   8   2  158.72   14.93
  -1   8   2  173.58   14.97
  -1  -8  -2  125.44   15.36
   1  -8  -2  160.12   15.72
   1  -8   2  156.57   15.46
   1  -8   3    6.85    1.41
  -1   8  -3    8.08    1.40
   1  -8  -3    8.23    2.78
  -1   8  -3    5.63    1.09
  -1  -8  -3   10.33    2.69
   1   8  -3    6.89    1.49
   1  -8   3    7.33    1.34
   1  -8  -3    5.58    2.44
   1   8   3    7.07    2.16
   1  -8   3    3.58    1.58
   1  -8  -3    9.72    2.61
  -1  -8  -3    7.64    2.59
  -1  -8   3    8.97    1.96
  -1   8   3    3.89    2.03
  -1  -8   3    7.30    1.90
   1  -8   3    7.69    1.60
  -1  -8   4  262.29   28.57
  -1  -8  -4  282.58   28.83
   1  -8  -4  241.75   28.66
   1   8  -4  264.48   27.84
  -1   8   4  273.04   28.14
   1  -8  -4  343.56   29.46
   1  -8   4  275.68   27.93
   1   8   4  300.85   28.23
   1   8   4  310.18   27.67
  -1  -8   4  296.08   28.30
  -1   8  -4  243.11   27.84
   1  -8   4  305.41   28.20
  -1   8   4  303.75   28.41
   1   8   4  325.65   28.40
  -1  -8   4  304.43   28.18
   1  -8   4  305.99   28.02
   1  -8  -4  267.27   28.73
  -1  -8  -4  323.17   28.85
  -1  -8   5  301.17   32.24
  -1  -8  -5  316.61   32.61
   1  -8  -5  314.44   32.66
   1  -8   5  322.65   31.80
  -1   8   5  318.67   31.73
   1   8   5  341.51   31.50
   1   8  -5  348.22   32.91
  -1   8  -5  317.89   32.66
  -1  -8   5  313.57   31.79
   1   8   5  292.43   31.66
  -1  -8   5  321.30   32.05
   1  -8   5  303.26   31.90
  -1   8   5  355.57   32.28
  -1  -8   5  329.79   31.89
   1   8   5  366.23   32.24
   1  -8   5  334.88   31.74
  -1  -8  -5  395.99   32.97
   1  -8  -5  359.77   32.97
  -1  -8  -6   66.64    9.35
   1  -8  -6   76.99    9.56
  -1   8  -6   71.17    9.57
  -1  -8  -6   98.16   10.33
   1   8   6   80.13    8.35
   1   8  -6   86.67    9.91
  -1  -8   6   87.19    8.85
   1  -8   6   92.99    8.86
  -1  -8   6   92.74    9.10
   1  -8   6   81.76    8.93
   1  -8  -6   95.34   10.42
  -1  -8  -6   98.65   10.21
  -1  -8   6   74.98    8.68
   1  -8   6   79.19    8.00
   1  -8   6   92.28    8.65
   1   8   6  108.02    9.46
  -1   8   6   86.69    9.20
  -1  -8   6   78.75    7.91
  -1  -8   6   71.48    9.03
   1  -8   6   57.98    8.82
  -1  -8  -7   35.21    5.77
   1  -8   7   37.18    5.05
   1  -8  -7   33.59    5.68
   1   8   7   40.51    4.54
  -1  -8  -7   31.80    6.18
   1  -8  -7   37.81    6.35
   1   8  -7   38.23    5.99
   1  -8   7   37.60    4.89
  -1  -8   7   41.23    5.05
   1  -8   7   35.72    4.91
  -1  -8   7   36.97    4.92
  -1  -8   7   39.33    3.95
   1  -8   7   30.82    3.96
   1   8   7   38.82    5.25
  -1  -8   7   30.79    4.63
   1  -8   7   41.17    4.73
  -1   8   7   48.39    5.60
  -1   8  -7   40.62    5.86
  -1  -8   7   29.25    5.00
  -1  -8  -8   18.07    4.17
   1  -8  -8    9.93    3.76
   1  -8   8   11.23    3.01
  -1  -8  -8    7.86    4.10
   1  -8  -8   20.05    4.95
  -1   8   8   11.72    2.72
   1   8   8   14.09    2.55
  -1  -8   8   10.46    3.21
   1  -8   8   10.57    3.03
  -1  -8   8    9.03    2.88
  -1  -8   8    9.12    2.00
   1   8   8   12.18    3.56
  -1  -8   8   12.23    2.83
  -1   8  -8   12.83    4.11
  -1   8   8   12.84    3.57
   1  -8   8   13.39    2.13
   1   8  -8   18.85    4.67
   1  -8   8   17.56    3.01
  -1  -8   8    8.54    2.97
   1  -8  -9   19.95    4.71
   1  -8   9   31.71    4.56
  -1  -8  -9   24.90    5.75
   1  -8  -9    9.93    4.86
  -1   8   9   15.04    3.34
   1   8   9   20.08    3.27
  -1  -8   9   19.99    3.93
  -1  -8   9   17.95    3.98
  -1  -8   9   18.09    3.63
   1  -8   9   18.68    2.89
   1   8   9   22.79    4.42
  -1   8   9   13.21    3.92
   1   8  -9   17.38    4.76
   1  -8   9   23.67    3.66
  -1   8  -9   12.52    4.33
  -1  -8  -9   23.03    5.39
   1  -8   9   14.89    3.59
   1  -8  -9   11.45    4.32
  -1  -8   9   16.27    4.01
   1  -8 -10   10.33    5.55
  -1  -8 -10    3.71    4.83
   1  -8  10   -1.78    3.71
  -1   8  10   -0.59    2.91
  -1  -8  10    1.79    3.37
   1   8  10    3.24    2.54
  -1  -8  10   -0.88    3.08
  -1  -8  10    2.10    3.01
  -1   8 -10   -3.81    4.05
  -1   8  10    5.71    3.63
   1   8  10    0.93    3.71
   1   8 -10   -2.36    4.03
   1  -8  10   -1.88    2.78
   1  -8 -10    2.04    4.03
  -1  -8 -10    4.74    4.57
   1  -8  10    4.67    3.19
   1  -8 -11    1.15    4.39
  -1  -8 -11    5.57    4.03
  -1  -8  11    2.04    3.90
  -1  -8 -11    7.68    4.88
   1  -8  11    3.02    4.20
   1   8  11    1.79    2.79
  -1  -8  11    1.96    3.84
  -1  -8  11    6.26    3.57
   1   8 -11    0.74    3.93
   1  -8  11    0.71    3.24
  -1   8  11    1.02    3.79
   1   8  11    5.97    4.37
   1  -8 -11    6.17    4.30
  -1  -8 -11   -2.36    4.44
  -1  -8 -11   -1.25    4.98
   1  -8 -12    8.22    5.00
  -1  -8 -12    5.79    4.73
  -1  -8  12   -3.45    4.85
   1  -8  12   13.40    5.13
   1   8  12    1.95    3.12
  -1  -8  12    3.28    4.32
   1   8  12   -5.30    4.65
   1   8 -12   -0.70    4.05
  -1  -8  12    0.87    3.94
  -1   8  12    7.56    4.27
   1  -8  12   14.44    4.11
  -1  -8 -12   -3.85    5.47
   1  -8 -12   -1.05    4.23
  -1  -8 -12    1.19    4.54
  -1  -8 -13   31.96    7.00
   1  -8 -13   47.02    7.54
   1   8  13   24.52    5.17
   1  -8  13   37.79    7.17
  -1  -8  13   44.74    7.55
   1  -8  13   34.72    6.88
   1   8  13   35.39    6.74
  -1  -8  13   29.99    6.07
  -1   8  13   34.99    6.68
   1  -8  13   40.43    6.25
   1  -8 -13   31.06    7.40
  -1  -8 -13   27.22    7.69
  -1  -8 -13   34.89    7.31
   1  -8 -13   35.18    6.71
   1  -8 -14    4.84    5.42
  -1  -8 -14   15.43    5.56
   1  -8  14   18.32    6.40
   1   8  14   15.46    4.35
   1  -8  14    3.93    5.85
  -1  -8  14   10.53    5.93
   1   8  14   18.22    5.56
  -1   8  14    6.98    5.22
  -1  -8  14    5.32    5.24
   1  -8  14   24.15    5.76
  -1  -8 -14   32.94    7.16
   1  -8 -14    4.28    4.99
   1  -8 -14    7.77    5.99
  -1  -8 -14    7.25    5.83
   1  -8 -15    1.19    5.48
  -1  -8 -15    4.65    5.47
   1  -8  15   -2.73    6.20
   1  -8  15   -1.40    6.19
  -1  -8  15    7.02    5.98
   1  -8  15   -2.20    5.46
  -1  -8  15    2.30    5.28
  -1   8  15   -7.07    5.55
   1   8  15   -1.16    4.84
   1  -8 -15   -2.51    5.80
   1  -8 -15    2.11    4.99
  -1  -8 -15   -4.74    5.66
  -1  -8 -15   -1.21    5.89
  -1  -9   0    0.56    2.19
  -1  -9   0    0.37    1.31
   1  -9   0   -0.43    1.61
   1   9   0   -1.37    2.50
  -1   9   0   -0.18    0.89
   1   9   0   -0.38    0.65
  -1   9   0   -0.68    2.54
  -1  -9   0   -0.60    1.99
   1   9  -1   -0.06    0.51
  -1  -9  -1   -2.03    2.30
  -1  -9   1    2.94    1.79
  -1  -9  -1    0.49    1.74
   1  -9   1    2.67    1.36
   1  -9  -1   -0.56    2.15
   1   9   1   -1.25    2.41
   1   9  -1   -0.74    2.53
  -1   9  -1    0.32    0.87
   1   9   1    0.18    1.05
  -1   9   1    2.29    1.09
  -1   9  -1    1.46    2.67
   1   9   1    1.80    1.01
  -1   9   1    3.08    2.23
  -1  -9  -1    3.14    2.65
  -1  -9   1   -0.58    2.09
  -1   9  -2    0.17    0.95
  -1  -9   2    2.74    1.55
   1  -9   2   -0.35    1.60
   1   9  -2    0.14    0.83
  -1  -9  -2    0.61    2.10
  -1   9  -2    0.81    1.00
   1  -9  -2   -0.65    2.33
  -1   9  -2    0.69    0.83
   1   9   2    0.57    2.17
   1   9  -2    0.80    2.81
   1  -9  -2   -2.59    2.80
   1  -9  -2   -1.46    2.68
   1   9   2    0.85    1.22
  -1   9   2    1.68    2.08
  -1   9   2    2.96    1.46
  -1   9  -2   -1.56    2.62
  -1  -9  -2    0.68    2.42
   1  -9   2    2.50    2.32
   1  -9   3    2.45    1.32
  -1   9  -3    3.52    1.19
   1   9  -3    6.00    1.45
  -1  -9  -3    7.01    2.79
  -1   9  -3    3.20    0.92
   1  -9  -3    4.47    2.60
   1   9   3    7.67    2.53
   1   9  -3    3.41    3.19
   1  -9  -3    1.84    2.90
  -1  -9  -3    8.12    2.93
   1  -9   3    4.42    1.70
   1  -9  -3    5.20    2.64
  -1   9  -3    4.15    2.81
  -1   9   3    4.52    2.23
  -1  -9   3    1.66    1.70
  -1   9  -4   10.78    1.97
   1  -9  -4   16.09    3.72
  -1  -9  -4    8.56    3.19
   1   9  -4   11.16    1.94
  -1  -9   4    7.40    2.92
   1  -9   4   11.39    1.98
   1  -9  -4   19.93    4.26
   1  -9   4   14.02    2.41
  -1  -9   4    9.55    2.41
   1  -9  -4    7.31    3.09
  -1  -9  -4   10.19    3.32
   1   9   4   13.64    2.62
  -1   9   4   12.05    2.67
  -1   9   4   14.24    2.75
   1   9   4    9.55    2.60
  -1  -9   4   12.82    2.51
   1  -9   4   12.15    2.18
  -1  -9  -5   16.89    3.82
  -1  -9   5   18.97    3.71
   1  -9  -5    8.63    3.53
   1  -9   5   15.39    2.52
   1   9  -5   19.91    4.45
   1  -9  -5   12.84    4.43
   1  -9   5   10.35    2.56
  -1  -9  -5   12.83    3.76
   1  -9  -5   23.62    4.40
  -1  -9   5   20.57    3.17
  -1   9   5    9.20    2.92
  -1   9   5   15.45    2.84
  -1   9  -5   21.87    4.50
   1   9   5   12.79    3.01
   1   9   5   18.79    3.08
  -1  -9   5   19.86    2.99
   1  -9   5   19.37    2.78
  -1  -9  -6   21.07    4.89
   1   9   6   17.40    2.29
   1  -9   6   13.13    2.68
   1   9  -6   16.63    4.44
   1  -9  -6   16.69    4.81
  -1  -9  -6   10.34    4.23
  -1  -9   6    9.99    2.92
   1  -9   6   17.80    3.03
  -1   9  -6   13.02    4.02
  -1  -9   6   19.67    3.04
   1   9   6   12.74    2.45
   1   9   6   20.81    3.44
  -1   9   6   12.53    3.27
   1  -9   6   15.84    2.76
  -1  -9  -6   12.59    3.79
   1  -9  -6   22.20    4.30
  -1  -9   6    7.27    3.17
   1  -9   6   16.13    3.64
   1  -9   7   55.49    6.84
   1   9  -7   54.83    8.34
  -1  -9  -7   65.09    8.64
  -1  -9   7   57.84    6.94
   1  -9   7   60.43    7.10
  -1  -9   7   68.63    7.34
  -1   9   7   77.56    7.73
   1   9   7   65.22    7.41
  -1  -9   7   64.51    7.07
   1  -9   7   58.54    6.76
  -1   9  -7   57.94    8.21
  -1  -9  -7   54.41    7.82
   1  -9  -7   57.51    8.01
  -1  -9   7   41.62    6.99
   1  -9   7   49.93    7.23
   1  -9  -8   29.24    5.86
   1  -9   8   35.28    5.13
  -1  -9  -8   26.09    5.52
  -1  -9   8   31.80    4.69
   1   9   8   33.60    4.11
  -1  -9  -8   23.70    6.15
   1  -9  -8   36.15    6.77
   1  -9   8   26.81    4.51
   1  -9   8   35.23    5.11
  -1  -9   8   28.91    5.09
   1   9  -8   31.58    6.13
  -1   9   8   40.02    5.48
   1  -9   8   35.56    4.54
  -1   9  -8   33.29    5.73
   1   9   8   31.73    5.20
  -1  -9   8   25.33    4.56
  -1  -9   8   32.60    5.14
   1  -9  -9   -1.10    4.23
  -1  -9  -9    8.49    3.84
   1   9   9    0.44    2.18
   1  -9  -9   -1.35    4.68
  -1  -9  -9    1.31    4.52
   1  -9   9   -1.50    3.20
  -1  -9   9    5.32    3.01
   1  -9   9    0.78    3.01
  -1  -9   9    0.83    3.34
   1   9   9    0.87    3.43
   1  -9   9    3.46    2.55
  -1  -9   9    2.60    2.69
  -1   9   9    4.46    3.27
   1   9  -9    0.95    4.48
  -1   9  -9    0.90    4.14
   1  -9  -9   -1.15    4.15
  -1  -9  -9   -1.32    4.63
   1  -9   9    2.17    2.99
  -1  -9   9    4.09    3.46
   1  -9 -10   35.50    6.63
   1  -9  10   40.80    6.10
   1  -9 -10   40.22    7.84
  -1  -9  10   43.40    6.30
  -1  -9 -10   28.38    7.15
   1   9  10   41.42    5.20
   1  -9  10   48.27    6.61
  -1  -9  10   44.76    6.52
  -1   9 -10   35.89    6.49
  -1  -9  10   35.27    5.79
   1   9 -10   43.46    6.94
   1   9  10   48.60    6.57
   1  -9  10   35.39    5.57
  -1   9  10   51.90    6.80
   1  -9 -10   41.18    6.88
  -1  -9 -10   38.93    7.03
   1  -9  10   34.80    5.93
  -1  -9 -10   23.00    6.87
   1   9  11    3.34    2.71
  -1  -9 -11    4.15    5.77
   1  -9  11    2.97    4.10
   1  -9  11    4.91    4.15
  -1  -9  11    2.03    3.92
  -1   9  11    4.11    3.92
  -1   9 -11   -0.83    4.27
   1  -9  11    8.62    3.63
  -1  -9  11    3.97    3.68
   1   9  11    2.00    4.00
   1   9 -11    0.85    4.50
   1  -9 -11    1.09    4.61
  -1  -9 -11   -1.31    5.51
  -1  -9 -11   -1.25    5.10
   1  -9 -12    6.06    4.81
  -1  -9 -12    3.59    4.81
   1   9  12    5.44    3.24
   1  -9  12    8.87    4.79
   1  -9  12    7.64    4.53
  -1  -9  12    7.84    4.79
   1   9 -12   -1.59    4.42
  -1   9  12    5.40    4.52
   1  -9  12    7.21    4.00
  -1  -9  12   -0.88    4.07
   1   9  12    1.05    4.26
  -1  -9 -12   -1.34    5.87
  -1  -9 -12   12.44    5.57
   1  -9 -12    8.75    4.44
   1  -9 -13    6.18    5.68
  -1  -9 -13    4.85    5.17
   1  -9  13    6.09    4.87
  -1  -9  13   -1.23    5.27
   1  -9  13    1.21    5.20
  -1  -9  13   -1.93    4.35
  -1   9  13    5.60    4.88
   1  -9  13    7.12    4.53
   1   9  13    8.71    4.41
   1  -9 -13    5.40    5.76
  -1  -9 -13    1.34    5.87
   1  -9 -13   -2.20    4.55
  -1  -9 -13    7.43    5.28
   1  -9 -14   13.67    5.85
  -1  -9 -14   -7.26    5.79
   1  -9  14    6.51    5.77
  -1  -9  14    5.35    6.25
   1  -9  14   13.14    5.98
   1  -9 -14    9.38    6.61
  -1  -9 -14    1.30    5.93
  -1  -9 -14    3.68    5.74
   1  -9 -14    2.18    5.27
  -1   9  14   -3.44    4.70
  -1  -9  14   -1.05    5.02
   1   9  14   13.44    5.49
   1  -9  15   14.02    7.21
  -1  -9  15    9.98    6.64
  -1  -9  15    6.76    5.44
   1   9  15    6.74    4.90
  -1   9  15    6.88    4.95
   1  -9 -15    9.55    5.59
  -1 -10   0   -2.48    2.62
   1 -10   0   -2.77    2.22
   1  10   0   -1.54    2.70
  -1  10   0    0.93    1.05
   1  10   0   -0.55    0.68
  -1  10   0   -0.76    3.01
  -1 -10   0   -0.70    2.34
  -1 -10   1    0.47    1.93
  -1 -10  -1    1.51    2.86
   1 -10  -1    0.59    2.27
   1 -10   1    5.50    1.67
  -1 -10  -1    4.79    2.29
   1  10  -1    3.31    3.13
   1  10   1    0.70    2.63
   1  10   1    2.75    1.03
  -1  10  -1    2.37    1.03
  -1  10   1    3.73    1.10
  -1  10  -1    6.57    2.73
   1  10   1    4.41    1.01
  -1  10   1   11.19    2.99
  -1 -10  -1   -2.18    2.99
   1 -10  -1   -0.82    3.22
  -1 -10   1    8.11    2.78
  -1  10  -2   16.57    2.03
  -1 -10   2   18.67    2.71
  -1 -10  -2   22.38    4.20
   1 -10   2   13.99    2.80
   1 -10  -2   12.57    3.47
  -1 -10  -2   13.81    3.26
   1  10  -2   16.03    4.15
   1  10   2   17.37    3.58
   1 -10  -2   22.91    4.54
  -1  10   2   16.31    2.99
   1 -10  -2   19.99    4.08
  -1  10   2   16.36    2.44
   1  10   2   12.95    2.41
  -1  10  -2   16.74    3.98
  -1  10   2   14.01    3.29
  -1 -10  -2   12.34    3.70
   1  10  -3  203.01   20.59
  -1  10  -3  200.53   20.24
   1 -10  -3  195.40   21.55
  -1 -10  -3  228.53   21.73
  -1 -10  -3  272.30   22.68
   1 -10  -3  245.26   22.50
   1  10   3  218.31   21.29
  -1  10   3  226.00   21.34
  -1  10  -3  224.62   22.13
   1  10  -3  238.04   22.26
  -1  10  -3  199.60   20.38
   1 -10   3  207.39   20.55
   1 -10  -3  252.21   22.05
  -1 -10  -3  248.56   21.94
   1 -10   3  178.04   21.31
   1 -10  -4    6.84    3.34
  -1 -10   4   11.92    3.48
   1  10  -4   11.94    2.04
  -1 -10  -4   14.22    3.54
   1 -10  -4   13.58    4.67
  -1 -10  -4   15.51    3.76
   1 -10  -4   18.20    4.04
   1 -10   4   10.51    2.44
   1  10   4    9.01    2.78
   1  10   4    9.38    3.05
  -1  10   4   11.01    2.73
  -1  10   4   14.83    3.10
   1 -10   4   13.71    2.47
  -1 -10   4   15.32    2.79
  -1 -10  -5   27.87    5.67
   1 -10  -5   43.66    6.08
  -1 -10   5   28.23    5.40
   1 -10   5   39.31    4.64
   1 -10  -5   44.64    6.98
   1  10  -5   47.82    6.95
   1 -10   5   36.80    5.02
  -1 -10  -5   55.65    6.53
  -1 -10   5   35.18    5.20
   1 -10  -5   59.76    6.91
  -1  10   5   37.05    5.02
   1  10   5   32.20    4.97
   1  10   5   47.65    5.43
  -1  10   5   36.62    5.23
  -1  10  -5   34.82    6.52
   1 -10   5   45.95    5.03
  -1 -10   5   42.03    5.20
   1 -10   6    6.41    3.20
   1 -10  -6    3.87    3.43
  -1 -10  -6    8.56    3.70
  -1 -10   6    2.45    3.08
   1  10  -6    5.50    4.32
   1 -10   6    1.28    1.95
  -1 -10  -6    1.25    4.08
  -1 -10   6   11.42    2.90
  -1 -10  -6    8.78    4.84
   1 -10  -6   10.82    4.77
   1 -10   6    1.15    2.43
   1  10   6    9.07    2.93
  -1  10   6    4.70    2.76
  -1  10  -6    7.39    3.85
   1  10   6    6.19    2.23
   1 -10   6    3.75    2.29
  -1 -10   6    7.25    2.54
   1 -10  -7   79.21   11.00
  -1 -10  -7   75.16   10.85
   1 -10   7   97.33   10.07
  -1 -10  -7  127.33   12.66
  -1 -10   7  100.20   10.48
   1 -10   7   91.50   10.28
   1  10  -7   88.58   11.66
   1  10   7  116.18   10.83
   1 -10   7   94.90   10.05
  -1  10  -7  100.03   11.71
  -1 -10   7   90.94   10.18
  -1  10   7  103.12   10.69
  -1 -10   7   78.32   10.58
   1 -10   7   75.43   10.44
   1 -10   8    1.58    3.28
   1 -10  -8    3.22    3.77
  -1 -10  -8    4.22    3.70
  -1 -10  -8   15.29    6.01
   1 -10   8    7.42    3.00
   1 -10  -8    9.91    5.50
   1 -10   8    6.60    3.34
  -1 -10   8   10.92    3.31
  -1  10   8   10.77    3.88
  -1 -10   8    8.24    3.02
   1  10   8    5.61    3.40
  -1  10  -8    1.05    4.57
   1  10  -8   11.18    4.75
   1 -10   8    3.31    2.73
  -1 -10   8    8.47    3.44
   1 -10  -9   10.07    4.46
  -1 -10  -9    8.82    4.29
   1 -10   9   16.74    3.96
   1 -10  -9   17.68    6.22
  -1 -10  -9   10.02    5.86
  -1 -10   9   19.87    4.30
   1 -10   9   17.96    4.05
   1 -10   9   16.79    3.79
  -1  10  -9   14.39    5.52
  -1  10   9   13.50    4.23
   1  10   9   12.09    4.04
   1  10  -9    8.68    5.06
  -1 -10   9   13.72    3.78
   1 -10   9   15.38    4.08
  -1 -10   9    5.41    3.90
   1 -10  -9   18.75    5.73
   1 -10 -10   -3.50    4.83
  -1 -10 -10   10.38    4.97
   1 -10  10    6.78    3.66
  -1 -10 -10   13.24    6.02
   1 -10 -10    3.03    5.63
  -1 -10  10    9.53    4.42
   1 -10  10   -0.90    3.97
  -1 -10  10    0.74    3.43
  -1  10 -10    4.97    4.77
   1  10  10    5.58    4.01
  -1  10  10    6.77    4.05
   1  10 -10    6.18    4.90
   1 -10  10    4.59    3.23
   1 -10 -10    1.20    4.82
   1 -10  10   -0.85    3.64
  -1 -10 -10    2.74    5.03
   1 -10 -11    1.21    4.73
   1 -10  11    0.96    3.81
  -1 -10 -11   -1.48    5.71
   1 -10 -11    1.54    6.41
   1 -10  11    1.00    4.48
  -1 -10  11    3.14    4.37
  -1  10 -11   -2.83    4.76
  -1 -10  11    1.61    3.73
   1  10  11    2.95    3.98
   1  10 -11    0.96    4.82
   1 -10  11   -0.72    3.39
  -1  10  11   -1.02    4.26
  -1 -10 -11    2.72    5.18
   1 -10 -11    1.16    4.48
  -1 -10 -11   -2.63    5.38
   1 -10  12    1.08    4.52
   1  10 -12   -1.80    5.01
  -1 -10  12    2.63    4.35
  -1  10  12    2.13    4.54
   1  10  12    1.03    4.44
  -1 -10 -12   -1.38    5.76
  -1 -10 -12   -1.30    5.07
   1 -10 -12    3.44    4.69
   1 -10 -12   -2.77    6.19
   1 -10  12    1.11    4.76
  -1 -10  12    2.29    4.73
  -1 -10 -13    4.94    5.26
   1 -10 -13   -1.26    5.59
  -1 -10  13   -0.95    4.50
  -1  10  13    9.89    4.91
   1  10  13    1.07    4.73
   1 -10 -13    6.77    5.31
  -1 -10 -13   -2.74    6.19
   1 -10 -13   -2.80    6.52
  -1 -10 -13   -2.54    5.47
  -1 -10  13    4.98    5.76
   1 -10  13   -2.44    5.59
   1 -10 -14   -3.77    5.61
  -1 -10 -14   -2.45    5.56
  -1 -10  14   -2.67    6.08
   1 -10  14   13.21    5.95
  -1  10  14   -4.45    4.97
   1  10  14   -1.08    4.70
  -1 -10 -14   -1.33    5.93
  -1 -10 -14   -2.49    5.91
   1 -10 -14    1.37    5.73
   1 -10 -14   -1.11    5.38
  -1 -11   0    0.68    2.62
   1 -11   0    0.98    2.04
   1  11   0    5.12    3.29
   1  11   0    0.81    0.68
  -1  11   0   -0.55    1.17
  -1  11   0    0.85    3.15
  -1 -11   0   -0.80    2.96
  -1 -11   1    1.56    2.28
  -1 -11  -1   -3.32    3.16
  -1  11  -1   -0.16    0.96
   1 -11   1    1.82    2.60
   1 -11  -1   -1.26    2.63
  -1 -11  -1   -0.57    1.99
   1  11   1    0.79    3.00
   1  11  -1   -0.92    3.34
   1  11   1   -0.28    0.90
  -1  11   1   -1.56    3.12
  -1  11  -1    1.83    3.21
   1 -11  -1   -1.88    3.53
  -1 -11   1    2.36    2.95
  -1 -11  -1   -3.37    3.36
  -1 -11   2   31.34    4.03
  -1 -11  -2   38.81    5.81
  -1  11  -2   27.83    3.32
   1 -11   2   26.58    4.09
   1 -11  -2   28.77    4.82
  -1  11  -2   28.75    3.40
  -1 -11  -2   29.51    4.77
   1  11  -2   39.68    5.93
   1 -11  -2   27.27    5.77
  -1  11   2   32.59    3.95
   1 -11  -2   48.67    6.01
  -1 -11  -2   31.07    5.33
  -1  11   2   28.73    3.65
  -1  11  -2   32.31    5.73
   1  11   2   32.95    3.64
   1  11   2   29.63    4.92
  -1  11   2   40.66    5.17
  -1 -11   2   32.68    4.99
  -1  11  -3   29.64    3.42
  -1 -11  -3   28.82    5.52
   1 -11   3   26.04    3.69
   1  11  -3   25.52    3.67
   1 -11  -3   25.64    5.03
  -1 -11  -3   34.91    5.09
  -1 -11   3   36.42    5.69
  -1 -11  -3   32.44    5.87
   1 -11  -3   39.43    6.27
   1  11  -3   43.36    6.53
  -1 -11  -3   34.55    5.51
   1 -11  -3   41.66    5.82
  -1  11   3   29.38    4.02
  -1  11  -3   34.31    6.23
   1  11   3   26.91    4.77
  -1  11   3   31.70    4.79
   1 -11   3   36.27    5.47
  -1 -11  -4    7.61    3.83
   1 -11  -4   -1.79    3.17
  -1 -11   4    0.97    3.33
   1  11  -4    3.72    1.49
  -1 -11  -4    2.70    3.13
   1 -11  -4    3.82    4.21
  -1 -11  -4   -2.46    4.33
   1 -11  -4    1.01    3.52
  -1 -11  -4   11.81    3.72
   1  11   4    2.36    2.12
  -1  11   4    8.73    3.11
  -1  11   4    3.05    2.17
   1  11   4    8.80    3.08
   1 -11   4    1.74    3.08
   1 -11   5   47.65    7.35
  -1 -11  -5   59.52    7.71
  -1 -11   5   44.25    7.10
   1 -11  -5   42.78    7.34
   1 -11  -5   52.00    8.00
  -1 -11  -5   58.86    7.94
   1 -11   5   54.91    6.60
  -1  11   5   58.18    6.65
   1  11   5   68.26    6.79
  -1  11   5   56.70    6.71
   1  11   5   51.11    6.52
   1 -11   5   46.64    6.20
  -1 -11   5   47.23    6.52
   1  11   6   90.74   10.17
  -1 -11  -6  115.40   12.25
   1 -11  -6  125.58   12.89
   1 -11   6   97.86   10.58
  -1 -11   6   83.30   10.55
  -1  11   6  116.43   10.93
  -1 -11   6   91.43   10.54
   1 -11   6   95.31   10.32
   1  11   6  131.40   11.01
  -1  11  -6   74.06   11.54
   1  11  -6  104.26   12.42
   1 -11   6   73.07   10.83
  -1 -11   6   74.50   10.85
  -1 -11  -6   89.89   11.24
   1 -11  -6   99.33   11.52
  -1 -11  -7   30.83    6.58
   1 -11  -7   28.61    6.14
  -1 -11   7   32.12    6.05
   1 -11   7   39.86    5.95
  -1 -11  -7   35.95    6.29
  -1 -11  -7   42.31    7.91
   1 -11   7   36.54    5.48
  -1 -11   7   38.50    5.66
   1  11   7   36.93    5.49
  -1  11  -7   28.67    6.82
   1  11  -7   48.72    7.48
  -1  11   7   34.23    5.67
   1 -11   7   42.72    5.39
  -1 -11   7   43.05    5.54
  -1 -11   8    6.54    3.82
  -1 -11  -8    2.57    4.77
  -1 -11  -8    1.11    4.26
   1 -11   8    5.33    3.55
   1 -11  -8   -1.10    4.04
   1 -11  -8   -1.56    5.39
  -1 -11  -8    7.63    6.23
   1 -11   8   -1.53    3.16
  -1 -11   8    1.65    3.30
   1  11   8   -3.19    3.53
  -1  11   8    3.34    3.49
  -1  11  -8   -1.19    4.85
   1  11  -8   -6.23    5.57
  -1 -11   8   -1.39    3.01
   1 -11   8    1.79    2.92
  -1 -11   9    2.94    3.89
  -1 -11  -9    9.33    5.24
   1 -11   9    4.51    3.82
  -1 -11  -9   10.37    5.00
   1 -11  -9    5.81    4.58
   1 -11  -9   -3.22    6.09
  -1 -11  -9   12.58    6.79
   1 -11   9    5.90    3.72
  -1 -11   9   15.38    4.24
   1  11   9   16.41    4.46
  -1  11  -9   10.49    5.87
  -1  11   9    8.13    4.02
   1  11  -9    2.42    5.64
  -1 -11   9    2.19    3.56
   1 -11 -10    9.65    5.32
  -1 -11 -10    8.33    4.90
   1 -11 -10   13.12    6.98
  -1 -11 -10   17.61    6.89
  -1 -11  10   13.85    4.92
   1 -11  10   13.04    4.79
  -1  11 -10   20.26    6.18
  -1  11  10   25.94    5.20
  -1 -11  10   18.51    4.30
   1  11 -10    9.22    5.97
   1  11  10   15.71    4.82
   1 -11  10    9.41    4.67
  -1 -11 -10   11.67    6.48
   1 -11 -10   16.77    5.97
  -1 -11 -11    7.33    5.13
   1 -11 -11    1.24    5.27
  -1 -11 -11    1.59    6.67
   1 -11 -11   16.46    7.31
   1 -11  11    5.11    4.60
  -1 -11  11    5.37    4.74
   1 -11 -11    3.68    5.04
  -1 -11 -11    2.76    5.61
  -1 -11 -11    2.81    5.71
   1  11 -11   15.18    5.80
  -1 -11  11   10.65    4.17
   1  11  11    9.72    4.57
  -1  11  11    1.01    4.30
  -1 -11  12    5.81    5.56
   1 -11  12    8.93    5.56
   1 -11 -12   20.22    5.83
  -1 -11 -12    4.24    5.87
   1 -11 -12    1.43    6.55
  -1 -11 -12   16.06    6.12
  -1  11  12   15.68    5.48
   1  11  12   11.09    4.74
   1  11 -12   17.97    5.89
   1 -11  13   10.90    6.27
  -1 -11  13   14.99    6.16
  -1  11  13    7.48    4.83
   1  11  13    4.12    4.94
  -1 -11 -13    2.77    6.18
   1 -11 -13    5.72    6.32
  -1 -11 -13    6.48    5.73
   1 -11 -13   11.58    5.63
   1 -12   0    1.63    3.26
  -1 -12   0   -3.64    3.01
   1 -12   0   -0.51    2.16
  -1  12   0   -1.87    3.43
   1  12   0   -1.89    3.69
   1 -12   0   -3.00    4.00
  -1 -12   0   -0.91    3.37
  -1 -12  -1   23.17    4.60
  -1 -12   1   25.27    3.74
  -1  12  -1   17.97    2.26
   1 -12   1   15.59    3.67
   1 -12  -1   25.66    4.07
   1 -12  -1   21.99    5.34
   1  12  -1   14.29    4.60
   1  12   1   16.04    2.12
   1  12   1   22.58    4.62
  -1  12   1   31.04    4.85
  -1  12  -1   30.26    5.47
   1 -12  -1   14.52    4.67
  -1 -12  -1   16.20    4.53
  -1 -12   1   14.29    4.32
  -1 -12  -2   48.00    6.96
   1 -12   2   43.99    5.52
  -1 -12   2   43.49    5.32
  -1 -12  -2   56.23    6.47
   1 -12  -2   29.81    5.86
  -1  12  -2   41.00    4.51
   1  12  -2   53.68    7.47
   1 -12  -2   58.77    8.17
   1 -12  -2   54.85    7.29
  -1 -12  -2   44.95    6.84
  -1  12   2   38.92    4.92
  -1  12  -2   50.47    7.33
   1  12   2   44.44    4.64
  -1  12   2   41.81    6.13
  -1  12   2   42.33    4.70
   1  12   2   48.61    6.59
  -1 -12   2   46.52    6.54
   1 -12   3   -0.32    1.78
  -1 -12  -3   -5.55    4.63
  -1 -12  -3   -1.71    3.01
   1  12  -3    0.87    1.61
   1 -12  -3   -1.74    3.15
  -1 -12   3   -2.30    3.98
  -1 -12  -3    1.29    4.19
   1 -12  -3    9.37    4.63
   1  12   3   -1.43    2.16
  -1  12   3    3.41    2.39
  -1 -12  -3   -0.96    3.46
   1 -12  -3    1.05    3.74
  -1  12  -3   -2.29    4.58
  -1  12   3   -1.44    2.97
   1  12  -3    1.17    4.33
   1  12   3    0.72    3.01
   1 -12   3   -0.96    3.72
  -1 -12  -4   21.12    6.29
  -1 -12   4   42.05    6.88
   1 -12  -4   46.87    6.60
   1  12  -4   33.78    4.37
  -1 -12  -4   34.03    6.16
   1 -12  -4   67.05    8.39
  -1 -12  -4   43.71    7.55
  -1 -12  -4   41.07    6.62
   1 -12  -4   49.21    6.97
   1  12   4   40.31    5.74
  -1  12  -4   43.42    7.44
   1  12   4   40.23    5.07
  -1  12   4   41.82    5.77
   1  12  -4   39.44    7.15
  -1  12   4   41.00    5.19
   1 -12   4   34.89    6.35
  -1 -12  -5   36.57    7.33
   1 -12   5   59.57    7.98
  -1 -12  -5   62.49    7.82
   1 -12  -5   52.83    7.61
  -1 -12   5   29.78    6.94
   1 -12  -5   46.56    8.67
   1 -12  -5   59.18    8.36
  -1 -12  -5   61.79    8.07
   1  12   5   53.05    6.66
  -1  12   5   55.57    6.65
   1  12   5   57.32    6.51
   1 -12   5   45.03    7.60
  -1 -12  -6   20.20    5.53
   1 -12   6   24.77    5.27
   1 -12  -6   21.98    5.25
  -1 -12   6   16.49    4.72
  -1 -12  -6   14.85    4.70
   1 -12  -6   26.66    7.20
  -1 -12  -6   22.36    5.99
   1 -12  -6   35.78    6.92
   1 -12   6   23.39    4.36
  -1  12  -6   25.94    6.37
  -1  12   6   23.97    4.40
   1  12   6   26.75    4.06
   1  12   6   22.46    4.24
   1  12  -6   24.20    6.16
  -1 -12   6   18.77    4.23
  -1 -12  -7    2.61    4.85
   1 -12   7    1.99    3.84
  -1 -12  -7   -1.10    3.99
   1 -12  -7   -2.20    4.28
  -1 -12   7   -1.02    4.00
  -1 -12  -7   -4.80    5.54
  -1 -12   7    0.80    3.38
   1 -12   7   -0.74    3.13
  -1  12   7    3.04    3.69
   1  12  -7    6.85    5.41
   1  12   7   -0.72    3.01
  -1  12  -7   -5.30    5.81
  -1 -12   7    2.89    3.32
  -1 -12   8    4.11    4.21
  -1 -12  -8    4.05    5.19
  -1 -12  -8    4.59    4.47
   1 -12  -8   10.35    4.64
   1 -12   8    7.92    4.40
   1 -12  -8    8.50    6.26
  -1 -12  -8   -3.34    5.90
  -1 -12   8    8.73    3.70
   1 -12   8   14.44    3.90
   1  12   8    9.54    4.12
  -1  12  -8    2.64    5.49
  -1  12   8   11.66    3.94
   1  12  -8    4.12    5.78
  -1 -12   8    3.79    3.54
  -1 -12  -9    3.55    4.64
   1 -12  -9   11.92    5.24
  -1 -12  -9    5.09    6.90
   1 -12  -9   20.95    7.77
   1 -12   9   14.89    4.37
  -1 -12   9   21.75    4.70
   1  12  -9    1.34    5.92
  -1  12  -9    2.59    5.84
   1  12   9    3.42    3.94
  -1  12   9   12.54    4.26
  -1 -12   9    3.22    4.59
  -1 -12  -9    5.56    5.23
   1 -12   9    8.99    4.62
   1 -12 -10    4.94    5.51
  -1 -12 -10    2.44    4.98
  -1 -12 -10   13.72    7.52
   1 -12 -10   -3.52    7.34
   1 -12  10   -0.95    4.26
  -1 -12  10   -3.05    4.42
  -1  12 -10   -4.99    6.20
  -1  12  10   -3.80    4.24
   1  12 -10   -1.28    6.25
   1  12  10    0.91    3.83
   1 -12  10    7.27    4.97
  -1 -12 -10    5.69    5.74
   1 -12 -10   -2.74    5.71
   1 -12 -10   -7.12    6.47
  -1 -12 -10    6.08    6.07
  -1 -12 -11    8.70    5.80
   1 -12 -11    1.27    5.52
  -1 -12 -11    1.71    7.27
   1 -12 -11   -1.75    7.08
  -1 -12  11    4.38    4.81
   1 -12  11    3.10    4.91
  -1  12  11    3.96    4.51
   1  12 -11   -1.20    5.90
   1  12  11    0.95    4.33
  -1 -12 -11   -1.44    5.68
   1 -12 -11    5.13    5.78
  -1 -12 -12    8.78    5.45
   1 -12 -12   -2.57    5.78
  -1 -12 -12   -1.67    6.95
   1  12  12    3.90    4.55
   1  12 -12   -3.30    5.50
  -1  12  12   -1.02    4.81
   1 -12 -12   -3.68    5.27
  -1 -12 -12    1.43    5.88
  -1 -12 -12   -4.09    6.08
   1 -12 -12    5.86    6.18
   1 -12  12    1.11    4.93
  -1 -12  12    4.69    5.56
  -1  12  13    8.20    5.07
   1  12  13    6.91    4.96
   1 -12 -13    9.39    5.92
  -1 -12 -13    7.83    6.38
  -1 -12  13    9.97    6.05
   1 -12  13    5.98    5.63
  -1 -13   0   -1.54    3.28
   1 -13   0    0.86    3.90
   1  13   0   -4.10    3.97
  -1  13   0   -1.02    4.17
   1 -13   0   -5.59    4.58
  -1 -13   0   -5.09    4.43
   1 -13  -1   -2.01    4.02
   1 -13   1   -2.70    3.38
  -1 -13   1   -1.20    2.70
  -1 -13  -1   -3.75    3.87
   1 -13  -1    5.41    3.18
   1 -13  -1   -4.14    5.05
   1 -13  -1    2.26    4.45
  -1  13  -1    1.10    4.38
   1  13  -1   -4.40    4.45
   1  13   1    0.95    3.99
  -1  13   1   -2.82    3.75
  -1 -13   1    3.03    3.75
  -1 -13  -1    2.13    4.63
   1 -13   2   13.74    3.21
  -1 -13  -2    8.64    4.77
   1 -13  -2   11.00    4.98
   1 -13  -2   10.55    3.89
  -1 -13   2   14.62    5.50
  -1 -13  -2   21.61    5.64
   1 -13  -2   15.66    5.74
  -1  13   2   16.43    2.64
  -1 -13  -2    8.43    4.71
   1 -13  -2   21.51    5.55
  -1  13  -2   11.72    4.99
   1  13   2   19.91    4.67
  -1  13   2   15.60    4.32
   1  13  -2   17.71    5.73
  -1 -13   2   20.44    5.01
  -1 -13  -3    1.18    4.49
  -1 -13  -3   -0.89    3.50
   1 -13  -3    0.91    3.57
  -1 -13   3   11.63    4.61
   1 -13  -3   -5.97    5.47
  -1 -13  -3   -1.42    5.14
  -1  13   3    2.64    2.13
   1 -13  -3   -3.46    4.61
  -1 -13  -3   -1.05    3.85
   1  13   3    2.21    1.72
  -1  13  -3   -1.24    4.86
  -1  13   3   -1.58    3.41
   1  13  -3    3.80    4.70
   1  13   3   -2.36    3.70
  -1 -13   3   -2.08    4.01
  -1 -13  -4   67.20    9.74
   1 -13   4   81.15    9.99
  -1 -13   4   63.80    9.62
  -1 -13  -4   90.54    9.43
   1 -13  -4  108.76    9.71
   1  13   4   99.52    8.97
  -1  13   4   85.09    8.90
   1 -13  -4   93.23   11.09
  -1 -13  -4  100.97   11.42
  -1 -13  -4   81.68    9.74
   1 -13  -4   97.16   10.41
  -1  13   4  102.23    8.35
  -1  13  -4   85.13   10.36
   1  13  -4  116.34   11.16
   1  13   4  100.30    7.91
  -1  13   4   96.16    7.99
   1 -13   4   85.80    9.91
  -1 -13  -5    2.58    4.73
  -1 -13  -5    4.20    4.15
  -1 -13   5   -4.78    4.01
   1 -13  -5    1.04    3.97
   1 -13   5    3.66    4.22
   1 -13  -5    9.85    6.01
  -1 -13  -5    6.02    4.81
   1 -13  -5   -6.67    5.39
  -1  13   5    4.03    2.88
   1  13   5   -1.07    2.95
   1  13   5   -2.55    3.28
   1 -13   5    1.18    4.44
  -1 -13  -6   19.95    5.82
   1 -13  -6   13.09    5.11
   1 -13   6   12.79    5.03
  -1 -13  -6   36.26    6.08
  -1 -13   6   18.57    5.21
   1 -13  -6   13.81    7.31
  -1 -13  -6   20.03    6.52
   1 -13  -6   20.56    6.83
  -1  13  -6   36.92    7.70
   1  13   6   15.06    3.96
  -1  13   6   22.77    4.26
   1  13   6   27.48    4.32
   1  13  -6   16.03    6.38
   1 -13   6   19.80    5.99
  -1 -13  -7    6.84    5.27
   1 -13  -7    3.41    4.59
  -1 -13  -7    4.56    4.76
   1 -13   7   -1.12    4.71
  -1 -13   7   -3.40    4.43
  -1 -13  -7   -1.75    6.59
  -1  13  -7   -5.79    7.34
  -1  13   7    0.75    3.24
   1  13  -7    1.49    6.72
   1  13   7   -2.12    3.81
   1 -13   7   -6.45    5.65
   1 -13   8   46.05    8.33
  -1 -13  -8   47.03    7.42
  -1 -13  -8   61.17    9.00
   1 -13  -8   61.49    9.03
  -1 -13  -8   50.64   10.00
   1 -13   8   60.59    7.77
  -1  13  -8   46.48    9.80
   1  13  -8   55.16    9.95
   1  13   8   68.38    7.82
  -1  13   8   80.12    8.22
  -1 -13   8   52.62    8.62
  -1 -13  -8   39.24    8.95
  -1 -13  -9   -1.21    4.99
   1 -13  -9    6.13    5.17
  -1 -13  -9    3.63    7.41
   1 -13  -9   -5.61    7.80
   1 -13   9   -0.91    3.82
  -1  13   9   -1.77    4.30
   1  13   9   -1.68    3.92
  -1  13  -9   -2.85    6.25
   1  13  -9   -1.46    6.42
  -1 -13  -9   -1.43    5.78
  -1 -13   9    1.17    4.87
   1 -13  -9    1.43    5.92
   1 -13   9   -3.30    4.44
  -1 -13 -10   12.35    5.39
   1 -13 -10   -2.52    5.40
  -1 -13 -10   12.75    7.54
   1 -13 -10    7.47    8.05
  -1 -13  10    8.36    4.90
   1 -13  10    8.77    4.46
  -1  13  10   11.19    4.79
  -1  13 -10   -1.37    6.57
   1  13  10    3.53    4.57
   1  13 -10    2.78    6.78
   1 -13 -10    1.47    5.96
  -1 -13 -10   15.94    6.72
   1 -13  10    5.69    5.20
  -1 -13 -10   -9.34    6.84
   1 -13 -10    8.51    6.36
   1 -13 -11   12.78    5.81
  -1 -13 -11   -1.25    5.27
  -1 -13 -11    3.59    8.08
   1 -13 -11   -5.52    7.76
  -1 -13  11    1.11    4.93
   1 -13  11    1.04    4.96
   1  13 -11   -2.61    6.72
   1  13  11    0.92    4.58
  -1  13  11    3.86    4.65
   1 -13 -11    2.65    5.81
  -1 -13 -11   -1.46    6.22
   1 -13 -12   -2.56    5.44
  -1 -13 -12   -1.25    5.51
  -1 -13 -12    6.92    8.07
   1 -13  12    2.21    4.89
  -1 -13  12   -2.35    5.44
  -1  13  12   -1.96    4.83
   1  13  12   -1.86    4.45
   1  13 -12   -3.56    6.81
  -1 -13 -12   -6.85    6.45
   1 -13 -12    8.68    6.20
  -1 -14   0    0.80    3.44
   1 -14   0    0.89    3.99
   1 -14   0   -2.98    5.60
  -1  14   0   -3.30    4.82
   1  14   0    3.30    4.59
  -1 -14   0    1.16    4.49
   1 -14   0    1.24    4.78
   1 -14  -1   18.96    5.45
  -1 -14   1   24.59    4.25
  -1 -14  -1   20.41    5.01
   1 -14   1   18.68    4.40
   1 -14  -1   16.77    6.72
   1 -14  -1   24.57    5.88
  -1 -14  -1   23.18    6.40
  -1  14  -1   17.65    5.29
  -1  14   1   21.36    5.66
   1  14  -1    8.30    4.93
   1  14   1   30.30    5.92
   1 -14   1   23.04    5.99
  -1 -14   1   27.05    5.66
  -1 -14  -2    6.71    4.77
   1 -14  -2    3.49    4.76
  -1 -14   2    7.34    5.31
   1 -14  -2    1.65    3.64
  -1 -14  -2   -4.47    5.96
   1 -14  -2   -6.28    5.84
   1 -14  -2    6.14    5.13
  -1 -14  -2    3.43    4.88
   1  14  -2    1.27    4.97
   1  14   2    6.49    4.07
  -1  14  -2   -1.26    5.42
  -1  14   2    9.38    4.08
  -1 -14   2    1.14    4.35
   1 -14  -3   -7.41    5.32
  -1 -14  -3    8.54    5.04
   1 -14  -3   -0.94    3.80
  -1 -14   3    4.32    5.06
  -1 -14  -3   -1.55    5.52
   1 -14  -3    1.64    5.60
  -1 -14  -3    9.15    4.93
   1 -14  -3    2.52    4.74
   1  14  -3    1.35    5.16
  -1  14  -3    5.34    5.46
  -1  14   3   -0.87    4.05
   1  14   3    4.23    3.99
  -1 -14   3   15.38    4.94
  -1 -14  -4   29.79    6.72
   1 -14  -4   21.86    6.50
   1 -14   4   34.34    7.10
  -1 -14   4   30.63    6.63
   1 -14  -4   38.68    6.24
  -1 -14  -4   31.22    7.83
   1 -14  -4   47.94    8.31
   1 -14  -4   34.61    7.24
  -1 -14  -4   49.02    7.25
  -1  14   4   17.61    4.01
   1  14  -4   31.49    7.46
   1  14   4   23.80    5.48
  -1  14  -4   46.61    8.04
  -1  14   4   19.58    5.02
   1 -14   4   44.49    7.17
  -1 -14  -5   -5.36    5.28
   1 -14  -5   13.29    5.81
   1 -14   5   13.60    5.42
  -1 -14   5   12.05    5.86
  -1 -14  -5   10.75    4.68
   1 -14  -5    5.39    4.42
  -1 -14  -5    1.73    6.53
   1 -14  -5    1.78    6.65
   1 -14  -5    1.44    5.87
  -1 -14  -5   18.06    5.81
  -1  14   5    4.57    3.16
   1  14   5   12.44    3.88
   1 -14   5   14.54    5.78
   1 -14  -6    1.37    5.49
  -1 -14  -6   11.04    5.90
  -1 -14  -6    6.74    4.86
   1 -14  -6    6.76    5.10
   1 -14   6    6.45    5.06
  -1 -14   6   14.27    5.66
   1 -14  -6   -3.70    7.15
   1 -14  -6   10.87    7.20
  -1 -14  -6   -1.41    5.83
  -1  14   6    1.43    3.87
   1  14  -6   -1.56    6.71
  -1  14  -6   15.26    7.31
   1 -14   6   11.05    5.55
  -1 -14   7    1.26    4.79
  -1 -14  -7    1.41    5.76
   1 -14  -7    2.82    5.88
  -1 -14  -7   -5.58    7.52
   1 -14  -7   -4.67    4.82
  -1 -14  -7    4.65    4.69
  -1 -14  -7    5.43    4.50
   1 -14   7   -1.23    4.64
  -1  14  -7   -3.13    6.73
   1  14  -7   -4.77    7.10
  -1 -14   7    9.80    6.31
   1 -14   7   -2.86    5.72
   1 -14  -8    7.23    6.09
  -1 -14   8    6.24    4.99
  -1 -14  -8  -10.04    6.52
  -1 -14  -8   -5.74    7.90
   1 -14   8   10.88    5.50
  -1 -14  -8    7.15    5.32
  -1 -14  -8   -2.44    4.16
   1 -14  -8   -6.04    5.14
   1  14  -8    7.96    7.37
  -1  14  -8   -1.57    7.03
   1 -14   8    1.46    6.02
   1 -14  -9    4.43    6.29
  -1 -14  -9   11.62    6.31
   1 -14   9    1.21    5.52
  -1 -14   9   -3.81    5.35
   1 -14  -9   -1.97    8.38
  -1 -14  -9    1.92    7.77
  -1 -14  -9   -2.44    5.13
   1 -14  -9    2.48    5.17
   1  14  -9    1.57    7.07
  -1  14  -9    1.54    7.20
  -1  14   9   -2.54    4.30
   1 -14   9   -4.37    6.45
  -1 -14 -10   -7.82    7.18
   1 -14 -10    7.47    6.17
   1 -14 -10    1.44    6.39
   1 -14  10   -1.24    5.97
  -1 -14 -10   -1.45    6.06
  -1 -14 -10    7.64    8.06
   1 -14 -10   -3.90    8.71
  -1 -14 -10    8.63    5.66
   1 -14 -10    8.82    5.63
   1  14 -10   -1.50    7.55
   1 -14  10    2.88    6.13
   1 -14 -11   -6.68    6.73
   1 -14 -11   -1.49    6.41
  -1 -14 -11  -10.20    6.96
  -1 -14 -11   -2.89    6.09
   1 -14 -11    1.27    6.01
  -1 -14 -11    2.46    5.19
   1 -14 -11    3.80    8.09
  -1 -14 -11    1.85    8.34
   1  14 -11    4.19    7.04
   1 -14  11   -2.80    6.53
   1 -15   0   -6.24    4.69
  -1 -15   0   -0.82    3.42
  -1 -15   0   10.75    6.14
   1 -15   0   -1.65    6.03
   1 -15   0   -1.33    5.67
  -1  15   0   -1.17    5.02
   1  15   0   -1.16    4.85
  -1 -15   0    3.85    5.30
   1 -15  -1   -1.07    4.67
  -1 -15  -1   -0.99    4.70
  -1 -15  -1   -5.87    5.45
   1 -15   1   -4.82    6.20
   1 -15  -1    6.68    6.60
  -1 -15  -1   12.61    6.08
  -1 -15  -1   -3.75    5.48
   1 -15  -1   -1.32    5.33
   1  15  -1    5.03    5.08
  -1  15  -1   -1.26    5.19
   1  15   1   -3.21    5.00
  -1  15   1    1.08    4.71
  -1 -15   1   -5.11    5.33
   1 -15   1    1.36    5.50
   1 -15  -2    5.99    5.38
  -1 -15  -2   12.52    5.36
  -1 -15   2    9.58    5.61
  -1 -15  -2   22.15    6.44
   1 -15  -2   41.22    8.76
  -1 -15  -2   12.93    6.88
  -1 -15  -2    8.60    5.41
   1 -15  -2   26.43    6.42
  -1  15   2   13.03    4.80
  -1  15  -2   14.77    6.71
   1  15  -2   20.22    6.74
   1  15   2   23.54    5.62
  -1 -15   2    8.91    5.75
   1 -15   2   10.79    6.23
   1 -15  -3   17.96    6.13
  -1 -15  -3   17.47    6.02
  -1 -15   3   14.22    6.75
   1 -15  -3   17.86    5.28
   1 -15   3   22.78    7.20
  -1 -15  -3   28.52    6.84
  -1 -15  -3   31.74    7.72
   1 -15  -3   30.24    8.27
   1 -15  -3   21.80    6.63
  -1 -15  -3    7.42    5.39
  -1  15   3   18.44    5.13
  -1  15  -3   18.53    6.76
   1  15   3    8.99    4.87
   1  15  -3   10.04    6.22
  -1 -15   3   30.10    6.90
   1 -15  -4   13.39    5.72
  -1 -15  -4    2.64    5.11
  -1 -15  -4    2.42    4.91
   1 -15   4   10.97    6.11
   1 -15  -4   15.44    5.16
  -1 -15   4   13.78    6.65
  -1 -15  -4   15.85    7.18
   1 -15  -4   11.00    7.30
   1 -15  -4    7.15    5.92
  -1 -15  -4   20.64    6.33
  -1  15  -4   10.49    6.69
   1  15   4    3.26    4.15
   1  15  -4   18.14    7.17
  -1 -15   4    9.62    6.20
  -1 -15  -5   17.74    6.57
   1 -15  -5   12.42    6.20
  -1 -15  -5   19.05    6.24
   1 -15   5   25.50    6.97
   1 -15  -5   27.30    6.04
  -1 -15   5   26.72    6.96
  -1 -15  -5   32.97    8.43
   1 -15  -5   35.79    8.94
   1 -15  -5   33.66    8.05
  -1 -15  -5   26.20    7.60
   1  15   5   25.79    5.38
   1 -15   5   22.03    7.12
  -1 -15  -6   35.16    7.44
  -1 -15   6   42.73    8.25
   1 -15  -6   47.82    7.84
   1 -15   6   25.53    7.72
   1 -15  -6   58.83   11.04
   1 -15  -6   57.43   10.14
  -1 -15  -6   57.10    9.43
  -1 -15  -6   46.10    8.88
   1 -15  -6   33.99    7.66
   1 -15   6   39.76    8.96
  -1 -15   7    8.24    5.70
   1 -15  -7    7.24    6.06
  -1 -15  -7    9.95    6.37
   1 -15   7   19.04    6.16
   1 -15  -7   12.94    5.77
  -1 -15  -7   13.21    5.25
  -1  15  -7   29.95    8.95
   1  15  -7   15.04    8.03
  -1 -15   7   15.38    7.29
   1 -15   7   21.95    7.78
   1 -15   8    6.60    6.21
  -1 -15   8   -2.75    5.98
   1 -15  -8   -4.42    6.64
  -1 -15  -8    1.44    6.48
  -1 -15  -8   -2.00    8.24
   1 -15  -8   -4.83    5.39
   1  15  -8   -6.74    7.66
  -1  15  -8    1.67    7.46
   1 -15   8   -6.33    7.38
  -1 -15   8   14.05    7.52
  -1 -15  -9    1.45    6.34
  -1 -15   9   24.47    6.71
   1 -15   9    9.14    5.89
   1 -15  -9    1.49    6.53
   1 -15  -9  -14.19    9.22
  -1 -15  -9    1.98    8.68
   1 -15  -9   -3.69    5.45
   1  15  -9    4.97    7.66
  -1  15  -9    8.17    8.12
  -1 -15   9   -4.67    6.76
   1 -15   9    3.13    6.87
   1 -15  10   13.20    6.65
  -1 -15 -10    9.26    7.28
   1 -15 -10    7.19    6.91
   1 -15 -10   18.61    6.54
   1 -15 -10   31.95   10.16
  -1 -15 -10    1.95    8.58
   1  15 -10   14.31    7.97
   1 -15  10   33.67    8.41
  -1 -15  10   13.79    7.96
   1 -16   0    5.34    7.19
  -1 -16   0   -3.38    6.83
   1 -16   0    7.10    6.73
  -1 -16   0    8.19    5.99
  -1  16   0    2.47    5.37
   1  16   0   -6.07    5.99
  -1 -16   0   -4.87    6.34
  -1 -16  -1    1.98    4.39
   1 -16  -1   -4.23    5.06
  -1 -16  -1   -1.54    6.14
   1 -16  -1   -7.22    7.29
  -1 -16  -1   -3.41    7.12
   1 -16   1   10.57    7.20
  -1 -16  -1   -1.33    5.91
   1 -16  -1    1.40    6.09
  -1  16  -1   -1.32    6.56
  -1  16   1   -3.44    5.35
   1  16   1    1.12    4.91
   1  16  -1   -2.63    5.92
  -1 -16   1    7.13    6.59
   1 -16   1    1.45    6.10
  -1 -16  -2    7.98    5.45
   1 -16  -2    1.20    5.35
  -1 -16   2    1.71    6.27
  -1 -16  -2    2.89    5.91
   1 -16   2   10.55    6.95
   1 -16   2    8.60    6.87
   1 -16  -2   14.82    8.12
  -1 -16  -2    1.74    6.87
  -1 -16  -2    6.56    5.65
   1 -16  -2   -5.65    5.77
   1  16   2   -3.08    4.87
   1  16  -2   -2.81    5.81
  -1  16  -2   -1.41    6.48
  -1  16   2    2.11    5.25
  -1 -16   2   -1.43    6.21
   1 -16   2   -1.48    6.29
   1 -16  -3   32.18    7.30
  -1 -16  -3   26.18    7.03
  -1 -16  -3   32.41    7.37
   1 -16   3   34.83    8.53
  -1 -16   3   30.63    8.48
   1 -16  -3   43.63    9.74
  -1 -16  -3   39.65    9.49
   1 -16  -3   32.16    8.39
  -1 -16  -3   47.83    8.22
   1  16  -3   31.47    8.29
   1  16   3   25.33    6.17
  -1  16  -3   32.94    8.08
  -1 -16   3   41.85    8.61
  -1 -16  -4    7.93    5.63
   1 -16  -4   -1.36    6.00
  -1 -16  -4    2.51    5.66
   1 -16   4    5.10    6.15
  -1 -16   4    1.67    5.93
   1 -16  -4   -1.93    7.54
  -1 -16  -4    3.73    7.45
   1 -16  -4   -3.06    6.64
  -1 -16  -4   -1.37    5.84
  -1  16  -4   -4.72    7.03
   1  16   4   -0.86    4.56
   1  16  -4   -4.74    6.79
  -1 -16   4    2.99    6.18
  -1 -16  -5    4.11    5.48
   1 -16  -5   11.17    6.63
  -1 -16   5   -3.25    5.96
  -1 -16  -5    4.65    5.43
   1 -16   5   -4.86    6.10
   1 -16  -5    1.97    8.16
  -1 -16  -5   11.46    7.38
   1 -16  -5    6.43    7.25
  -1 -16  -5    5.80    6.60
   1  16  -5    9.87    7.68
  -1  16  -5   14.86    7.65
   1 -16   5   -7.94    7.35
   1 -16   6   -7.71    6.82
   1 -16  -6   10.10    5.74
  -1 -16  -6   -2.14    5.07
   1 -16  -6   -8.17    8.61
   1 -16  -6   15.26    7.64
  -1 -16  -6   -3.05    7.39
  -1 -16  -6    4.20    6.02
   1 -16  -6   -1.43    6.08
  -1 -16   6   -1.55    6.20
   1 -16   6    1.65    6.95
  -1 -16  -7   16.99    7.12
   1 -16  -7   18.86    7.13
  -1 -16   7   23.99    7.40
   1 -16  -7   24.76    9.48
   1 -16  -7   15.10    5.93
  -1 -16  -7   11.69    5.59
   1 -16   7   22.14    6.79
  -1  16  -7   19.10    7.97
   1  16  -7   26.08    8.95
   1 -16   7   32.22    8.44
   1 -16  -8  -10.26    7.01
  -1 -16  -8    4.27    6.59
   1 -16   8    1.43    6.57
  -1 -16   8   -7.48    6.31
   1 -16  -8   -5.92    5.71
  -1 -16  -8    6.07    8.44
  -1  16  -8    1.74    8.50
   1  16  -8   -3.49    8.15
  -1 -16   8   -3.33    7.44
   1 -16   8   11.88    8.24
   1  16  -9   -1.71    8.19
   1 -17   0   -5.71    7.60
  -1 -17   0   -1.83    7.70
  -1 -17   0    1.45    6.60
   1 -17   0   -4.48    6.67
  -1  17   0    6.41    6.03
   1  17   0   -1.25    5.70
   1 -17   0   -8.67    7.08
  -1 -17   0   10.10    6.80
  -1 -17  -1   -3.65    7.12
   1 -17   1   -1.88    7.99
   1 -17  -1    1.94    8.03
  -1 -17   1   -1.82    7.42
   1 -17  -1   -5.91    6.11
   1 -17   1    3.06    7.32
  -1 -17  -1    4.22    6.10
  -1 -17   1    4.50    6.46
   1  17   1    2.31    5.44
   1  17  -1   -2.71    6.43
  -1  17   1    1.18    5.51
  -1  17  -1    2.75    6.37
   1 -17  -1   -1.65    6.94
  -1 -17  -1   -4.78    6.51
  -1 -17  -2   -7.44    6.52
   1 -17   2    1.84    6.92
   1 -17  -2   -1.55    6.05
   1 -17   2   20.18    8.27
   1 -17  -2    3.95    7.70
  -1 -17  -2   -1.85    7.15
  -1 -17  -2    4.18    5.87
   1 -17  -2    1.50    6.14
   1  17  -2    1.45    6.99
  -1  17  -2    1.47    6.33
   1  17   2   -6.37    5.24
   1 -17   2   -1.59    6.72
  -1 -17   2   11.04    6.98
  -1 -17  -3   -1.22    5.21
   1 -17  -3    3.81    6.12
  -1 -17  -3   -4.16    6.30
   1 -17   3  -11.06    8.00
  -1 -17   3   -3.61    7.04
   1 -17  -3    1.98    7.73
  -1 -17  -3    1.90    8.07
   1 -17   3    8.85    7.54
  -1 -17  -3    8.47    6.42
   1 -17  -3    9.27    7.45
   1  17  -3   -3.08    6.69
   1  17   3    0.97    4.70
  -1  17  -3   -1.56    6.57
  -1 -17   3   -6.39    7.64
   1 -17   3   -9.81    7.75
  -1 -17  -4   -2.60    5.49
   1 -17  -4   13.33    6.83
   1 -17   4    3.59    7.42
  -1 -17   4    3.56    7.21
  -1 -17  -4    5.14    5.76
   1 -17  -4   -2.00    8.27
  -1 -17  -4    1.93    8.07
   1 -17   4   -1.66    6.88
  -1 -17  -4   10.25    6.67
   1 -17  -4   11.29    7.60
   1  17  -4    6.51    7.08
  -1  17  -4    8.18    6.91
  -1 -17   4    8.09    7.56
  -1 -17  -5    8.04    6.09
   1 -17  -5   -1.37    6.19
  -1 -17   5    1.74    7.25
   1 -17   5   -1.73    6.51
   1 -17  -5   10.04    6.24
  -1 -17  -5   -7.14    5.55
   1 -17  -5   -6.10    7.93
  -1 -17  -5    3.93    8.11
   1 -17  -5   10.01    7.72
  -1 -17  -5   -7.52    7.53
   1  17  -5   -1.69    7.34
  -1  17  -5    1.70    7.52
  -1 -17   5    1.68    7.44
   1 -17  -6   -2.31    5.46
  -1 -17  -6   -5.43    5.38
   1 -17   6    4.99    6.51
  -1 -17  -6   -6.00    8.95
   1 -17  -6   -4.15    8.67
   1 -17  -6   -5.15    8.55
  -1 -17  -6   -1.54    6.53
  -1 -17  -6   -8.19    6.33
   1 -17  -6   -7.00    6.38
  -1 -17   6   -9.97    7.37
   1 -17   6  -10.51    8.19
   1 -17  -7    3.14    5.36
   1 -17  -7   18.60    9.56
   1  17  -7   -5.31    8.12
  -1  17  -7   -5.32    8.47
   1 -17   7   -1.77    8.35
  -1 -18   0   -9.62    7.87
   1 -18   0    8.07    8.85
   1 -18   0   -3.12    6.65
  -1 -18   0    3.01    7.66
   1  18   0   -3.83    6.25
   1 -18   0   -3.52    7.27
  -1 -18   0  -10.23    7.05
   1 -18  -1   24.55   10.11
   1 -18   1    7.92    8.37
  -1 -18  -1    7.74    8.01
  -1 -18   1    1.92    8.29
   1 -18  -1    1.55    6.64
   1 -18   1    4.79    7.36
  -1 -18  -1    1.47    6.64
  -1 -18   1   17.23    7.81
  -1  18  -1   -1.39    6.53
   1  18   1    5.87    5.87
   1  18  -1   20.59    7.14
   1 -18  -1   -3.32    7.45
  -1 -18   1   12.49    7.24
  -1 -18  -1   14.46    6.60
   1 -18   2   -1.88    7.36
  -1 -18  -2    7.52    6.47
   1 -18  -2    3.12    6.85
   1 -18   2    1.91    8.40
  -1 -18   2    1.91    8.05
  -1 -18  -2    3.91    8.17
   1 -18  -2    2.04    8.69
   1 -18   2   -1.65    7.45
   1 -18  -2   -1.58    7.48
  -1 -18  -2    4.38    7.10
  -1  18  -2   -4.47    7.24
   1  18   2    9.64    5.85
   1  18  -2    5.90    6.88
  -1 -18   2    1.64    7.82
  -1 -18  -3    9.78    6.57
   1 -18  -3    1.46    6.46
   1 -18   3    1.89    7.55
  -1 -18   3   -5.62    7.66
   1 -18   3    9.13    7.70
   1 -18  -3   -4.08    8.69
  -1 -18   3    3.72    7.91
  -1 -18  -3   -7.85    8.60
  -1 -18  -3    1.48    6.78
   1 -18  -3    9.73    7.88
   1  18  -3   -3.13    7.00
  -1  18  -3    1.58    7.04
   1 -18   3   -1.73    7.74
  -1 -18   3  -13.84    8.07
  -1 -18  -4   11.21    6.10
   1 -18  -4   32.54    7.55
  -1 -18   4   28.08    8.87
   1 -18   4    9.34    7.28
  -1 -18  -4   12.92    6.17
   1 -18  -4   14.39    9.31
   1 -18   4   13.64    8.29
  -1 -18  -4   15.73    8.91
   1 -18  -4   30.03    8.84
  -1 -18  -4   10.62    7.41
  -1 -18   4   12.25    8.44
   1  18  -4   21.36    8.65
  -1  18  -4    9.91    7.79
   1 -18  -5   34.18    9.59
  -1 -18  -5   37.00    9.34
   2   0   0   20.31    2.03
   2   0   0   20.23    2.04
  -2   0   0   17.97    2.12
  -2   0  -1  176.62   18.31
  -2   0   1  209.61   18.24
   2   0  -1  194.57   18.31
   2   0   1  181.64   18.27
   2   0  -1  189.54   18.28
  -2   0   1  186.25   18.28
  -2   0   2  216.01   20.12
   2   0   2  221.74   20.16
   2   0  -2  216.13   20.22
  -2   0  -2  194.68   20.10
   2   0  -2  201.63   20.20
   2   0   2  212.90   20.26
  -2   0  -2  216.88   20.31
  -2   0   2  220.31   20.13
   2   0   2  231.90   20.19
   2   0  -2  210.98   20.11
   2   0  -2  202.01   20.10
   2   0   2  195.05   20.21
  -2   0   2  204.90   20.07
  -2   0  -3  516.58   47.98
  -2   0   3  514.16   47.92
   2   0  -3  525.38   47.93
  -2   0  -3  510.85   48.13
   2   0   3  508.74   47.95
  -2   0  -3  503.61   47.97
   2   0   3  489.82   47.87
   2   0   3  480.61   47.85
   2   0  -3  506.07   47.83
   2   0   3  504.80   48.05
   2   0   3  487.01   48.04
  -2   0   3  477.08   48.04
   2   0   3  501.00   47.93
  -2   0   4  469.62   43.49
  -2   0  -4  461.94   43.74
   2   0  -4  468.01   43.51
  -2   0  -4  426.12   43.54
   2   0  -4  437.19   43.57
  -2   0  -4  458.99   43.54
   2   0   4  454.87   43.52
   2   0   4  442.06   43.41
   2   0  -4  471.27   43.40
   2   0   4  437.99   43.29
   2   0   4  453.60   43.58
  -2   0   4  459.88   43.65
   2   0   4  465.40   43.43
  -2   0  -5   -0.41    1.28
  -2   0  -5    1.52    1.34
   2   0  -5    0.28    1.07
   2   0  -5    2.31    1.11
  -2   0  -5    1.83    1.28
   2   0   5   -0.11    0.72
   2   0   5    0.65    1.13
   2   0  -5    1.03    0.87
   2   0   5    1.79    1.08
  -2   0   5    1.45    1.18
   2   0   5    4.39    0.97
  -2   0  -6   10.86    2.43
  -2   0  -6   11.95    2.36
   2   0  -6   13.66    2.26
   2   0  -6   16.73    2.35
   2   0  -6   14.37    2.30
  -2   0  -6   12.80    2.33
   2   0  -6   16.17    1.75
   2   0   6   10.10    1.51
   2   0   6   12.00    2.08
  -2   0   6   16.33    2.52
   2   0   6   11.78    1.82
   2   0  -7   12.12    2.30
  -2   0  -7   14.57    2.50
  -2   0  -7    9.44    2.48
   2   0  -7    7.13    2.07
   2   0   7   11.31    1.36
   2   0  -7    9.70    1.50
   2   0   7    8.96    1.94
  -2   0   7   10.03    2.44
   2   0   7   11.58    1.70
   2   0   8    2.64    1.57
  -2   0  -8    2.08    2.12
   2   0  -8    0.60    2.04
   2   0   8   -1.81    1.78
  -2   0   8   -0.61    1.95
   2   0  -8    0.65    0.81
   2   0  -8    3.08    1.93
  -2   0  -8   -0.51    2.18
   2   0  -9   88.21   10.78
  -2   0  -9   99.30   10.93
   2   0   9   94.13   10.57
  -2   0   9  126.77   11.40
   2   0   9  108.55   11.06
   2   0   9   99.27   10.03
   2   0  -9  107.46   11.14
  -2   0  -9   96.77   10.86
  -2   0 -10   22.51    4.12
   2   0 -10   19.03    3.92
   2   0  10   35.55    4.43
  -2   0  10   20.41    4.04
   2   0  10   21.49    2.68
  -2   0 -10   27.36    4.26
   2   0 -10   16.08    4.04
  -2   0 -11   56.65    8.22
   2   0 -11   81.07    8.81
   2   0  11   76.07    8.71
  -2   0  11   68.45    8.68
  -2   0 -11   68.81    8.79
   2   0 -11   69.75    8.58
  -2   0 -11   71.50    8.34
  -2   0 -12   42.05    6.16
   2   0 -12   35.85    6.03
   2   0  12   37.59    6.14
  -2   0  12   44.94    6.29
  -2   0 -12   49.34    6.67
  -2   0 -12   36.48    5.85
   2   0 -12   28.73    5.82
  -2   0  12   50.40    6.70
   2   0 -13   21.31    5.11
  -2   0 -13   20.19    4.87
   2   0  13   22.33    4.93
  -2   0  13   23.98    5.15
   2   0 -13   16.55    4.85
  -2   0 -13   19.97    5.79
  -2   0 -13   30.84    4.69
  -2   0  13   24.30    5.35
   2   0  13   20.26    4.82
   2   0 -14    2.55    4.44
   2   0  14    2.99    3.94
  -2   0  14    3.17    4.18
  -2   0 -14    1.17    4.48
   2   0 -14   -1.93    4.28
  -2   0  14    3.25    4.23
   2   0  14    0.99    3.73
   2   0 -15    4.22    4.40
  -2   0  15    3.45    5.13
   2   0  15   -1.05    4.27
   2   0 -15    2.97    4.30
  -2   0 -15   -4.87    4.92
   2   0  15   -1.06    4.48
  -2   0  15    4.36    4.41
   2   0  16    2.17    5.04
  -2   0 -16   10.94    6.01
   2   0  16    9.67    4.96
  -2   0  16    2.22    4.93
  -2   0  17   -2.20    5.50
   2   0  17   -2.15    4.84
   2   0  17    3.32    4.98
   2  -1   0  132.91   12.92
   2  -1   0  137.38   13.00
   2  -1   0  138.78   12.95
   2   1   0  127.87   12.99
   2  -1   0  134.94   13.00
  -2  -1   0  128.41   12.88
  -2  -1   0  128.66   12.97
   2  -1   0  154.37   12.96
  -2   1  -1   19.57    1.83
  -2  -1  -1   19.20    1.94
   2   1   1   15.80    1.81
   2  -1   1   16.45    1.84
  -2  -1  -1   18.69    1.89
  -2   1   1   14.84    2.16
  -2  -1  -1   15.88    2.03
   2   1  -1   21.96    1.90
   2   1  -1   16.46    1.83
  -2  -1   1   16.00    1.80
   2  -1  -1   14.18    1.85
  -2  -1   1   16.27    2.00
  -2   1  -2   28.29    2.60
   2  -1   2   25.09    2.43
  -2  -1   2   20.80    2.44
   2  -1  -2   30.45    2.71
   2   1   2   25.21    2.61
   2  -1   2   22.82    2.42
   2   1  -2   24.11    2.42
  -2  -1   2   24.55    2.39
  -2   1   2   18.34    2.77
   2  -1  -2   22.55    2.52
   2  -1   2   26.83    2.64
  -2   1   2   18.33    3.14
  -2  -1  -2   28.68    2.85
  -2  -1  -2   25.00    2.81
   2  -1   2   18.10    2.54
   2  -1  -2   30.07    2.66
   2   1  -2   22.87    2.52
  -2  -1   2   21.88    2.52
   2   1   2   20.15    2.49
   2   1  -2   27.42    2.66
  -2  -1   2   25.85    2.58
  -2  -1  -2   18.88    2.76
   2   1  -3  494.11   48.37
   2  -1  -3  537.12   48.52
  -2  -1   3  522.16   48.37
  -2  -1  -3  529.47   48.85
  -2   1  -3  547.14   48.54
   2   1  -3  520.81   48.62
   2   1   3  538.23   48.53
  -2  -1   3  522.85   48.28
   2  -1   3  504.84   48.34
  -2  -1   3  515.96   48.46
   2  -1   3  490.20   48.40
  -2   1   3  464.01   48.58
  -2  -1  -3  506.63   48.51
   2   1  -3  533.57   48.51
   2  -1   3  484.40   48.49
  -2  -1   3  509.79   48.21
   2   1   3  501.46   48.60
  -2  -1   3  499.72   48.46
   2   1  -3  443.87   48.43
   2   1   3  481.70   48.49
  -2  -1   3  509.54   48.34
  -2  -1  -3  489.56   48.51
   2   1  -4   68.13    6.62
  -2  -1  -4   67.39    7.06
   2  -1   4   66.57    6.38
   2  -1  -4   64.72    6.74
   2   1  -4   70.10    6.80
  -2  -1   4   59.03    6.56
  -2   1  -4   69.55    6.84
  -2   1  -4   57.06    6.49
  -2   1  -4   73.38    6.60
  -2  -1  -4   70.37    6.89
   2  -1   4   66.96    6.64
   2  -1   4   66.71    6.63
   2   1  -4   77.54    6.71
  -2  -1  -4   61.68    6.79
   2  -1   4   57.03    6.48
   2  -1   4   67.48    6.56
   2   1   4   56.33    6.62
   2   1   4   68.33    6.86
   2  -1  -4   57.13    6.64
  -2  -1   4   70.25    6.42
  -2  -1   4   70.11    6.76
  -2  -1   4   63.84    6.42
  -2  -1  -4   62.05    6.63
  -2   1  -5   -0.72    1.09
  -2  -1  -5   -0.94    1.57
   2   1  -5    0.26    0.99
  -2   1  -5    0.83    0.96
   2  -1   5   -0.19    0.57
   2  -1  -5   -0.64    1.13
  -2   1  -5    1.64    1.01
   2   1  -5    0.29    0.94
   2  -1   5    0.49    1.14
  -2  -1  -5   -0.38    1.40
   2   1  -5   -0.56    1.17
   2  -1  -5    0.10    0.67
   2   1   5   -0.19    0.53
   2   1  -5    0.21    1.03
   2  -1   5    0.38    1.04
   2  -1   5   -0.93    0.93
  -2  -1  -5    1.06    1.22
   2   1   5    0.34    1.12
   2  -1   5   -0.29    0.97
  -2  -1   5   -0.14    0.68
   2  -1  -5    0.75    1.22
  -2  -1   5    0.33    1.08
   2  -1   5    0.17    0.69
  -2  -1   5    0.30    0.58
   2  -1  -6    0.39    1.40
  -2   1  -6    1.79    1.53
  -2   1  -6    2.14    1.26
   2   1  -6    1.33    1.22
   2   1  -6    0.73    1.27
  -2   1  -6    2.11    1.29
   2  -1  -6    4.84    1.62
  -2  -1  -6    4.08    1.76
   2   1  -6    1.04    1.10
   2  -1  -6    2.30    0.66
   2  -1   6    4.53    0.97
   2   1   6    1.55    1.42
   2  -1   6    0.65    1.13
  -2   1   6   -0.47    1.43
  -2  -1   6    1.24    1.38
  -2  -1   6    2.22    0.62
   2  -1   6    3.13    1.04
   2   1  -7   11.11    2.24
  -2   1  -7    9.45    2.10
   2  -1  -7   12.25    2.40
  -2   1  -7    9.63    2.15
   2   1  -7   10.42    2.23
   2  -1  -7    9.91    2.27
  -2  -1  -7   10.41    2.49
   2  -1  -7    7.48    2.55
   2  -1   7   10.48    1.64
  -2  -1   7   13.86    2.44
  -2   1   7   12.70    2.40
   2   1  -7   12.16    1.79
   2   1   7    7.85    2.17
   2  -1   7    8.56    1.96
  -2  -1   7   10.98    2.33
  -2   1   7    9.92    2.30
   2  -1   7   16.08    1.93
   2   1   7   12.77    1.79
  -2   1  -8   17.10    3.08
   2   1  -8   21.83    3.36
  -2  -1  -8   14.03    3.42
   2  -1  -8   16.98    3.48
  -2  -1  -8   24.74    3.77
   2   1  -8   26.22    3.50
  -2   1  -8   22.74    3.32
   2   1  -8   19.23    3.63
   2  -1  -8   20.98    3.80
   2  -1   8   20.15    2.52
   2   1  -8   20.18    2.58
  -2  -1   8   26.00    3.61
  -2   1   8   20.57    3.42
   2  -1   8   22.85    3.11
  -2   1   8   26.18    3.75
   2  -1   8   29.27    3.74
  -2  -1   8   27.20    3.73
   2   1   8   25.17    3.60
   2   1   8   20.96    2.70
   2  -1   8   21.54    2.79
  -2  -1  -9  339.14   35.97
   2   1  -9  335.52   35.73
  -2   1  -9  355.26   35.49
   2  -1  -9  354.22   35.91
   2   1  -9  326.72   35.75
   2  -1  -9  339.93   36.01
  -2  -1  -9  332.36   35.87
  -2   1  -9  336.30   35.60
  -2   1   9  404.25   36.14
   2   1  -9  364.54   34.94
  -2  -1   9  393.11   36.17
   2  -1   9  381.10   35.58
   2   1   9  423.04   36.21
  -2  -1   9  387.48   36.09
  -2   1   9  425.03   36.35
   2  -1   9  426.09   36.15
   2   1   9  364.07   35.00
   2  -1   9  354.48   35.10
  -2  -1 -10   25.32    4.66
   2   1 -10   25.47    4.53
   2  -1 -10   32.55    4.92
  -2   1 -10   23.01    4.27
  -2   1  10   39.09    4.91
   2  -1  10   30.06    4.13
   2   1  10   36.64    4.87
  -2   1  10   40.38    5.25
   2  -1  10   30.34    4.49
  -2  -1  10   40.43    5.12
  -2   1 -10   21.65    4.06
  -2  -1 -10   25.05    4.90
   2   1 -10   25.52    4.31
   2  -1 -10   25.81    4.55
  -2  -1 -10   25.01    4.98
   2   1 -11   23.27    4.06
  -2  -1 -11   11.78    4.09
  -2   1 -11   23.17    4.01
   2  -1 -11   15.95    4.11
  -2  -1  11   17.60    4.23
   2  -1  11   31.20    4.58
   2   1  11   17.66    3.93
  -2   1  11   18.63    4.34
  -2  -1 -11   16.25    4.17
  -2  -1 -11    9.71    4.39
   2  -1 -11   17.00    4.19
   2   1 -11   17.51    3.91
  -2   1 -11   13.86    4.13
  -2   1 -11   16.89    3.41
  -2   1  11   18.26    4.11
   2  -1 -12   12.39    4.29
  -2   1 -12   21.29    3.98
   2   1 -12   12.30    3.93
  -2  -1 -12   18.34    4.62
  -2   1  12   12.41    4.02
   2  -1  12   26.55    4.39
  -2  -1  12   10.97    4.02
   2   1  12   20.63    4.17
   2   1 -12    5.89    3.84
  -2   1 -12   14.70    3.47
  -2  -1 -12   14.33    4.22
   2  -1 -12   10.98    4.15
  -2  -1 -12   10.41    4.39
  -2   1 -12   11.25    4.32
  -2   1  12   13.63    4.11
   2   1  12   20.70    3.95
  -2  -1 -13   25.07    5.16
   2  -1 -13   27.59    5.51
   2   1 -13   28.18    5.16
   2  -1  13   24.63    5.07
   2   1  13   26.69    5.19
  -2   1  13   38.61    5.89
  -2  -1  13   28.56    5.52
   2   1 -13   23.35    5.16
   2   1 -13   22.44    5.03
  -2  -1 -13   31.68    5.51
  -2   1 -13   12.22    5.20
  -2  -1 -13   22.21    5.81
   2  -1 -13   24.63    5.13
   2   1  13   20.67    4.65
  -2   1  13   21.71    5.03
   2   1 -14    3.13    3.91
  -2  -1 -14   -0.87    3.95
   2  -1 -14    1.83    4.23
  -2   1  14   -1.07    3.88
  -2  -1  14   -1.04    4.47
   2  -1  14    0.99    3.98
   2   1  14   -1.02    3.78
   2   1 -14    2.83    4.05
   2  -1 -14    9.67    5.01
  -2  -1 -14    2.29    4.11
  -2  -1 -14    7.01    5.27
  -2   1 -14    2.34    4.58
   2  -1 -14   -6.06    4.49
   2   1  14    4.84    3.96
  -2   1  14   -4.22    4.12
   2  -1 -15    9.95    4.83
   2   1  15    6.13    4.34
  -2   1  15   12.33    4.93
  -2  -1 -15    9.68    5.35
   2  -1 -15   12.02    4.67
  -2   1 -15   13.13    5.28
  -2   1  15    7.74    4.95
   2   1  15    9.78    4.87
   2  -1  15   12.45    5.03
  -2  -1  15   17.28    5.34
   2   1  16   -1.06    4.56
  -2  -1 -16   -3.67    5.75
   2  -1 -16   -0.99    4.58
  -2   1 -16    3.59    5.24
   2   1  16   -2.21    5.04
  -2  -1  16    5.48    4.76
  -2   1  16    2.25    4.89
   2  -1  16    1.06    4.76
   2   1  17    6.56    5.07
   2  -1  17    8.43    5.17
  -2   1  17   -1.11    5.03
  -2  -1  17    5.41    4.85
   2  -1  17    2.26    4.69
   2   1  17    5.40    4.97
  -2  -2   0  396.46   35.94
   2  -2   0  383.03   35.86
  -2   2   0  379.94   35.77
   2  -2   0  372.64   36.00
  -2  -2   0  394.13   35.79
   2   2   0  369.12   35.75
  -2  -2   0  352.75   35.96
   2  -2   0  358.85   35.84
   2  -2   0  388.00   35.98
  -2  -2   0  344.22   36.06
  -2  -2   1  450.75   39.74
  -2  -2  -1  444.35   39.70
   2  -2   1  407.39   39.46
  -2  -2  -1  442.14   39.62
   2  -2  -1  441.60   39.64
  -2  -2   1  450.73   39.73
   2   2   1  375.83   39.62
   2  -2   1  430.82   39.68
   2  -2  -1  435.66   39.81
   2   2   1  434.27   39.55
   2  -2   1  417.04   39.49
  -2  -2  -1  350.44   39.67
   2   2  -1  403.30   39.57
   2   2  -1  416.71   39.46
  -2  -2   1  400.62   39.57
  -2  -2   1  400.96   39.46
   2  -2  -1  408.38   39.53
  -2  -2   1  404.25   39.71
  -2   2   1  425.40   39.69
   2   2   1  370.92   39.76
  -2  -2  -1  419.62   39.49
  -2  -2  -2 1504.07  138.65
  -2  -2  -2 1450.79  138.39
  -2  -2   2 1692.12  138.63
  -2   2  -2 1465.06  138.40
   2   2  -2 1478.75  138.24
  -2  -2  -2 1507.55  138.57
   2  -2  -2 1521.34  138.57
  -2   2   2 1531.22  138.66
  -2  -2   2 1391.37  138.46
   2  -2   2 1373.65  138.49
   2   2   2 1353.45  138.39
   2  -2  -2 1463.01  138.35
   2  -2  -2 1458.33  138.38
  -2  -2   2 1638.68  138.59
   2   2   2 1390.91  138.50
  -2  -2  -2 1386.19  138.60
   2  -2   2 1387.18  138.35
  -2  -2   2 1392.99  138.34
   2   2  -2 1354.32  138.34
   2  -2  -2 1519.74  138.45
  -2  -2   2 1440.15  138.41
  -2  -2   2 1374.50  138.50
   2   2   2 1535.03  138.34
  -2   2   2 1556.23  138.68
   2   2  -2 1448.61  138.52
  -2  -2  -2 1502.81  138.43
   2   2   2 1410.03  138.59
  -2  -2   3  127.41   12.10
  -2  -2   3  120.56   12.30
   2   2  -3  137.03   12.35
  -2   2  -3  131.36   12.23
   2  -2   3  124.75   11.94
   2   2   3  131.27   12.33
  -2  -2   3  124.14   11.92
   2  -2   3  117.56   11.99
   2  -2  -3  135.00   12.41
   2  -2   3  130.37   11.97
  -2  -2   3  127.69   12.25
   2   2  -3  131.20   12.35
   2  -2   3  121.07   12.22
  -2   2  -3  113.12   12.20
   2  -2  -3  123.10   12.02
  -2   2   3  121.60   12.21
  -2  -2   3  130.82   12.29
  -2  -2  -3  130.08   12.33
   2   2   3  117.18   12.02
   2  -2   3  116.68   12.13
  -2  -2   3  119.41   12.10
   2   2  -3  110.15   12.13
   2   2   3  135.55   12.34
  -2  -2  -3  121.33   12.34
   2   2   3  129.90   12.14
  -2  -2   3  127.88   12.21
   2   2  -4   90.99    7.98
  -2   2  -4   74.89    7.82
   2  -2  -4   80.67    8.04
  -2  -2  -4   82.62    8.56
   2  -2  -4   59.30    7.86
  -2  -2   4   77.52    7.46
   2  -2   4   84.15    7.62
  -2   2   4   79.94    7.88
  -2  -2   4   83.78    7.94
   2  -2  -4   73.47    7.45
  -2   2  -4   69.16    7.71
   2  -2   4   74.03    7.73
  -2  -2  -4   96.60    8.10
   2   2  -4   83.76    7.91
   2   2   4   77.05    7.45
  -2  -2   4   77.75    7.76
  -2   2  -4   73.84    7.99
  -2  -2   4   81.66    7.77
  -2  -2  -4   70.52    7.92
   2   2   4   75.98    7.84
   2  -2  -4   74.69    7.47
  -2  -2   4   69.92    7.66
   2   2   4   72.80    7.83
  -2   2  -5    4.39    1.35
   2  -2  -5    1.51    1.38
  -2  -2  -5    0.57    1.65
   2   2  -5   -0.51    1.01
  -2   2  -5    0.63    0.83
   2  -2   5    1.72    0.73
  -2  -2   5    0.34    0.63
   2  -2   5    0.58    0.87
   2   2  -5    0.52    0.91
  -2  -2  -5   -0.88    1.54
   2   2  -5   -0.28    1.30
  -2  -2  -5   -0.41    1.32
  -2  -2   5    0.63    0.64
  -2  -2   5    1.21    1.17
  -2   2  -5   -0.23    1.07
   2  -2  -5    0.36    0.52
  -2  -2  -5   -1.02    1.42
   2   2   5    0.74    1.11
  -2  -2   5   -0.18    0.98
   2  -2   6   98.53    9.73
  -2   2  -6  107.16   10.34
  -2   2  -6  100.59    9.73
   2  -2  -6   98.35   10.31
   2   2  -6   98.14   10.07
   2   2  -6   94.28   10.06
  -2   2  -6   94.85    9.84
  -2  -2  -6  107.32   10.54
  -2   2   6   99.88   10.29
   2   2  -6  105.25   10.05
  -2  -2   6   92.48   10.26
  -2  -2   6   96.82    9.71
  -2  -2   6  107.80   10.26
  -2   2   6  111.55   10.50
  -2  -2   6   87.41    9.75
  -2  -2  -6  100.80    9.88
   2   2   6  101.09    9.93
  -2   2  -7   68.05    7.23
   2   2  -7   61.60    6.94
  -2   2  -7   56.46    6.50
   2  -2  -7   69.60    7.28
  -2  -2  -7   63.14    7.40
   2  -2  -7   59.38    7.41
  -2   2  -7   60.24    6.71
   2   2  -7   63.35    6.91
   2   2  -7   73.88    6.82
  -2  -2   7   71.81    7.34
  -2   2   7   65.94    7.21
  -2  -2   7   61.70    6.51
   2  -2   7   79.01    7.02
  -2   2   7   77.60    7.49
  -2  -2   7   58.10    7.01
   2   2   7   74.27    7.48
   2   2   7   62.24    6.62
   2  -2   7   59.74    6.56
  -2  -2   7   61.00    6.44
   2   2  -8   66.74    7.26
   2  -2  -8   67.65    7.48
  -2   2  -8   63.59    6.68
  -2  -2  -8   78.67    7.82
   2   2  -8   61.45    7.11
   2  -2  -8   56.04    7.53
   2   2  -8   57.53    7.12
  -2   2  -8   60.25    6.91
  -2  -2   8   59.15    7.35
  -2   2   8   73.57    7.48
   2   2  -8   65.25    6.75
   2  -2   8   65.59    7.04
  -2  -2   8   62.41    6.65
  -2   2   8   69.24    7.60
   2   2   8   73.83    7.64
   2  -2   8   81.30    7.66
  -2  -2   8   69.14    7.44
   2  -2   8   60.97    6.64
   2   2   8   58.16    6.60
  -2  -2   8   63.45    6.38
   2   2  -9   21.08    3.60
  -2   2  -9   24.42    2.98
  -2  -2  -9   14.61    3.98
   2  -2  -9   14.31    3.61
  -2  -2  -9   14.43    3.72
  -2   2  -9   18.74    3.17
   2   2  -9   16.84    3.52
   2  -2  -9   15.36    3.86
  -2  -2   9   20.40    3.77
  -2   2   9   20.92    3.79
   2  -2   9   24.86    3.34
   2   2   9   19.94    3.75
   2  -2   9   24.67    3.89
  -2  -2   9   19.44    3.60
  -2   2   9   33.25    4.32
   2   2  -9   25.00    2.86
   2  -2   9   22.08    2.77
   2   2   9   17.74    2.57
   2   2 -10   59.12    7.76
  -2  -2 -10   63.51    8.29
  -2  -2 -10   66.64    8.52
   2  -2 -10   70.26    8.12
   2   2 -10   72.40    7.96
   2  -2 -10   65.72    8.31
  -2   2 -10   56.98    7.32
  -2  -2 -10   77.95    8.45
  -2   2  10   67.48    8.06
  -2  -2  10   82.14    8.44
   2   2 -10   57.55    6.84
   2  -2  10   72.11    7.51
   2  -2  10   72.24    8.05
  -2   2  10   82.42    8.49
   2   2  10   67.27    8.12
  -2  -2  10   80.37    8.33
   2  -2  10   61.31    6.94
  -2  -2 -11   74.26    9.48
  -2   2 -11   76.22    8.77
   2   2 -11   78.94    9.21
   2  -2 -11   66.15    9.45
  -2   2  11   88.47    9.66
   2  -2  11   92.33    9.75
  -2  -2  11   92.99    9.81
   2  -2  11   85.30    8.86
  -2   2  11   91.10    9.90
   2  -2  11   82.64    9.33
   2   2  11   82.59    9.48
  -2  -2  11   74.43    9.32
  -2  -2 -11   79.10    9.90
  -2  -2 -11   76.20    9.67
   2  -2 -11   73.53    9.39
   2   2 -11   60.42    9.10
  -2  -2 -12    8.95    4.08
   2  -2 -12   11.24    4.14
   2   2 -12   13.90    4.03
   2  -2  12   25.87    4.55
  -2  -2  12   18.77    4.18
  -2   2  12   10.75    3.83
   2   2  12   12.93    4.27
   2   2 -12    6.47    3.72
  -2   2 -12    7.08    4.00
  -2  -2 -12    3.64    4.14
  -2  -2 -12   13.86    4.92
   2  -2 -12   13.60    4.31
   2   2 -12    8.83    3.21
  -2  -2  12   24.97    4.89
   2  -2  12   20.97    4.36
   2   2  12   20.25    3.94
  -2   2  12   11.56    3.76
   2   2 -13   11.74    3.96
   2  -2 -13    0.97    4.06
  -2  -2 -13    5.58    4.21
  -2   2  13    4.15    4.00
   2   2  13    8.81    4.05
   2  -2  13   10.79    3.96
  -2  -2  13   14.51    4.41
  -2  -2 -13    8.22    4.45
  -2   2 -13    7.62    4.15
   2  -2 -13    7.28    4.01
  -2  -2 -13    5.60    4.52
  -2   2  13    2.90    3.73
   2  -2  13    4.92    3.94
   2   2  13    6.16    3.58
  -2  -2  13    6.49    4.17
   2  -2 -14    9.64    5.07
  -2  -2 -14    9.41    4.80
   2   2  14   28.20    5.62
   2  -2  14   20.40    5.24
  -2   2  14   26.22    5.63
  -2  -2  14   30.65    5.91
   2  -2 -14   10.57    4.75
  -2  -2 -14   24.01    5.59
  -2   2 -14    6.78    4.90
   2  -2 -14   16.93    5.55
  -2  -2 -14   15.19    5.38
  -2  -2  14   25.54    5.79
   2   2  14   21.83    4.87
   2  -2  14   33.74    5.64
  -2   2  14   16.63    5.46
   2  -2 -15    1.93    4.58
   2  -2  15   -1.02    4.24
   2   2  15    1.11    4.70
  -2   2  15    3.37    4.50
  -2  -2  15    7.45    4.59
  -2  -2 -15    6.00    5.70
   2  -2 -15    2.98    4.36
  -2   2  15    5.48    4.58
   2   2  15    7.02    4.28
   2  -2  15    1.11    4.43
   2  -2 -16   11.25    4.80
   2   2  16   -2.08    4.34
  -2  -2 -16   -7.26    5.65
   2  -2 -16    2.00    4.74
   2   2  16    2.26    4.68
   2  -2  16    8.26    4.71
  -2  -2  16    6.47    5.00
  -2   2  16    5.71    4.87
   2  -2  17    5.16    4.78
  -2  -2  17    6.39    5.41
   2   2  17   -4.22    4.76
  -2  -3   0  183.52   17.35
  -2   3   0  189.41   17.19
   2   3   0  182.37   17.29
   2  -3   0  177.97   17.26
  -2   3   0  192.50   17.51
   2   3   0  183.45   17.48
   2  -3   0  176.69   17.06
   2   3   0  171.19   17.06
  -2   3   0  187.80   17.24
   2   3   0  156.17   17.28
   2  -3   0  186.27   17.17
  -2   3   0  185.94   17.20
  -2  -3   0  174.92   17.53
  -2  -3   1  186.78   18.10
  -2  -3  -1  187.67   18.04
   2   3  -1  186.02   17.82
   2  -3  -1  190.93   17.96
   2  -3   1  178.91   17.69
  -2  -3  -1  196.38   17.94
   2  -3   1  187.69   17.72
   2   3   1  175.93   17.95
  -2  -3   1  175.89   18.02
   2  -3  -1  213.81   17.95
   2  -3   1  187.93   18.00
   2   3  -1  185.07   17.81
   2  -3  -1  206.17   18.18
  -2   3   1  210.01   18.04
  -2  -3  -1  183.79   17.98
   2   3   1  205.35   17.85
   2  -3   1  186.54   17.74
  -2  -3   1  189.67   17.92
  -2   3  -1  175.74   17.76
  -2   3   1  184.25   17.83
   2  -3   1  181.10   17.61
  -2  -3   1  184.08   17.87
   2   3  -1  176.57   17.82
   2   3  -1  180.51   17.67
   2  -3   1  182.46   17.71
   2  -3  -1  185.99   17.79
  -2  -3  -1  190.88   17.83
   2   3   1  172.18   18.17
  -2  -3   1  170.58   18.05
  -2   3   1  167.93   17.90
   2   3  -2  330.29   30.96
  -2  -3   2  342.85   31.34
   2  -3  -2  354.61   31.33
   2  -3   2  317.63   30.90
  -2  -3  -2  356.66   31.33
   2   3   2  305.78   31.09
   2  -3  -2  321.20   30.95
   2  -3  -2  377.46   31.11
   2   3  -2  312.08   31.08
  -2   3  -2  336.30   31.08
  -2  -3   2  328.52   31.17
   2   3   2  311.78   31.15
  -2  -3   2  308.68   30.92
   2  -3   2  309.15   30.98
  -2  -3   2  328.12   31.10
   2  -3  -2  335.02   31.11
   2   3  -2  314.04   30.94
  -2   3   2  325.32   31.18
  -2  -3   2  335.40   30.93
   2   3   2  325.83   31.01
   2   3   2  303.86   31.38
  -2  -3  -2  290.92   31.32
  -2  -3   2  293.84   31.23
  -2  -3  -2  344.46   31.12
   2  -3   3   97.13    9.13
  -2  -3   3   86.73    9.61
   2  -3  -3   96.30    9.73
   2   3  -3   98.85    9.48
  -2  -3  -3   94.27    9.74
   2  -3   3   99.28    9.24
  -2  -3   3   88.08    9.50
  -2  -3  -3   96.20    9.68
   2   3   3   93.62    9.35
  -2   3   3   92.57    9.46
   2   3  -3   93.85    9.70
   2  -3  -3  112.57    9.38
  -2   3  -3   87.42    9.57
   2  -3   3   93.58    9.36
  -2   3  -3   90.49    9.48
  -2  -3   3   80.38    9.33
   2   3  -3   98.17    9.39
  -2  -3   3   96.39    9.32
  -2  -3   3   96.56    9.46
  -2  -3  -3   89.97    9.76
  -2  -3   3   89.88    9.55
  -2  -3  -3  106.66    9.73
   2   3   3  108.71    9.80
   2   3   3   93.46    9.42
  -2  -3   4    3.24    1.12
  -2   3  -4    3.77    1.29
  -2  -3   4    1.92    1.21
  -2   3  -4    5.69    1.23
   2  -3   4    3.91    0.84
   2  -3  -4    1.95    1.24
   2   3  -4    4.77    1.10
  -2  -3   4    8.65    1.47
  -2  -3  -4    5.94    1.60
   2   3  -4    8.28    1.68
  -2   3   4    4.22    1.09
   2   3   4    3.77    0.85
   2  -3  -4    4.16    0.91
   2   3   4    4.22    1.33
  -2  -3   4    5.19    1.01
  -2   3  -4    1.43    1.23
  -2  -3  -4    3.74    1.69
   2   3   4    2.41    1.40
  -2  -3   4    3.17    1.20
   2  -3  -4    5.09    1.11
   2  -3  -5    9.36    2.07
  -2   3  -5   11.68    1.79
  -2  -3   5    9.03    1.74
   2  -3  -5    8.59    1.13
   2   3  -5    6.92    1.78
   2   3   5    8.07    1.07
  -2  -3   5    7.70    1.03
   2  -3  -5    9.75    1.99
  -2   3  -5    9.21    1.71
  -2  -3   5    6.62    1.52
  -2  -3   5    6.10    1.58
   2   3   5    7.44    1.75
   2  -3  -5    9.94    1.48
  -2   3  -6    4.57    1.61
   2  -3  -6    0.50    1.89
  -2  -3   6    8.47    1.10
  -2  -3  -6    8.02    2.35
   2   3  -6    6.98    1.60
   2  -3   6   14.02    1.56
  -2   3   6    8.60    1.89
  -2  -3   6    8.79    1.89
   2  -3  -6    4.77    2.29
  -2  -3   6   13.88    2.08
   2  -3  -6    6.33    1.16
   2   3   6    6.95    1.69
   2  -3   7   45.59    5.56
  -2   3  -7   42.74    5.99
   2  -3  -7   59.30    6.36
   2   3  -7   62.11    5.95
  -2  -3  -7   50.53    6.46
   2  -3  -7   63.40    6.80
  -2  -3   7   49.48    5.30
  -2   3   7   48.43    6.03
  -2  -3  -7   64.72    6.72
  -2  -3   7   54.78    6.35
  -2  -3   7   53.28    5.46
  -2  -3   7   49.21    5.97
  -2   3   7   62.46    6.53
   2   3   7   58.66    5.77
   2  -3  -8   20.67    3.44
   2  -3  -8   18.37    3.90
  -2  -3  -8   22.74    3.89
   2   3  -8   19.51    3.13
   2   3  -8   17.05    3.23
  -2  -3  -8   24.99    3.98
  -2   3   8   21.35    3.40
  -2  -3   8   15.60    3.40
   2  -3   8   24.28    3.12
  -2  -3   8   21.08    2.60
  -2   3   8   20.34    3.64
   2  -3   8   20.12    3.40
  -2  -3   8   27.61    3.51
   2   3   8   23.44    3.59
   2   3   8   16.32    2.69
   2  -3  -9   79.82    9.80
  -2  -3  -9   84.27   10.27
   2  -3  -9   82.93   10.06
  -2  -3  -9   94.51   10.21
   2   3  -9   84.06    9.51
  -2  -3   9   89.80   10.01
  -2   3   9   97.80    9.91
  -2  -3   9   82.95    8.89
   2  -3   9   85.37    9.32
  -2  -3   9   90.39    9.77
   2   3   9   93.68    9.99
  -2   3   9  103.51   10.19
   2  -3   9   97.96    9.88
   2   3   9   85.36    8.84
   2  -3   9   87.21    8.96
  -2  -3 -10   37.33    6.07
   2  -3 -10   39.47    5.69
  -2  -3 -10   35.62    6.13
   2  -3 -10   32.50    6.03
  -2  -3 -10   26.84    5.51
   2   3 -10   39.46    5.30
  -2  -3  10   40.78    5.94
  -2   3  10   44.44    5.70
   2  -3  10   42.66    5.05
  -2   3  10   48.19    6.18
   2   3  10   45.03    5.99
   2  -3  10   39.85    5.63
  -2  -3  10   46.16    5.66
   2  -3  10   39.55    4.57
  -2  -3 -11   20.57    4.66
   2  -3 -11   14.13    4.36
   2   3 -11   18.97    3.65
   2   3  11   18.13    3.63
  -2   3  11   19.85    4.06
  -2  -3  11   15.14    4.23
   2  -3  11   20.17    3.92
   2  -3  11   11.98    3.01
   2  -3  11   19.23    3.87
  -2  -3  11   18.88    4.14
   2   3  11   19.55    4.14
  -2   3  11   12.19    4.20
  -2  -3 -11    8.72    4.32
  -2  -3 -11   16.45    4.63
   2   3 -11   13.72    2.95
   2  -3 -11   12.14    3.92
  -2  -3 -12   19.94    4.92
   2   3 -12   17.05    4.00
   2  -3 -12   23.85    5.23
  -2   3  12   20.95    4.52
   2   3  12   23.82    4.45
   2  -3  12   16.17    4.55
  -2  -3  12   22.85    5.06
   2  -3  12   15.58    3.44
   2  -3  12   23.01    4.52
   2   3  12   22.61    4.76
  -2   3  12   15.97    4.78
  -2  -3  12   17.37    4.71
  -2  -3 -12   37.11    5.57
  -2   3 -12   13.55    4.50
   2  -3 -12   16.42    4.39
  -2  -3 -12   13.10    4.77
  -2  -3 -13   -1.96    4.05
   2  -3 -13    1.02    4.23
  -2  -3  13    0.94    4.01
   2   3  13   -2.01    3.93
   2  -3  13    8.93    4.02
  -2   3  13    1.06    3.73
  -2  -3 -13   -1.01    4.59
  -2  -3 -13   -2.30    4.16
   2  -3 -13   -0.91    3.95
  -2  -3  13    1.13    4.30
  -2   3  13   -0.95    3.70
   2   3  13    2.59    3.33
   2  -3  13    1.03    3.55
  -2  -3 -14   12.95    4.92
   2  -3 -14   14.19    4.89
   2   3  14   14.05    4.59
   2  -3  14    8.72    4.27
  -2  -3  14    4.00    4.35
  -2   3  14   18.98    5.06
  -2  -3 -14    6.90    5.01
   2  -3 -14    0.95    4.31
  -2  -3 -14   14.08    5.30
  -2  -3  14   16.89    5.54
   2   3  14   20.42    4.74
  -2   3  14   13.27    4.44
   2  -3  14   12.03    4.96
  -2  -3 -15   23.49    5.99
   2  -3 -15   14.16    5.26
   2  -3  15   24.15    5.37
   2   3  15   24.90    5.97
  -2  -3  15   27.12    5.83
  -2   3  15   21.78    5.76
   2  -3 -15   10.80    5.12
  -2  -3 -15   21.50    5.66
  -2  -3 -15   14.36    5.45
   2  -3 -15   24.85    6.04
   2  -3  15   12.59    5.46
  -2  -3  15   16.41    5.96
   2   3  15   14.68    5.01
   2  -3 -16   -2.96    5.29
   2   3  16    1.01    4.35
   2  -3  16    3.54    5.13
   2   3  16   -1.14    4.82
  -2  -3  16    7.41    5.77
  -2   3  16    5.81    5.33
   2  -3  16    1.02    4.94
  -2  -3  16   -1.06    4.71
  -2  -3 -16    4.79    5.35
   2  -3 -16    1.97    4.79
   2  -3  17   -4.02    5.32
  -2  -3  17   -2.09    5.12
   2   4   0   25.61    2.92
  -2   4   0   28.39    2.76
   2   4   0   26.90    3.19
  -2   4   0   30.05    3.23
  -2   4   0   26.96    2.81
   2   4   0   25.91    2.59
   2   4   0   24.67    2.97
   2   4   0   23.01    2.88
  -2   4   0   24.48    2.56
  -2   4   0   26.99    2.74
   2  -4   0   27.71    2.71
  -2  -4   0   22.80    2.97
   2   4   1    0.58    0.79
  -2  -4  -1   -0.60    1.29
  -2  -4   1   -0.16    0.70
  -2   4  -1    0.64    0.49
  -2   4   1    2.66    0.86
   2   4  -1    0.68    0.69
   2  -4  -1    0.25    0.96
  -2  -4   1    1.60    1.25
   2   4   1    0.23    0.86
  -2  -4  -1    0.69    0.85
   2   4   1   -0.26    1.13
   2  -4  -1    1.34    1.27
   2  -4  -1    0.26    0.35
   2   4  -1    0.27    0.64
  -2   4  -1    1.14    0.65
  -2   4   1    1.43    0.43
   2  -4   1    1.77    0.56
   2  -4  -1    0.40    0.62
   2  -4   1    0.40    0.45
  -2   4   1    0.26    1.10
  -2   4   1    2.22    0.84
   2   4  -1    0.48    0.78
   2   4  -1    2.37    0.43
  -2  -4  -1    1.01    0.90
  -2  -4   1    1.88    0.85
   2  -4   1    2.78    1.08
   2  -4   1    1.14    0.37
   2   4   1    0.37    1.39
  -2  -4   2  448.57   42.68
   2   4  -2  471.77   42.34
   2  -4  -2  471.66   42.70
  -2  -4  -2  456.65   42.65
   2  -4   2  417.01   42.19
  -2   4   2  472.09   42.56
   2   4   2  444.28   42.48
  -2  -4  -2  476.48   42.55
   2   4  -2  406.76   42.35
   2  -4  -2  494.36   42.44
  -2  -4   2  441.03   42.08
   2  -4   2  428.68   42.25
  -2  -4   2  453.98   42.49
  -2   4  -2  449.72   42.33
   2   4  -2  422.27   42.17
   2  -4  -2  455.33   42.39
  -2  -4   2  437.72   42.14
   2  -4   2  446.48   42.19
  -2   4   2  459.07   42.49
  -2  -4   2  440.23   42.42
  -2  -4  -2  432.29   42.49
   2   4   2  427.30   42.75
  -2  -4   3    7.95    1.30
   2   4  -3    9.00    1.33
  -2   4  -3   10.35    1.50
   2  -4  -3    9.49    1.90
  -2  -4  -3   12.58    2.06
   2  -4   3   11.09    1.16
   2   4  -3    9.18    1.49
  -2  -4   3   11.72    1.96
   2  -4  -3   11.17    1.55
  -2  -4   3    9.50    1.55
   2   4   3   10.11    1.59
  -2  -4  -3   12.44    1.86
  -2  -4   3   10.46    1.69
  -2  -4   3    9.82    1.28
  -2  -4   3   13.18    1.65
  -2   4   3   10.91    1.83
   2   4   3    8.78    2.02
   2   4   3    9.83    1.59
   2  -4  -3    9.88    1.66
  -2  -4   4  148.72   15.69
   2   4  -4  161.08   15.18
  -2  -4  -4  146.89   15.90
   2  -4   4  170.72   15.27
   2   4  -4  161.10   15.51
  -2   4   4  160.35   15.53
  -2  -4   4  152.53   15.60
   2  -4  -4  167.17   15.32
   2   4   4  154.38   15.31
  -2   4  -4  157.46   15.63
  -2  -4   4  136.59   15.31
  -2  -4   4  161.19   15.52
  -2  -4   4  159.40   15.32
  -2  -4  -4  181.76   16.08
   2   4   4  154.69   15.70
   2  -4  -4  150.12   15.41
  -2  -4   5    4.79    1.62
  -2  -4   5    3.03    1.35
   2  -4  -5    2.01    0.89
  -2   4   5    2.94    1.33
   2   4   5    1.78    0.76
   2  -4   5    3.63    0.92
   2  -4  -5    1.78    1.81
  -2  -4   5    2.15    1.12
  -2  -4   5    2.97    1.07
   2  -4  -5    3.72    1.33
   2   4   5    1.40    1.42
  -2  -4   6   19.28    3.14
   2  -4  -6   15.76    3.37
   2  -4  -6   22.36    2.30
  -2  -4  -6   21.94    3.51
   2   4   6   22.27    2.20
  -2  -4   6   15.83    2.93
   2  -4   6   23.30    2.80
   2   4  -6   19.23    2.69
  -2  -4   6   22.72    2.77
   2  -4  -6   20.86    2.70
   2   4   6   25.00    3.09
   2  -4  -7   10.88    2.78
  -2  -4  -7   13.40    3.04
   2  -4   7   15.71    2.16
   2   4  -7   12.11    2.18
  -2   4   7   15.63    2.74
   2   4  -7   12.90    2.75
  -2  -4   7   12.88    2.66
  -2  -4  -7   18.84    3.19
   2  -4  -7    9.03    3.47
   2  -4   7   13.09    2.59
  -2   4  -7   11.04    2.51
  -2  -4   7   14.20    2.39
   2   4   7   15.29    2.32
   2  -4  -7   10.05    1.77
   2  -4   8   17.09    2.62
   2  -4  -8   15.53    3.24
   2   4  -8   14.32    2.79
  -2  -4  -8   21.41    3.74
   2   4  -8   16.63    2.80
   2  -4  -8   16.09    3.71
  -2  -4   8   17.85    3.34
  -2  -4  -8   17.26    3.74
   2   4  -8   21.31    3.22
  -2   4   8   28.57    3.52
  -2  -4   8   19.83    2.42
  -2   4  -8   13.95    2.91
   2  -4   8   19.69    3.26
  -2  -4   8   14.10    2.85
   2   4   8   14.91    2.56
  -2  -4  -9    9.91    3.32
   2   4  -9    0.82    2.03
   2  -4  -9   -0.88    2.92
   2   4  -9    2.55    2.08
  -2  -4   9    5.37    2.84
  -2   4   9    1.87    2.47
  -2  -4   9    3.73    1.56
   2  -4   9    5.57    2.21
   2  -4   9    7.91    2.67
  -2  -4   9    7.86    2.62
  -2  -4  -9    3.74    2.72
   2  -4  -9    3.51    2.50
   2  -4 -10    2.30    2.97
  -2  -4 -10    8.81    3.97
   2   4 -10    2.37    1.06
  -2  -4 -10    0.99    3.28
   2  -4 -10    0.94    3.32
   2   4 -10    4.37    2.25
  -2  -4 -10   -1.78    3.04
   2  -4  10    5.02    3.24
  -2  -4  10    0.87    2.89
  -2   4  10    4.91    2.62
  -2  -4  10    3.79    1.63
   2  -4  10    3.47    2.04
   2   4 -10    0.80    2.24
  -2   4  10    1.78    3.04
   2  -4  10    2.06    2.63
  -2  -4  10    3.26    2.27
   2  -4  10    6.42    1.92
   2  -4 -11    6.02    3.63
   2   4 -11    3.54    2.53
  -2  -4 -11   -1.88    3.54
   2  -4  11    4.58    3.45
   2   4  11    0.71    2.86
  -2   4  11   -1.56    2.89
  -2  -4  11    6.84    3.77
   2  -4  11    1.56    2.15
   2   4 -11    2.20    2.23
   2   4  11   -2.72    2.84
   2  -4  11   -1.48    2.82
  -2  -4  11    2.23    2.97
  -2   4  11    6.70    3.65
  -2  -4 -11    1.06    3.71
   2  -4 -11   -4.14    3.34
  -2  -4 -11   -6.22    4.50
   2  -4 -12   -3.16    4.06
  -2  -4 -12    4.98    3.84
  -2   4  12   -2.57    3.22
  -2  -4  12   -1.08    3.57
   2  -4  12    6.97    4.11
   2   4  12    3.10    2.92
   2  -4  12    1.09    2.54
  -2  -4  12    2.48    3.31
   2  -4  12    3.24    3.55
  -2   4  12   -1.03    4.06
   2   4  12    3.87    3.64
  -2  -4 -12    2.23    3.92
  -2  -4 -12   -2.15    4.48
   2  -4 -12    1.76    3.52
   2  -4 -13    2.12    4.42
  -2  -4 -13    1.03    4.28
  -2  -4  13   -0.90    3.77
   2  -4  13   -0.89    3.54
  -2   4  13    1.09    4.54
   2   4  13    1.04    3.84
  -2  -4 -13    2.16    4.60
   2  -4 -13   -0.92    3.68
  -2  -4 -13    9.30    5.10
  -2   4  13   -3.72    4.07
  -2  -4  13   -1.17    4.53
   2  -4  13    3.23    4.10
   2   4  13   -3.38    3.52
   2  -4 -14    9.58    4.76
  -2  -4 -14   11.45    4.95
   2  -4  14   10.42    4.55
  -2  -4  14   14.24    5.11
   2   4  14   15.52    5.30
  -2  -4  14   10.61    4.49
  -2   4  14   12.49    4.93
   2  -4 -14    3.80    4.64
  -2  -4 -14   14.87    5.80
  -2  -4 -14    5.95    5.16
  -2  -4  14    5.04    4.84
  -2   4  14   11.91    4.69
   2   4  14    9.97    4.12
   2  -4  14    6.85    4.85
   2  -4 -15   -1.06    4.69
  -2  -4 -15    4.11    4.63
  -2  -4  15    1.00    4.39
  -2  -4  15   -4.73    4.99
   2   4  15    3.47    4.68
   2  -4  15   -0.98    4.32
  -2   4  15    3.51    4.57
  -2  -4 -15    3.04    5.00
   2  -4 -15   -3.17    5.51
   2  -4 -15   -1.94    4.57
  -2  -4 -15    5.99    5.26
   2   4  15    1.91    4.10
  -2  -4  15   -2.63    5.32
   2  -4  15    3.57    5.17
   2  -4 -16    2.07    5.00
   2   4  16    1.96    4.53
   2  -4  16    9.74    5.14
   2  -4  16   14.78    5.17
   2   4  16   15.15    5.84
  -2   4  16    5.89    5.18
  -2  -4  16   16.19    6.37
   2  -4 -16    7.78    4.82
  -2  -4 -16    8.35    5.43
   2   5   0  236.78   21.40
   2  -5   0  218.21   21.50
  -2   5   0  221.44   21.18
  -2   5   0  213.25   21.25
   2   5   0  212.68   21.59
  -2   5   0  206.50   21.57
   2   5   0  212.24   21.02
  -2   5   0  233.63   21.22
  -2   5   0  224.33   21.01
   2  -5   0  217.02   21.09
  -2   5   0  225.20   21.13
  -2  -5   0  207.83   21.42
  -2  -5   1  212.43   21.58
  -2  -5  -1  216.62   21.90
   2  -5  -1  215.05   21.93
  -2   5  -1  240.42   21.41
   2   5  -1  238.09   21.57
  -2   5   1  220.81   21.69
  -2  -5  -1  226.24   21.74
   2  -5   1  238.97   21.68
   2  -5  -1  237.63   22.06
  -2   5   1  236.67   21.88
   2   5   1  211.91   21.80
   2   5  -1  201.23   21.44
   2  -5   1  223.26   21.43
  -2   5  -1  215.88   21.45
  -2   5   1  217.43   21.33
  -2   5   1  218.26   21.53
  -2  -5   1  225.30   21.70
   2  -5   1  226.30   21.34
   2  -5  -1  214.56   21.47
  -2  -5  -1  238.98   21.75
   2   5   1  238.70   22.14
  -2  -5   2  248.01   25.12
   2  -5   2  249.63   24.54
   2   5  -2  262.19   24.61
  -2  -5  -2  237.01   24.99
   2  -5  -2  235.79   25.14
  -2   5   2  266.59   24.97
   2   5   2  241.46   24.88
  -2  -5   2  279.06   24.92
  -2   5  -2  257.30   24.65
   2  -5   2  256.31   24.57
   2  -5   2  245.57   24.48
   2  -5   2  266.61   24.53
  -2  -5   2  251.78   24.79
  -2   5   2  280.46   24.87
   2   5   2  276.42   25.28
  -2  -5  -2  253.79   24.91
  -2  -5   3  485.55   45.53
   2   5  -3  485.45   44.91
  -2  -5  -3  488.77   45.62
   2  -5  -3  436.63   45.62
   2   5  -3  461.80   45.15
  -2   5   3  499.90   45.27
   2   5   3  445.42   45.17
  -2  -5   3  358.70   45.15
  -2  -5   3  468.05   44.81
  -2   5  -3  481.95   45.13
  -2  -5   3  468.87   44.82
  -2  -5   3  480.20   45.19
  -2   5   3  492.98   45.37
   2  -5   3  484.83   44.96
   2   5   3  480.32   45.56
  -2  -5  -3  528.43   45.43
  -2  -5   4  173.29   16.64
   2   5  -4  171.00   16.23
   2  -5  -4  166.32   16.91
  -2  -5  -4  149.49   16.73
  -2   5  -4  153.19   16.58
   2   5   4  149.14   16.10
   2   5  -4  167.52   16.81
  -2  -5   4  175.37   16.36
   2  -5  -4  179.68   17.10
  -2  -5  -4  169.00   16.79
  -2  -5   4  162.62   16.37
  -2   5  -4  177.04   16.34
  -2  -5   4  161.60   15.98
  -2  -5   4  178.71   16.32
  -2  -5   4  159.76   15.95
   2  -5  -4  184.05   17.09
  -2  -5  -4  166.73   16.64
   2   5   4  164.27   16.55
  -2  -5   5    4.98    1.82
   2  -5   5    5.35    0.72
   2  -5  -5    1.31    2.00
  -2  -5  -5    6.72    2.08
  -2  -5   5    6.48    1.64
   2  -5  -5    5.52    1.25
  -2  -5  -5    8.16    2.33
   2   5   5    5.35    1.24
   2   5  -5    7.10    2.32
  -2   5   5    4.79    1.40
  -2  -5   5   11.37    1.93
  -2  -5   5    6.22    1.51
   2   5   5    4.92    1.83
  -2   5  -5    3.72    1.99
  -2  -5   5    5.93    1.26
  -2   5   5    3.05    1.84
   2   5   5    6.40    1.95
  -2  -5   6   34.79    4.47
  -2  -5  -6   24.93    4.66
   2   5  -6   40.53    4.87
   2   5   6   36.22    3.52
   2  -5  -6   32.48    3.54
  -2  -5   6   32.24    4.23
   2   5  -6   30.56    3.75
   2  -5  -6   35.50    4.79
   2  -5   6   32.54    4.03
  -2  -5   6   33.71    3.86
  -2   5  -6   34.97    4.41
   2   5   6   43.33    4.66
  -2   5   6   35.51    4.58
  -2  -5   6   34.72    4.10
   2   5   6   26.29    4.14
   2  -5  -7   -3.45    2.56
  -2  -5   7    1.56    1.85
  -2   5   7   -0.46    1.75
  -2  -5   7    0.56    1.66
   2   5  -7   -1.13    2.37
  -2  -5  -7   -0.74    2.60
   2  -5  -7    4.45    3.12
   2  -5   7    0.37    1.43
   2   5  -7    0.24    1.33
   2   5  -7    1.47    1.37
   2   5   7    8.22    2.44
  -2   5  -7   -0.95    2.01
  -2  -5   7    1.78    1.63
  -2  -5   7   -1.00    1.60
   2  -5   7    0.44    1.70
  -2   5   7    0.67    1.95
   2   5   7   -0.36    1.73
   2  -5   8   60.38    6.79
  -2  -5  -8   68.65    6.44
   2  -5  -8   61.77    7.53
   2   5  -8   61.25    6.74
  -2  -5  -8   62.26    7.80
   2   5  -8   55.03    6.52
  -2   5   8   70.54    7.31
  -2  -5   8   63.39    7.45
  -2   5  -8   62.64    7.09
  -2  -5  -8   67.54    7.91
   2  -5  -8   50.79    7.94
   2   5  -8   57.72    7.21
   2  -5   8   76.51    7.29
   2   5   8   61.81    7.49
  -2  -5   8   57.62    7.05
  -2  -5   8   64.83    6.93
   2  -5  -8   59.27    6.26
   2  -5  -9  334.75   36.41
   2   5  -9  351.88   35.23
  -2  -5  -9  352.64   36.38
  -2   5   9  420.58   36.11
   2   5  -9  389.40   35.84
  -2  -5  -9  345.93   36.42
  -2  -5   9  376.83   36.34
  -2  -5   9  351.76   35.18
   2  -5   9  399.52   35.99
  -2  -5   9  364.46   35.72
  -2  -5   9  369.89   35.90
   2  -5   9  374.99   35.49
  -2  -5  -9  338.29   36.59
   2  -5  -9  348.69   36.14
   2   5 -10   79.89    8.75
   2  -5 -10   77.66   10.31
  -2  -5 -10   95.46   10.47
   2  -5  10   77.19   10.03
   2   5  10   88.35    9.58
  -2  -5  10  104.30   10.54
   2   5 -10  101.06    9.53
  -2   5  10  106.34    9.99
   2  -5  10   75.30    9.13
  -2  -5  10   80.28    8.68
  -2  -5  10   88.44    9.54
   2  -5  10  101.31    9.88
   2  -5 -10   76.63    9.79
  -2  -5 -10   74.73   10.39
  -2  -5 -10   70.74   10.33
  -2  -5 -11   48.20    8.23
   2  -5 -11   44.84    7.33
  -2  -5 -11   50.02    8.03
  -2  -5 -11   48.35    7.70
   2  -5 -11   57.98    7.97
   2   5  11   62.59    7.22
  -2  -5  11   52.41    7.69
   2  -5  11   66.76    7.82
  -2   5  11   73.14    7.78
   2  -5  11   68.96    6.88
  -2  -5  11   48.19    7.10
   2  -5  11   46.00    6.93
   2   5 -11   52.85    6.74
  -2  -5  11   55.90    7.14
   2  -5  11   62.21    6.42
  -2  -5 -12   64.40    9.15
   2  -5 -12   81.17    9.62
   2  -5  12   62.46    8.92
   2   5  12   67.94    8.37
  -2   5  12   72.73    8.73
  -2  -5  12   70.53    9.25
   2   5 -12   69.02    7.76
   2  -5  12   60.07    7.71
   2  -5  12   88.87    8.92
  -2  -5  12   56.43    8.43
  -2  -5  12   72.15    8.56
  -2  -5 -12   58.19    9.14
   2  -5 -12   65.47    8.85
  -2  -5 -12   64.60    9.33
  -2  -5 -13   30.94    7.29
   2  -5 -13   39.10    7.62
  -2   5  13   55.66    7.86
  -2  -5  13   50.42    7.31
   2  -5  13   62.89    7.46
  -2  -5  13   50.73    7.06
   2  -5 -13   37.47    6.87
  -2  -5 -13   56.94    8.12
  -2  -5 -13   46.69    7.93
   2   5  13   52.58    6.99
   2  -5  13   41.44    7.72
  -2  -5  13   64.84    8.83
  -2   5  13   42.47    7.00
   2  -5 -14   -3.35    4.56
  -2  -5 -14    4.32    4.91
  -2  -5  14    1.31    4.72
   2   5  14    0.87    3.73
   2  -5  14   -2.37    4.74
   2   5  14    4.57    4.52
  -2  -5  14    4.36    4.74
  -2  -5  14   -2.71    4.39
   2  -5  14    0.91    4.03
  -2   5  14    3.48    4.69
  -2  -5 -14   -5.62    5.42
   2  -5 -14   -5.77    4.45
  -2  -5 -14   -4.85    5.46
   2  -5 -15    2.21    4.96
  -2  -5 -15    6.39    4.86
   2   5  15    4.58    4.32
   2  -5  15    9.87    5.37
  -2  -5  15   17.41    6.10
   2   5  15   15.28    5.54
  -2  -5  15   -3.55    5.34
   2  -5  15    8.44    4.47
  -2   5  15    9.50    5.41
   2  -5 -15   -1.12    5.39
  -2  -5 -15   -6.04    5.56
  -2  -5 -15    6.44    5.53
   2  -5 -15   -1.94    4.82
   2  -5 -16   -1.07    5.30
   2   5  16   -1.88    4.39
   2  -5  16    1.26    5.27
  -2  -5  16    3.74    5.67
  -2   5  16    3.59    5.48
   2   5  16   -1.18    5.34
   2  -5  16    2.39    5.63
  -2  -5 -16   -1.19    5.74
   2  -5 -16    5.78    4.85
   2  -6   0   -0.36    1.37
  -2   6   0    4.40    0.99
   2   6   0    3.79    0.73
   2   6   0    2.22    1.63
  -2   6   0    0.73    0.77
   2   6   0    0.32    0.48
   2   6   0    0.56    0.66
  -2   6   0    0.71    0.76
  -2   6   0    0.43    1.55
   2  -6   0    0.58    0.65
  -2   6   0    0.44    0.56
   2   6   0    0.54    0.65
  -2  -6   0    0.34    1.23
  -2  -6   1   19.79    2.78
  -2  -6  -1   27.74    3.38
  -2  -6  -1   20.98    2.92
  -2   6  -1   23.13    2.52
   2  -6  -1   22.70    3.27
   2   6  -1   27.66    2.96
   2  -6   1   24.04    2.88
   2   6   1   28.58    3.39
  -2   6   1   24.13    2.47
  -2   6  -1   25.76    2.61
   2  -6   1   24.66    2.59
   2   6   1   24.61    2.72
  -2   6   1   21.03    2.65
   2  -6   1   21.21    2.40
   2  -6  -1   21.43    2.62
  -2   6   1   25.88    3.35
  -2  -6   1   22.96    2.90
  -2   6   1   21.22    2.57
   2  -6   2  218.29   21.94
   2   6  -2  241.42   22.11
   2  -6  -2  224.31   22.69
  -2  -6  -2  218.29   22.50
   2   6   2  235.24   22.45
   2  -6  -2  239.05   22.83
  -2   6   2  224.76   22.41
  -2  -6   2  210.83   22.29
   2  -6   2  241.82   22.08
  -2   6  -2  225.65   22.02
   2  -6   2  231.81   21.95
   2  -6   2  214.64   21.81
   2   6   2  250.77   22.30
  -2   6   2  252.37   22.28
  -2  -6   2  244.49   22.32
  -2  -6   2  228.55   22.67
   2   6   3   27.53    3.55
   2  -6  -3   34.75    4.30
  -2  -6   3   26.56    2.86
  -2   6  -3   28.51    3.31
  -2  -6   3   34.91    3.66
  -2  -6   3   34.53    3.54
   2  -6   3   31.16    3.16
  -2   6   3   27.35    3.58
   2  -6   3   29.65    3.02
   2  -6  -3   29.29    4.15
  -2  -6   3   29.36    3.98
  -2  -6  -3   28.09    3.91
   2   6  -3   34.33    3.23
  -2  -6   4  108.61   13.05
   2   6  -4  125.70   12.73
   2  -6  -4  124.86   13.45
   2   6  -4  133.09   12.44
  -2  -6  -4  108.25   13.24
  -2  -6  -4  147.95   13.63
  -2  -6   4  124.84   12.81
   2   6   4  119.56   12.73
   2  -6  -4  147.63   13.83
  -2   6  -4  124.82   13.34
   2   6  -4  142.54   13.61
  -2  -6   4  128.04   12.39
  -2  -6   4  132.33   13.00
  -2   6  -4  127.66   12.77
   2  -6   4  131.94   12.60
  -2   6   4  127.18   13.07
  -2  -6   4  124.01   12.82
  -2  -6   4  127.69   12.37
   2  -6  -4  151.35   13.74
   2   6  -5    1.78    0.79
  -2  -6   5    0.52    1.83
   2  -6  -5    1.41    2.13
  -2  -6  -5    1.33    2.01
   2   6  -5    1.82    1.13
  -2  -6   5    2.72    1.39
  -2  -6  -5    2.02    2.19
   2   6  -5   -0.65    2.47
   2   6   5    0.91    1.20
  -2  -6   5    2.58    1.58
   2  -6  -5   -0.81    2.49
  -2  -6  -5   -0.67    2.57
  -2  -6   5    1.80    1.48
  -2  -6   5    1.70    0.90
  -2   6   5    4.26    2.03
   2   6   5    0.51    1.65
  -2   6  -5    1.13    2.10
   2  -6   5    3.74    1.13
  -2  -6   5    1.79    0.94
   2   6  -6   10.15    1.43
   2   6  -6   12.08    1.83
   2  -6  -6   10.81    2.80
  -2  -6  -6   11.14    2.92
  -2  -6  -6   10.37    3.18
  -2  -6   6   13.60    2.52
   2  -6  -6   15.24    1.91
   2   6  -6   14.78    3.24
  -2  -6   6   13.71    2.54
  -2   6  -6   15.40    2.86
  -2   6   6   11.04    2.74
   2   6   6   12.66    2.73
   2  -6   6    8.76    2.10
  -2  -6   6   14.72    1.90
   2   6   6   13.92    1.78
  -2  -6   6   13.07    2.37
  -2  -6   6   11.48    2.58
   2   6  -7    0.78    1.33
   2  -6   7   -0.44    1.69
   2  -6  -7    2.52    2.43
   2   6  -7    0.27    0.72
   2   6  -7    4.03    2.86
  -2  -6   7    1.13    1.83
   2  -6  -7   -1.92    3.11
  -2   6   7   -0.45    1.87
  -2  -6  -7   -0.82    2.94
   2  -6  -7   -0.59    1.07
  -2  -6   7   -0.56    1.87
   2   6   7   -1.31    2.19
   2  -6   7   -1.20    1.70
  -2   6   7   -0.70    2.20
  -2   6  -7   -1.72    2.37
  -2  -6   7    0.57    1.34
  -2  -6   7   -0.93    1.60
  -2  -6   7   -4.16    2.38
   2  -6   8    4.50    1.99
   2   6  -8   -2.21    1.71
  -2  -6   8    1.34    2.21
   2  -6  -8    3.07    3.43
   2   6  -8    4.56    2.72
  -2   6   8    1.04    2.09
  -2  -6  -8    3.57    3.23
   2   6   8   -0.73    2.72
   2  -6   8    0.95    1.86
  -2   6  -8   -0.57    2.54
  -2   6   8    4.66    2.85
  -2  -6   8   -0.53    2.02
  -2  -6   8    0.36    1.56
  -2  -6  -8   -1.09    3.07
   2  -6  -8    0.78    3.02
  -2  -6  -9   26.71    5.34
  -2  -6  -9   32.40    3.66
  -2   6   9   34.47    4.69
   2  -6  -9   28.44    5.89
  -2  -6  -9   29.93    5.66
   2  -6   9   39.67    5.38
  -2  -6   9   32.16    5.17
   2   6  -9   36.41    5.11
  -2  -6   9   24.48    3.79
  -2  -6   9   33.03    4.25
  -2   6  -9   36.17    4.93
   2   6   9   33.87    5.17
  -2   6   9   32.62    5.14
  -2  -6   9   45.45    4.91
   2  -6   9   28.66    4.43
  -2  -6  -9   24.73    5.52
   2  -6   9   29.42    4.36
   2  -6  -9   34.15    5.26
   2  -6 -10    1.05    3.58
  -2  -6 -10   -0.98    3.77
   2  -6  10    0.89    3.30
  -2  -6  10    0.91    3.28
  -2  -6 -10    1.03    3.76
   2   6  10    1.20    2.47
  -2   6  10   -1.34    2.77
   2  -6  10    4.16    2.39
  -2  -6  10    3.45    2.76
   2   6  10    0.88    3.03
  -2   6  10   -0.93    3.37
  -2  -6  10    0.52    2.27
   2   6 -10    1.19    3.14
   2  -6  10    0.61    2.46
  -2  -6 -10    4.40    3.97
   2  -6 -10    8.31    3.75
  -2  -6 -10   -2.20    3.56
   2  -6 -11   15.46    4.66
  -2  -6 -11    9.29    4.18
  -2  -6  11    1.03    3.68
   2  -6  11    2.96    3.27
  -2   6  11    1.49    3.18
   2   6  11   -0.66    2.86
   2  -6  11    6.96    2.73
   2   6  11    7.52    3.77
   2  -6  11   10.95    3.31
   2   6 -11    5.00    3.34
  -2  -6  11    4.69    3.24
  -2   6  11    5.03    3.59
  -2  -6  11    1.83    2.71
   2  -6 -11   -4.36    3.69
  -2  -6 -11   -3.45    4.71
  -2  -6 -11   -1.13    4.11
   2  -6 -12    4.55    4.10
  -2  -6 -12   -1.08    4.21
  -2  -6  12    3.45    4.53
   2  -6  12    3.25    4.21
   2   6  12    2.18    3.18
  -2   6  12    1.62    3.47
   2  -6  12   11.39    2.87
   2   6  12   11.14    4.22
   2   6 -12   11.25    3.26
   2  -6  12   12.28    3.94
  -2  -6  12    4.40    3.48
  -2  -6  12    8.97    3.64
  -2  -6 -12    1.17    4.39
   2  -6 -12    2.75    3.83
  -2  -6 -12    4.75    4.67
  -2  -6 -13    6.64    4.74
   2  -6 -13    8.07    4.74
  -2  -6  13    1.26    4.89
   2   6  13    6.27    3.41
   2  -6  13    9.29    4.51
  -2  -6  13   11.73    4.97
   2  -6  13    4.11    3.74
  -2  -6  13    4.91    4.09
  -2  -6  13    5.34    3.62
  -2  -6 -13    2.42    4.98
  -2  -6 -13   -4.76    5.29
   2  -6 -13    7.61    4.39
  -2  -6 -14    7.81    5.18
   2  -6 -14   -1.15    4.62
   2   6  14    4.99    3.77
   2  -6  14    6.15    5.10
  -2  -6  14   -2.57    5.09
  -2  -6  14    1.09    4.92
  -2  -6 -14   12.30    5.94
  -2  -6 -14    9.39    5.63
   2  -6 -14    6.84    4.61
   2  -6 -15   -4.57    5.15
  -2  -6 -15    4.39    5.53
   2  -6  15   -1.27    5.43
   2   6  15    4.35    4.06
  -2  -6  15   -4.12    6.25
   2  -6  15    3.37    5.62
  -2  -6  15   -7.06    5.35
  -2  -6 -15   -1.12    5.36
  -2  -6 -15    8.63    5.85
   2  -6 -15    0.97    4.99
   2  -6 -15    2.34    5.60
   2  -6 -16    6.68    5.09
   2   6  16    6.25    4.54
   2  -6  16    6.51    5.58
  -2  -6  16   11.39    6.66
   2  -6  16   14.20    6.03
  -2  -6  16    1.26    5.99
  -2  -6 -16    4.76    5.76
  -2  -6 -16    3.12    5.48
   2  -6 -16    2.86    4.72
   2  -6 -16    4.43    5.53
   2   7   0    9.16    1.38
  -2  -7   0    9.16    2.07
   2  -7   0   11.79    2.35
   2   7   0   12.04    2.67
  -2   7   0   11.13    1.58
   2   7   0   11.79    1.25
   2  -7   0    8.89    1.46
  -2   7   0   11.15    2.60
  -2   7   0   14.05    1.56
   2   7   0   11.72    1.37
  -2   7   0    9.73    1.38
  -2  -7   0   11.12    2.15
   2  -7   0   14.88    2.52
  -2  -7   1   26.31    3.40
  -2  -7  -1   31.32    3.95
  -2  -7  -1   27.41    3.51
   2  -7  -1   32.49    4.09
   2  -7   1   27.25    3.46
  -2   7   1   44.54    4.24
   2   7  -1   31.43    4.12
   2  -7   1   28.61    2.85
   2   7   1   33.42    3.96
   2   7   1   28.69    2.84
  -2   7  -1   32.63    3.13
   2   7   1   31.03    3.22
  -2   7   1   29.24    3.10
  -2   7  -1   25.77    3.97
   2  -7   1   28.20    2.86
  -2   7   1   32.83    3.23
  -2  -7  -1   29.72    3.78
   2  -7   1   31.30    3.82
  -2  -7   2  122.71   12.62
  -2  -7   2  127.22   13.36
   2  -7   2  127.83   12.49
  -2   7  -2  125.08   12.27
   2   7  -2  150.06   12.82
   2  -7  -2  128.47   13.37
  -2  -7  -2  145.68   13.26
   2   7   2  131.52   13.14
   2  -7   2  115.55   12.46
   2   7  -2  144.80   13.60
   2  -7  -2  135.45   13.57
  -2   7   2  124.12   13.04
  -2   7  -2  122.79   13.38
  -2   7  -2  128.28   12.55
  -2   7   2  127.29   12.48
   2  -7   2  129.28   12.64
   2   7   2  146.85   12.83
  -2   7   2  148.15   12.85
   2  -7   2  119.84   12.49
  -2  -7   2  129.29   12.91
   2  -7   2  124.87   12.26
  -2  -7  -2  147.23   13.24
   2  -7   2  130.29   13.16
   2  -7  -3   39.56    4.98
   2   7   3   30.56    4.06
  -2  -7   3   30.58    4.02
  -2   7  -3   36.99    3.72
   2  -7  -3   39.88    4.73
   2  -7   3   38.28    3.82
  -2  -7  -3   34.45    4.37
  -2  -7   3   35.83    4.05
   2  -7   3   36.67    3.62
  -2   7   3   27.91    4.02
   2  -7   3   31.48    3.27
  -2  -7   3   33.62    4.50
   2   7  -3   34.73    3.74
  -2  -7  -3   21.01    4.13
   2  -7  -3   27.09    4.47
   2   7   4    4.41    1.66
   2  -7  -4    7.99    2.62
   2  -7  -4    9.73    2.70
   2  -7   4    4.18    1.43
  -2  -7   4    3.19    0.74
  -2  -7   4    5.88    1.82
  -2  -7  -4    2.18    1.94
  -2  -7   4    1.81    1.38
  -2   7   4    6.59    1.97
   2   7   4    2.64    1.80
   2  -7   4    3.98    1.07
   2  -7   4    6.53    1.30
   2  -7   4    4.00    0.87
  -2   7   4    3.10    1.64
  -2  -7  -4    4.59    2.33
   2  -7  -4    0.70    2.29
  -2  -7   4    4.02    1.96
   2   7  -4    2.14    1.11
   2   7  -4    2.94    1.29
   2   7  -5    2.28    2.93
   2  -7  -5    1.76    2.70
   2   7   5    6.85    1.57
  -2  -7  -5    0.78    2.60
  -2  -7   5    7.13    2.06
  -2  -7  -5    4.17    2.62
   2  -7  -5    8.50    3.11
  -2  -7   5    5.85    1.07
  -2   7  -5    4.68    2.65
   2   7   5    2.07    1.88
   2  -7   5    5.81    1.29
  -2  -7   5    3.64    0.90
  -2   7   5    7.78    2.20
   2  -7   5    3.77    1.33
  -2  -7   5    6.72    1.95
  -2  -7  -5    6.53    2.59
   2  -7  -5    6.81    2.66
  -2  -7   5    8.25    2.45
   2   7  -5    5.55    1.00
   2   7  -5    4.07    1.46
  -2  -7  -6   11.14    3.02
   2  -7  -6    9.05    3.00
   2   7  -6    6.48    1.33
  -2  -7  -6    7.62    2.87
   2   7  -6   11.72    3.19
  -2  -7   6    4.76    1.95
  -2  -7   6    6.88    2.21
   2   7   6    7.87    1.65
   2  -7   6    4.02    1.45
   2   7   6    4.78    2.16
  -2   7  -6    6.10    2.93
  -2  -7   6    7.95    2.13
  -2  -7   6    8.24    1.39
   2  -7   6    7.31    1.73
  -2   7   6    8.31    2.58
  -2  -7   6    3.68    2.33
   2  -7   7   27.52    4.04
   2  -7  -7   29.36    4.92
   2   7  -7   25.10    3.21
  -2  -7  -7   29.77    4.88
   2  -7   7   27.08    4.14
  -2  -7   7   23.26    4.05
  -2  -7  -7   31.17    5.00
   2   7  -7   32.15    4.98
  -2  -7   7   34.07    4.35
  -2  -7   7   40.81    4.24
   2   7   7   27.12    3.09
   2  -7   7   27.70    3.60
   2   7   7   31.05    4.47
  -2  -7   7   26.62    3.24
  -2   7   7   34.56    4.66
  -2   7  -7   23.15    4.40
   2  -7   7   20.15    3.38
  -2  -7   7   24.95    4.17
   2  -7   8   -0.52    2.12
   2  -7  -8   -0.96    2.72
  -2   7   8   -0.51    2.19
   2  -7   8    2.76    2.63
  -2  -7  -8   -2.97    3.67
  -2  -7   8    0.67    2.36
   2  -7  -8   10.06    4.20
   2   7  -8    5.38    3.55
  -2  -7   8    4.06    2.44
  -2   7  -8    3.40    3.30
  -2  -7   8   -0.56    2.06
   2   7   8   -2.24    2.59
   2  -7   8    0.80    1.65
  -2  -7   8    1.51    1.59
   2  -7   8   -1.34    1.75
  -2   7   8    4.00    2.60
  -2  -7  -8    4.78    4.00
   2  -7  -8    0.88    3.08
  -2  -7   8    2.76    2.56
   2   7  -9   77.49    9.12
   2  -7  -9   61.22    9.55
   2   7   9   66.20    8.10
  -2  -7  -9   57.98    9.36
  -2   7   9   79.37    8.50
   2  -7   9   88.14    9.12
  -2  -7   9   74.17    8.81
  -2  -7   9   80.85    8.98
  -2   7  -9   70.02    8.83
   2  -7   9   76.88    8.14
  -2  -7   9   71.78    7.92
  -2   7   9   97.80    9.53
   2   7   9   98.67    9.33
   2  -7   9   74.85    8.30
  -2  -7   9   70.08    8.41
   2  -7   9   73.63    8.36
  -2  -7  -9   73.94    7.75
  -2  -7  -9   70.74    9.79
   2  -7  -9   54.02    8.78
  -2  -7  -9   65.86    9.49
  -2  -7 -10    6.14    3.92
   2   7  10   14.77    3.11
  -2  -7  10    6.39    3.43
   2  -7  10    5.42    3.27
  -2  -7 -10   13.27    5.25
  -2  -7  10    7.74    3.64
   2  -7  10   12.16    3.29
   2  -7  10   12.14    2.94
  -2  -7  10   14.77    3.62
   2   7  10   12.33    3.72
  -2   7  10   18.16    4.37
  -2  -7  10   10.27    2.80
   2   7 -10    9.86    3.70
  -2  -7 -10   11.58    4.51
   2  -7 -10    7.92    3.83
   2  -7  10    6.56    2.91
  -2  -7 -10    3.51    4.16
  -2  -7 -11    5.39    4.01
   2  -7 -11    5.76    4.44
   2   7  11    6.32    3.28
  -2  -7  11    7.31    4.23
   2  -7  11   20.21    4.76
   2  -7  11   13.23    3.17
  -2  -7  11    7.74    3.75
   2  -7  11    8.41    3.26
  -2  -7  11    3.66    2.76
   2   7  11    1.91    3.57
  -2  -7  11    9.49    3.63
   2  -7  11    5.64    3.27
   2   7 -11    9.84    3.83
  -2   7  11    6.16    3.92
   2  -7 -11    8.21    3.79
  -2  -7 -11    4.77    4.36
  -2  -7 -11    3.63    4.48
  -2  -7 -12   11.17    5.00
   2  -7 -12    8.24    5.25
   2  -7  12   15.49    5.13
   2   7  12   11.03    3.35
  -2  -7  12   22.31    5.65
  -2  -7  12    9.74    4.48
   2  -7  12    6.40    3.83
   2   7 -12   13.38    4.07
  -2  -7  12   24.75    4.99
   2   7  12   12.46    4.32
  -2   7  12    7.62    4.56
   2  -7 -12   15.12    4.81
  -2  -7 -12   17.01    5.70
  -2  -7 -12   11.16    5.76
   2  -7 -13    1.19    5.05
  -2  -7 -13   -1.14    4.67
   2   7  13    3.70    3.42
   2  -7  13    1.19    4.66
  -2  -7  13   -2.39    4.61
   2  -7  13    0.90    4.15
   2   7  13   -1.11    4.35
  -2   7  13   -1.14    4.62
  -2  -7  13   12.92    4.71
  -2  -7 -13   -3.72    5.22
  -2  -7 -13    4.97    5.13
   2  -7 -13   -1.95    4.28
   2  -7 -14    1.20    5.34
  -2  -7 -14   10.33    5.52
   2   7  14    3.12    3.56
   2  -7  14    7.56    5.76
  -2  -7  14   11.75    5.48
  -2   7  14    3.55    4.71
   2  -7  14    8.06    4.73
  -2  -7  14    9.83    5.04
   2   7  14    2.31    4.80
  -2  -7 -14    7.31    5.52
   2  -7 -14   -1.24    5.59
   2  -7 -14    6.92    4.76
  -2  -7 -14   13.80    5.43
   2  -7 -15   18.90    6.42
  -2  -7 -15   10.08    5.71
   2  -7  15    6.56    5.59
   2   7  15   14.60    4.43
  -2  -7  15    9.77    5.81
   2  -7 -15    8.81    5.06
   2  -7 -15    8.56    5.91
  -2  -7 -15   17.40    6.15
  -2  -7 -15   17.38    6.22
  -2   7  15   14.45    5.99
   2   7  15    5.84    5.10
  -2  -7  15    7.12    5.69
   2  -7  15   17.50    5.85
   2  -7  16    5.77    6.03
   2   7  16    0.83    4.29
  -2  -8   0  175.18   17.29
   2  -8   0  179.62   17.32
  -2   8   0  185.60   17.63
   2   8   0  181.30   17.66
   2   8   0  168.84   16.43
  -2   8   0  184.91   16.80
   2   8   0  168.84   16.51
  -2   8   0  166.68   16.56
   2   8   0  171.81   16.44
  -2  -8   0  177.88   17.35
  -2  -8  -1  233.26   25.66
  -2  -8   1  269.03   25.27
   2  -8   1  266.34   25.19
  -2  -8  -1  263.28   25.40
   2  -8  -1  268.79   25.75
   2   8  -1  247.96   25.85
   2   8   1  259.89   25.71
  -2   8  -1  263.64   25.91
  -2   8   1  265.58   25.68
  -2   8  -1  252.50   24.91
   2   8   1  258.44   24.93
  -2   8   1  240.32   24.88
  -2   8   1  272.72   25.01
  -2  -8  -1  288.55   25.66
   2  -8   1  245.42   25.66
  -2  -8   2  562.35   53.19
  -2  -8  -2  514.75   53.96
   2  -8   2  552.70   53.01
  -2  -8  -2  548.79   53.71
   2  -8  -2  561.16   53.92
  -2   8  -2  550.26   52.78
   2   8  -2  553.13   54.05
   2  -8  -2  574.14   54.23
  -2   8   2  569.04   53.67
  -2   8  -2  522.33   53.96
   2   8   2  549.83   53.67
   2  -8   2  550.01   52.92
   2  -8   2  566.48   53.19
  -2   8  -2  542.08   53.04
  -2   8   2  527.59   52.96
  -2  -8   2  575.13   53.46
   2   8   2  580.15   53.26
  -2   8   2  597.97   53.30
   2  -8   2  575.37   53.81
  -2  -8  -2  571.35   53.79
   2  -8  -3   30.08    4.65
  -2  -8   3   33.06    4.63
   2   8  -3   27.17    3.06
  -2  -8  -3   39.16    4.70
   2   8  -3   29.12    3.70
   2   8   3   36.46    4.23
   2  -8  -3   35.21    4.93
   2  -8   3   34.64    3.57
  -2  -8  -3   39.24    4.64
  -2   8  -3   36.39    3.61
  -2  -8   3   33.70    4.15
   2  -8   3   31.91    3.70
   2  -8  -3   29.37    4.50
  -2   8   3   30.58    3.55
   2  -8   3   34.03    3.55
  -2   8   3   40.55    4.35
  -2  -8   3   34.85    4.07
   2   8  -4   17.05    2.36
   2  -8  -4    9.71    3.03
  -2  -8   4   11.87    2.98
  -2  -8  -4   11.43    3.32
   2  -8   4   12.73    2.20
   2  -8  -4   22.54    4.01
   2   8   4   16.46    2.68
  -2  -8  -4   14.09    3.15
   2  -8   4   20.36    2.50
   2  -8  -4   13.08    3.40
  -2  -8   4   17.17    2.82
   2   8   4   12.26    2.65
   2  -8   4   10.37    2.05
  -2   8   4   19.67    2.96
  -2   8   4   16.07    2.62
  -2  -8   4   15.51    2.56
   2  -8   5    3.38    1.61
  -2  -8  -5    5.34    3.14
   2  -8  -5    1.96    2.84
   2   8  -5    2.60    3.44
   2   8   5    2.06    1.75
  -2  -8   5    9.76    2.29
   2  -8  -5    2.73    2.97
   2  -8   5    2.90    1.66
  -2  -8  -5   -0.75    2.92
  -2   8  -5    0.78    2.91
   2  -8   5    4.77    1.52
   2   8   5    2.66    2.05
  -2  -8   5    1.76    1.60
  -2   8   5    6.91    2.52
   2  -8   5    2.83    0.82
   2  -8  -5   -0.81    2.87
  -2  -8   5    0.66    2.13
   2   8  -5    3.54    1.41
  -2  -8  -5    9.43    2.97
   2   8  -6   27.77    5.06
   2  -8   6   26.21    3.53
  -2  -8  -6   26.10    4.76
  -2  -8  -6   34.42    5.31
  -2  -8   6   23.55    3.69
   2  -8   6   23.46    3.15
   2   8   6   20.75    3.65
  -2   8  -6   25.32    4.66
  -2  -8   6   20.22    3.38
   2  -8   6   23.16    2.67
  -2  -8   6   19.84    2.43
  -2   8   6   19.87    3.77
   2   8   6   31.75    3.17
  -2  -8  -6   33.87    4.67
   2  -8  -6   21.05    4.22
   2   8  -6   21.02    2.63
  -2  -8   6   21.88    3.92
   2  -8   7   24.65    4.83
  -2  -8  -7   33.46    5.63
   2  -8  -7   32.44    5.60
   2   8  -7   34.35    3.92
   2  -8   7   35.80    4.94
   2   8   7   44.79    4.55
  -2  -8  -7   43.24    6.43
   2   8   7   40.11    4.15
   2   8  -7   38.75    5.90
  -2  -8   7   39.38    5.21
   2  -8   7   38.71    4.58
  -2   8  -7   32.64    5.57
   2  -8   7   34.45    4.13
  -2  -8   7   38.61    3.97
   2   8   7   42.13    5.45
  -2   8   7   43.04    5.56
  -2  -8   7   31.43    4.71
  -2  -8   7   36.67    5.28
   2  -8  -8   59.41    8.14
   2  -8   8   61.91    7.43
  -2  -8  -8   61.53    8.16
  -2  -8   8   63.92    7.56
   2   8  -8   67.80    8.49
   2  -8  -8   55.56    8.81
  -2  -8  -8   71.79    8.90
   2   8   8   62.04    6.96
   2  -8   8   63.35    7.58
  -2  -8   8   68.90    7.79
  -2   8  -8   59.03    7.98
   2   8   8   73.25    7.97
   2  -8   8   68.49    6.80
  -2  -8   8   55.10    6.54
   2  -8   8   74.02    7.26
  -2  -8   8   62.20    7.47
  -2   8   8   63.29    7.94
  -2  -8   8   53.59    7.71
  -2  -8  -9   38.48    4.83
   2  -8  -9   32.35    6.24
   2  -8   9   44.80    5.91
   2   8   9   45.40    5.18
  -2  -8   9   40.18    5.94
  -2  -8  -9   38.45    7.18
   2  -8  -9   39.39    7.26
  -2  -8   9   39.33    5.79
  -2   8  -9   35.82    5.90
   2  -8   9   30.80    4.68
   2   8  -9   49.19    6.64
   2   8   9   51.68    6.36
  -2  -8   9   42.21    5.64
   2  -8   9   31.89    5.06
  -2   8   9   49.48    6.41
  -2  -8  -9   49.10    7.56
  -2  -8  -9   25.59    6.67
   2  -8  -9   49.06    6.68
   2  -8   9   44.61    5.52
  -2  -8  10   61.95    7.87
   2  -8  10   46.79    7.56
  -2  -8 -10   60.82    9.13
   2   8  10   62.52    6.82
   2  -8 -10   54.21    8.92
  -2  -8  10   54.68    7.59
   2   8  10   52.69    7.44
   2  -8  10   44.97    6.70
  -2   8  10   78.01    8.17
   2   8 -10   68.72    8.16
  -2   8 -10   50.13    7.54
  -2  -8  10   66.90    7.51
  -2  -8 -10   66.95    9.05
   2  -8 -10   56.00    7.76
  -2  -8 -10   46.30    8.25
   2  -8  10   44.65    7.00
  -2  -8 -11   58.32    8.21
   2  -8  11   45.47    7.57
  -2  -8 -11   54.06    8.53
   2   8  11   52.42    6.66
   2  -8  11   48.39    6.58
  -2  -8  11   59.94    7.69
   2  -8  11   59.58    7.00
   2   8  11   58.59    7.59
   2   8 -11   47.25    7.33
  -2   8  11   62.45    7.96
  -2  -8  11   59.61    7.45
   2  -8 -11   51.11    7.57
  -2  -8 -11   29.03    7.66
  -2  -8 -11   37.69    7.75
  -2  -8 -12    9.22    5.15
   2  -8 -12   13.34    5.20
   2   8  12    7.67    3.67
   2  -8  12   14.50    4.99
  -2  -8  12   12.21    5.06
  -2  -8  12   17.20    4.78
   2   8  12   21.09    5.06
   2  -8  12   12.43    4.04
   2   8 -12    9.11    4.25
  -2   8  12   19.78    5.01
  -2  -8 -12   16.45    5.31
   2  -8 -12   10.79    4.62
  -2  -8 -12    6.44    5.51
  -2  -8 -13   18.81    5.83
   2  -8 -13    7.41    5.14
   2  -8  13    6.02    5.17
   2   8  13    6.15    3.43
  -2  -8  13    6.10    5.02
  -2  -8  13    4.00    4.47
  -2   8  13    3.44    4.68
   2  -8  13    6.11    4.45
   2   8  13    8.83    4.88
  -2  -8 -13   16.67    6.21
   2  -8 -13    4.01    4.48
  -2  -8 -13    2.55    5.19
   2  -8 -14   19.69    6.21
  -2  -8 -14    8.24    5.73
   2  -8  14   10.26    5.51
   2   8  14   15.13    4.43
  -2  -8  14   25.20    6.62
  -2  -8  14   12.01    5.10
   2   8  14   13.64    5.29
   2  -8  14   21.33    5.51
  -2   8  14   10.62    5.34
   2  -8 -14   18.08    5.73
  -2  -8 -14   20.10    6.98
   2  -8 -14    6.51    6.07
  -2  -8 -14    6.39    5.55
   2  -8 -15    4.84    5.45
  -2  -8 -15    7.99    5.41
   2  -8  15    2.68    6.04
   2  -8  15    5.61    6.60
  -2  -8  15    2.84    6.29
  -2  -8  15    1.18    5.40
   2   8  15    2.30    5.00
  -2   8  15   -1.19    5.17
  -2  -8 -15    1.25    5.90
  -2  -8 -15   -1.19    6.01
   2  -8 -15    0.99    4.68
   2  -8 -15   -3.81    5.77
   2   9   0    1.76    0.62
  -2  -9   0    1.04    1.74
   2  -9   0   -0.48    1.89
   2   9   0   -0.70    2.87
   2   9   0    0.82    0.47
  -2   9   0    1.52    0.85
  -2   9   0    4.04    2.72
  -2  -9   0    1.72    2.04
  -2  -9   1   -1.19    1.68
   2   9   1    2.46    1.13
  -2  -9  -1    1.96    2.26
   2  -9   1    0.33    1.51
   2  -9  -1    4.15    2.14
  -2  -9  -1    1.84    1.74
   2   9  -1    1.51    2.46
   2  -9  -1    3.29    2.63
   2   9   1    2.55    2.24
   2   9   1    1.22    0.99
  -2   9  -1    0.40    1.01
  -2   9   1   -0.66    1.11
   2   9   1    1.58    1.01
  -2   9   1    0.62    2.24
  -2   9  -1   -2.18    2.59
  -2  -9  -1    4.15    2.23
   2  -9   1    1.36    2.10
  -2  -9   1    7.74    2.29
  -2  -9   2    2.44    1.40
  -2   9  -2    0.41    1.04
  -2  -9  -2    0.77    2.58
  -2   9  -2    0.37    0.56
   2  -9   2    1.79    1.13
  -2  -9  -2    3.49    2.35
   2  -9  -2   -1.36    2.33
  -2  -9   2   -0.78    2.58
   2  -9  -2    2.63    2.89
   2   9  -2    2.44    2.69
   2   9   2    0.58    2.15
   2   9   2    0.58    1.29
  -2   9  -2    1.55    2.56
  -2   9   2    2.26    2.48
   2  -9   2   -2.64    2.25
  -2  -9  -2    0.64    2.24
  -2  -9   3   90.06   11.15
  -2  -9  -3  108.77   11.52
   2  -9   3   96.37   10.10
   2   9  -3   92.23    9.66
  -2  -9  -3  103.58   11.10
   2  -9  -3  110.61   11.33
  -2   9  -3  105.29   11.51
   2  -9  -3  112.75   11.79
  -2   9   3   97.82   10.71
   2   9  -3  120.44   11.77
   2   9   3  103.55   10.76
   2  -9   3  112.32   10.02
  -2   9  -3  111.56   10.11
   2  -9   3  102.66   10.28
  -2  -9   3   94.02   10.51
  -2  -9  -3  113.80   11.21
   2  -9  -3  113.29   11.38
   2  -9   3  112.31   11.11
  -2  -9  -4    4.68    3.17
  -2  -9  -4    5.46    2.90
   2  -9  -4    2.44    2.54
   2   9  -4    1.30    1.42
  -2  -9   4    8.29    2.80
   2   9   4    6.51    2.27
   2  -9   4    6.27    1.61
   2  -9  -4    7.13    3.22
   2   9   4    6.46    0.99
   2  -9  -4    5.16    3.10
  -2  -9  -4    3.44    2.59
  -2  -9   4    4.62    2.06
   2  -9   4    7.71    1.94
  -2   9   4    3.06    2.05
   2   9   4    3.65    2.02
  -2   9   4    7.87    2.31
   2  -9   4    4.41    1.56
  -2  -9   4    0.98    1.84
   2  -9  -5    8.77    3.24
  -2  -9  -5   19.53    3.76
   2   9  -5   11.87    2.09
  -2  -9   5    7.49    3.16
   2   9  -5    7.83    3.86
   2   9   5   11.81    1.71
  -2  -9  -5   17.30    4.58
   2  -9  -5    7.62    3.68
   2  -9   5   10.71    2.26
   2   9   5    8.95    2.26
  -2  -9  -5    8.17    3.53
   2  -9  -5    8.94    3.73
   2  -9   5   14.42    2.58
  -2  -9   5   10.65    2.66
  -2   9  -5    9.85    3.72
   2   9   5    8.56    2.66
  -2   9   5   13.16    2.88
   2  -9   5   10.47    2.11
  -2  -9   5    8.08    2.53
   2  -9   6   -0.45    1.90
  -2  -9  -6    9.91    4.55
   2   9   6    0.50    1.30
   2   9  -6    7.08    4.18
   2  -9  -6    3.47    4.13
  -2  -9   6   -0.62    2.49
  -2  -9  -6   -4.97    4.52
   2  -9   6    3.60    2.31
   2   9   6    0.61    2.51
  -2   9  -6    4.57    3.49
  -2  -9   6    2.67    1.99
   2   9   6    4.72    1.84
   2  -9   6    1.14    1.75
  -2   9   6    2.72    2.66
  -2  -9   6    3.04    2.56
  -2  -9  -6    2.72    3.19
   2   9  -6    3.09    0.82
   2  -9  -6    0.94    3.14
   2  -9   7    9.66    3.06
  -2  -9  -7    4.81    3.67
   2  -9  -7    1.01    3.33
   2  -9   7    7.10    2.46
   2   9  -7    7.18    4.24
   2   9   7    7.84    1.96
  -2  -9  -7   15.15    4.90
   2  -9   7    7.07    2.80
  -2  -9   7    5.50    2.85
   2   9   7    6.65    1.90
   2   9   7    5.49    2.66
  -2  -9   7    5.21    2.66
  -2   9  -7    8.27    3.96
   2  -9   7    5.54    2.21
  -2   9   7    9.88    3.27
  -2  -9  -7    2.23    3.85
  -2  -9   7   11.80    3.69
   2  -9   8   -0.69    2.75
  -2  -9  -8    3.04    3.72
   2  -9  -8    4.28    3.65
   2  -9  -8    7.91    5.15
   2   9   8    2.25    1.79
   2   9  -8   -2.04    4.39
  -2  -9  -8    1.23    4.39
   2  -9   8    1.31    2.55
  -2  -9   8    0.77    2.88
   2  -9   8   -1.35    2.57
  -2  -9   8   -1.26    2.46
   2  -9   8    3.84    2.23
   2   9   8    2.28    2.71
  -2   9  -8    0.92    3.86
  -2   9   8    6.69    3.23
  -2  -9   8    2.51    3.07
   2  -9  -9   56.54    8.96
  -2  -9  -9   69.37    9.13
   2  -9  -9   40.02    9.12
   2  -9   9   67.20    8.37
   2   9   9   75.96    7.53
  -2  -9  -9   78.30    9.83
   2  -9   9   68.71    8.36
  -2  -9   9   71.00    8.50
   2   9  -9   67.22    9.13
  -2  -9   9   62.84    8.14
   2   9   9   98.72    9.02
  -2   9  -9   67.27    8.84
   2  -9   9   61.64    7.60
  -2   9   9   76.63    8.81
   2  -9   9   60.05    8.09
  -2  -9  -9   67.07    7.56
  -2  -9  -9   60.01    9.67
   2  -9  -9   74.56    9.26
  -2  -9   9   54.02    8.27
   2  -9 -10   -2.37    4.28
   2  -9  10    3.51    3.39
   2   9  10    2.94    2.31
  -2  -9 -10    1.33    5.19
   2  -9 -10    5.70    5.22
   2  -9  10    0.86    3.33
  -2  -9  10    0.95    3.70
   2  -9  10   -0.61    2.77
   2   9  10    0.91    3.65
   2   9 -10   -3.76    4.70
  -2   9  10    7.86    3.88
  -2  -9  10    4.56    3.27
  -2   9 -10    0.87    4.26
   2  -9  10    2.18    3.10
  -2  -9 -10   -5.43    4.91
   2  -9 -10    3.10    3.89
  -2  -9 -10   -6.38    4.92
   2   9  11    0.54    2.60
  -2  -9 -11    1.35    5.75
   2  -9  11    8.93    4.27
  -2  -9  11    2.08    4.21
   2  -9  11   -2.91    3.96
   2   9 -11   -0.87    4.30
   2   9  11    7.93    4.13
  -2   9  11   -3.15    4.33
  -2  -9  11    1.67    3.52
   2  -9  11    0.68    3.17
   2  -9 -11    1.02    4.27
  -2  -9 -11    1.32    4.85
  -2  -9 -11   -5.26    5.60
   2  -9 -12    1.24    4.73
  -2  -9 -12   -2.38    4.59
   2  -9  12   -4.41    4.60
   2   9  12    2.35    2.98
  -2  -9  12   -3.45    4.80
   2  -9  12    4.34    4.34
   2   9 -12    2.42    4.64
   2  -9  12    5.37    3.73
   2   9  12    3.13    4.21
  -2  -9  12    7.32    4.24
  -2   9  12   -4.40    4.97
   2  -9 -12    6.15    4.67
  -2  -9 -12    1.33    5.26
  -2  -9 -12   11.88    5.45
   2  -9 -13   -2.50    5.46
  -2  -9 -13   -1.20    4.99
   2  -9  13    8.41    5.72
  -2  -9  13    2.51    5.42
   2  -9  13    8.41    5.04
   2   9  13    4.33    4.59
  -2   9  13    1.14    4.79
   2  -9  13   11.96    4.71
  -2  -9  13    7.99    4.87
  -2  -9 -13    6.55    5.71
  -2  -9 -13    1.32    5.82
   2  -9 -13   15.46    5.07
   2  -9 -14    1.25    5.75
  -2  -9 -14   -2.39    5.14
   2  -9  14    1.29    5.32
  -2  -9  14   12.18    6.32
   2  -9  14   10.48    6.26
   2   9  14   -4.45    5.10
  -2   9  14    1.16    4.80
  -2  -9  14   -8.65    5.45
  -2  -9 -14    2.60    5.64
  -2  -9 -14   -2.57    5.69
   2  -9 -14   -1.03    4.91
   2  -9 -14   -4.04    6.34
   2  -9  15   -1.34    5.87
   2  -9  15    5.60    6.80
  -2  -9  15    1.16    5.44
   2  -9 -15    2.99    5.14
  -2 -10   0   45.80    5.41
   2 -10   0   42.34    5.21
   2  10   0   38.28    5.80
  -2  10   0   46.43    6.02
  -2 -10   0   32.78    5.34
  -2 -10  -1   66.53    7.96
  -2 -10   1   61.23    7.27
   2 -10  -1   64.87    7.70
   2 -10   1   73.11    7.17
   2  10   1   60.85    7.81
   2 -10  -1   72.13    8.67
   2  10  -1   82.11    8.50
   2  10   1   60.58    6.64
   2  10   1   64.59    6.51
  -2  10   1   68.26    6.93
  -2  10   1   58.80    7.79
   2  10   1   68.82    6.56
  -2  10   1   61.89    6.69
  -2  10  -1   59.02    8.02
  -2 -10  -1   82.17    8.15
   2 -10   1   69.96    8.07
  -2 -10   1   59.32    7.64
  -2  10  -2   21.44    2.94
  -2 -10  -2   22.97    4.56
  -2 -10   2   34.67    3.52
  -2 -10  -2   39.13    4.46
  -2  10  -2   22.41    2.54
  -2 -10   2   23.39    4.37
   2 -10  -2   22.55    4.38
   2  10   2   29.98    4.37
   2 -10  -2   36.40    5.65
   2  10  -2   30.08    4.98
  -2  10   2   24.90    3.52
   2 -10  -2   34.61    4.93
  -2  10  -2   28.08    4.78
  -2  10   2   25.55    4.17
   2  10   2   28.38    3.21
   2 -10   2   27.49    4.51
  -2 -10  -2   13.34    4.11
   2 -10   3   47.86    5.37
  -2 -10  -3   40.83    6.65
  -2 -10   3   43.81    6.51
   2 -10  -3   49.01    6.55
  -2 -10  -3   55.92    6.55
   2  10  -3   43.40    4.68
   2  10  -3   48.76    7.00
   2 -10  -3   63.33    7.47
   2  10   3   57.97    6.32
   2 -10  -3   54.92    6.83
  -2 -10  -3   56.65    6.67
  -2  10   3   61.66    5.84
  -2  10  -3   60.44    7.11
  -2  10   3   53.51    6.17
   2 -10   3   56.66    6.62
  -2 -10  -4   41.95    7.05
  -2 -10  -4   51.23    6.92
   2 -10  -4   48.13    7.03
   2  10  -4   49.61    5.67
  -2 -10   4   46.36    6.82
   2 -10  -4   65.69    8.09
   2 -10   4   48.03    5.51
   2  10   4   54.24    6.30
  -2 -10  -4   53.97    7.04
   2 -10  -4   58.74    7.47
   2 -10   4   43.99    5.81
  -2 -10   4   58.11    6.43
   2  10   4   63.79    6.25
  -2  10   4   53.93    6.18
  -2  10   4   50.64    6.31
   2 -10   4   45.07    6.65
  -2 -10  -5   -2.17    3.57
   2 -10  -5    2.81    3.14
  -2 -10  -5    3.64    3.33
  -2 -10   5    3.36    2.91
   2  10  -5   -1.01    1.46
   2 -10   5   -2.02    1.83
   2 -10  -5    2.44    3.75
   2  10  -5   -1.09    3.99
  -2 -10  -5   -2.66    3.25
   2 -10  -5    1.09    3.71
  -2 -10   5   -5.51    2.48
   2 -10   5   -0.48    1.87
   2  10   5    1.40    2.34
   2  10   5   -2.77    2.41
  -2  10   5   -0.61    2.40
  -2  10  -5   -2.02    3.66
   2 -10   5   -0.74    1.86
  -2 -10   5    0.58    2.32
  -2 -10  -6   -3.41    4.11
   2 -10   6   -0.81    3.01
  -2 -10  -6    5.82    3.78
  -2 -10   6   -3.40    2.98
   2 -10  -6    3.94    3.41
   2  10   6    0.56    1.27
   2 -10   6   -0.85    2.07
  -2 -10  -6   -8.69    4.73
   2 -10  -6    3.92    4.31
   2  10  -6    1.13    3.97
   2 -10   6   -1.65    2.35
  -2 -10  -6    8.43    4.44
  -2 -10   6    2.01    2.65
   2 -10  -6    5.00    4.39
   2  10   6   -1.58    2.21
   2  10   6   -2.54    2.67
  -2  10   6    2.79    2.69
  -2  10  -6   -5.18    4.18
   2 -10   6    0.42    1.90
  -2 -10   6   -2.41    2.33
  -2 -10  -7    1.19    3.98
  -2 -10   7   -0.87    3.14
   2 -10  -7   -1.05    3.48
  -2 -10  -7    1.02    3.58
   2 -10   7   -5.51    3.42
   2 -10   7   -1.04    2.21
  -2 -10  -7   -7.79    4.82
   2  10  -7   -3.48    5.37
  -2 -10   7    0.74    2.77
   2 -10   7   -0.63    2.57
   2  10   7    2.55    1.92
  -2  10  -7   -3.13    4.17
   2 -10   7    2.78    2.30
  -2  10   7   -3.88    3.17
   2  10   7   -0.71    3.05
  -2 -10   7    3.83    2.63
   2 -10  -8   -4.42    4.05
   2 -10   8    3.11    2.97
  -2 -10  -8   -1.07    3.70
  -2 -10  -8    1.37    5.10
   2 -10   8   -2.49    2.97
   2  10   8    1.31    1.82
   2 -10   8    1.41    2.71
  -2 -10   8    0.81    3.02
   2  10  -8   -1.15    5.01
  -2  10  -8   -4.18    4.40
   2  10   8   -4.75    3.47
  -2  10   8   -4.26    3.73
  -2 -10   8    2.70    2.73
   2 -10   8    5.11    2.63
  -2 -10  -8   -6.20    5.23
  -2 -10   8   -5.43    3.61
   2 -10  -9   35.84    6.43
  -2 -10  -9   29.99    5.94
  -2 -10  -9   27.71    4.84
   2 -10   9   35.74    5.34
   2 -10  -9   31.57    7.52
   2  10   9   41.35    4.45
  -2 -10  -9   29.64    7.53
  -2 -10   9   33.92    5.79
   2 -10   9   26.84    5.28
   2 -10   9   38.06    4.97
  -2 -10   9   23.34    5.12
   2  10   9   37.05    5.65
  -2  10   9   37.02    5.89
  -2  10  -9   28.80    6.42
   2  10  -9   42.59    7.22
  -2 -10   9   44.00    6.15
   2 -10   9   21.97    5.15
   2 -10  -9   29.15    6.66
  -2 -10 -10    2.31    4.18
   2 -10 -10   -3.61    4.75
   2 -10  10    0.84    3.30
  -2 -10 -10   -1.45    5.59
   2 -10 -10   -3.05    6.23
  -2 -10  10   -1.95    4.21
   2 -10  10    0.88    3.69
   2  10 -10   10.66    5.10
  -2 -10  10    8.68    3.84
   2  10  10   -1.84    3.85
  -2  10 -10    2.97    4.54
  -2  10  10    4.94    3.87
   2 -10  10    4.92    3.11
   2 -10 -10   10.09    4.92
   2 -10  10    5.70    3.61
  -2 -10 -10    7.24    5.38
   2 -10 -11    7.44    5.30
   2 -10  11   23.06    5.13
  -2 -10 -11    5.84    6.60
  -2 -10  11   29.92    5.93
   2 -10  11   10.82    5.06
   2  10 -11   21.72    5.74
  -2 -10  11   17.91    4.64
   2  10  11   28.42    5.45
  -2  10  11   21.99    5.21
  -2 -10 -11    4.18    5.60
   2 -10 -11   20.64    5.51
  -2 -10 -11    8.16    5.66
   2 -10  12   10.74    5.19
  -2 -10  12   10.48    5.20
   2 -10  12    5.45    5.02
   2  10  12   12.26    4.71
   2  10 -12   10.91    5.29
  -2  10  12   16.34    5.26
  -2 -10  12   11.07    4.35
  -2 -10 -12    4.09    5.71
  -2 -10 -12   12.29    5.61
   2 -10 -12   11.80    5.42
  -2 -10 -13   18.35    6.13
   2 -10 -13   20.40    6.24
   2 -10  13   21.20    5.78
  -2 -10  13   15.10    6.16
   2 -10  13    3.60    5.75
  -2 -10  13    5.97    5.02
   2  10  13   10.52    4.91
  -2  10  13    8.98    5.18
   2 -10 -13    9.80    6.41
  -2 -10 -13   12.16    6.40
   2 -10 -13    5.30    4.99
  -2 -10 -13   16.10    6.41
   2 -10 -14    6.35    5.87
  -2 -10 -14    6.00    5.41
   2 -10  14   -1.27    5.23
  -2 -10  14    4.05    5.91
   2 -10  14    2.61    6.08
  -2 -10  14    2.13    4.93
   2  10  14   -1.07    4.93
  -2  10  14   -2.27    4.83
   2 -10 -14    1.38    6.12
  -2 -10 -14   -2.62    5.85
   2 -10 -14    2.08    5.40
  -2 -10 -14   -1.30    5.83
  -2 -11   0   97.19   10.01
   2 -11   0   86.70    9.69
   2  11   0   96.61   10.57
  -2  11   0   73.02   10.23
  -2 -11   0   92.88   10.27
  -2 -11  -1   55.06    6.88
  -2 -11   1   61.27    6.24
   2 -11  -1   48.26    6.49
   2 -11   1   52.79    5.89
   2 -11  -1   69.95    8.05
   2  11  -1   68.99    7.54
   2  11   1   48.24    6.74
  -2  11   1   56.30    5.64
   2  11   1   42.71    5.08
  -2  11  -1   51.15    7.14
  -2  11   1   68.24    7.26
  -2 -11  -1   71.13    7.34
  -2 -11   1   68.20    7.14
  -2 -11  -2   18.54    4.49
   2 -11   2    9.65    2.89
   2 -11  -2   13.62    3.67
  -2 -11   2   13.38    4.03
  -2 -11  -2   16.19    3.50
   2  11  -2   15.06    4.26
   2 -11  -2   26.57    5.44
   2  11   2   18.10    3.82
   2 -11  -2   20.41    4.57
  -2  11   2   20.85    2.88
   2  11   2   14.12    2.24
  -2  11  -2   15.64    4.36
   2  11   2   13.02    2.21
  -2  11   2   17.21    3.69
  -2 -11  -2    9.98    3.75
  -2 -11   2   15.96    3.80
   2 -11   2   16.69    4.21
  -2 -11  -3   46.41    8.35
   2 -11   3   81.41    7.20
   2  11  -3   60.40    7.12
   2 -11  -3   77.59    8.58
  -2 -11   3   68.26    8.76
  -2 -11  -3   71.85    8.28
   2  11   3   70.91    8.09
   2  11  -3   71.88    9.09
  -2  11   3   79.62    8.14
   2 -11  -3   90.87   10.03
  -2 -11  -3   76.55    8.53
  -2  11  -3   62.82    6.79
  -2  11  -3   75.63    9.03
  -2  11   3   70.36    7.33
   2 -11   3   53.55    8.15
   2 -11  -3   93.43    9.28
  -2 -11  -4   11.06    4.18
   2 -11  -4   14.55    4.23
  -2 -11   4    9.75    4.14
   2  11  -4   14.95    2.50
  -2 -11  -4   10.71    3.60
   2 -11  -4   29.81    5.80
   2 -11  -4   20.37    4.78
  -2 -11  -4   17.16    4.27
  -2  11   4   20.70    3.40
   2  11   4   12.53    3.32
   2  11   4   15.36    2.97
  -2  11   4   11.87    3.22
   2 -11   4   12.68    4.18
  -2 -11  -5   13.96    4.80
  -2 -11   5    7.62    3.46
   2  11  -5    8.40    1.92
   2 -11  -5    6.76    4.29
  -2 -11  -5    8.68    3.87
   2 -11  -5   12.28    5.30
   2 -11  -5    5.98    4.43
  -2 -11  -5    5.80    3.79
   2 -11   5    3.71    2.44
  -2  11   5    8.14    2.85
   2  11   5    5.80    2.88
   2  11   5    7.24    2.84
   2 -11   5    2.85    3.80
  -2 -11   5    6.41    2.81
  -2 -11  -6   -2.42    4.26
   2 -11   6    2.78    3.44
   2 -11  -6    2.05    3.60
  -2 -11  -6   -6.11    3.74
  -2 -11   6    4.74    3.28
  -2 -11  -6   -5.54    5.21
   2  11  -6   12.59    5.82
   2 -11  -6   11.60    5.46
   2 -11   6    4.45    2.14
  -2 -11   6    4.33    2.98
   2 -11   6    1.18    2.55
   2 -11  -6    2.70    4.89
  -2 -11  -6   -1.13    4.56
   2  11   6   -0.64    2.91
  -2  11   6    0.71    2.81
   2  11   6    2.70    2.43
  -2  11  -6   -3.49    5.20
  -2 -11   6    3.41    2.88
  -2 -11   7    0.95    3.23
  -2 -11  -7   -6.29    5.35
   2 -11   7    1.79    3.41
   2 -11  -7   -5.44    4.09
  -2 -11  -7    1.07    3.85
  -2 -11  -7   -2.89    5.21
   2 -11   7    0.50    2.24
  -2 -11   7   -2.37    3.16
   2 -11   7   -1.98    2.73
  -2  11  -7   -1.18    4.92
  -2  11   7   -1.57    3.28
   2  11   7    2.89    3.10
   2  11  -7    5.15    5.20
  -2 -11   7    6.39    3.14
  -2 -11   8   10.89    4.71
  -2 -11  -8   27.36    6.16
   2 -11  -8   21.51    5.23
  -2 -11  -8   23.37    4.26
   2 -11   8    7.89    4.14
  -2 -11  -8   19.96    5.43
  -2 -11  -8   30.09    7.19
   2 -11   8   19.04    3.92
   2 -11   8   27.23    4.56
  -2 -11   8   18.13    4.53
  -2  11  -8   11.75    5.80
   2  11   8   37.31    5.17
   2  11  -8   19.32    6.10
  -2  11   8   38.65    5.53
  -2 -11   8   23.68    4.62
  -2 -11  -9   95.49   11.86
   2 -11  -9   78.97   11.77
  -2 -11  -9  113.13   13.50
   2 -11  -9  110.67   13.63
   2 -11   9  109.18   10.99
   2 -11   9  102.30   11.35
  -2 -11   9   95.78   11.46
  -2  11  -9   74.10   11.99
   2  11  -9  116.25   12.97
  -2  11   9  123.02   11.87
  -2 -11   9   96.59   11.08
   2  11   9  101.28   11.28
  -2 -11  -9   83.32   12.28
  -2 -11   9   78.41   11.34
   2 -11   9   73.97   11.06
   2 -11 -10    6.03    4.89
  -2 -11 -10   18.38    6.62
   2 -11  10    9.16    4.51
   2 -11 -10   11.10    5.16
  -2 -11 -10    8.30    5.07
   2 -11  10    8.90    3.81
  -2 -11 -10   15.76    7.00
   2 -11 -10    4.93    6.66
   2 -11  10    4.56    3.85
  -2 -11  10   20.38    5.07
  -2  11 -10   12.22    5.04
   2  11 -10   10.68    6.04
   2  11  10   13.66    4.59
  -2  11  10   18.72    4.84
  -2 -11  10   18.87    4.42
   2 -11 -11    1.27    4.85
  -2 -11 -11    8.52    4.94
   2 -11  11    1.85    4.04
  -2 -11 -11    4.74    6.54
   2 -11 -11    4.99    6.89
  -2 -11  11    6.61    4.81
   2 -11  11    5.03    4.31
   2  11 -11    6.63    5.63
  -2 -11  11    8.71    4.15
   2  11  11    4.78    4.06
  -2  11  11    7.25    4.89
   2 -11 -11    9.20    5.43
  -2 -11 -11   -5.81    5.48
  -2 -11 -11    4.19    5.60
   2 -11 -12    5.13    5.57
   2 -11  12   12.42    5.09
  -2 -11 -12    4.68    6.90
  -2 -11  12   11.07    4.76
   2  11 -12    7.06    5.73
   2  11  12   15.92    5.12
  -2  11  12    5.36    4.90
  -2 -11 -12    8.35    6.04
   2 -11 -12   11.21    5.55
  -2 -11 -12    7.04    5.81
  -2 -11  12    5.94    5.74
   2 -11  12    7.72    5.25
  -2 -11 -13    7.38    5.75
   2 -11  13   13.22    5.98
  -2 -11  13   15.27    6.27
  -2  11  13   17.44    5.61
   2  11  13   20.30    5.56
   2 -11 -13    7.61    5.67
   2 -11 -13   12.94    6.73
  -2 -11 -13   19.09    7.04
  -2 -11 -13   12.32    6.57
  -2 -12   0    6.86    2.91
   2 -12   0    7.04    2.67
   2  12   0    5.70    3.66
   2 -12   0    9.73    4.47
  -2  12   0   10.33    4.08
  -2 -12   0   14.86    4.12
  -2 -12   1   17.27    3.61
  -2 -12  -1   22.03    4.62
   2 -12   1   17.36    4.29
   2 -12  -1   21.26    4.27
   2  12  -1   32.65    5.52
   2 -12  -1    8.86    5.25
   2  12   1   22.64    4.86
   2 -12  -1   33.14    5.63
  -2  12   1   20.51    2.93
  -2  12  -1   23.14    5.17
  -2  12   1   41.66    5.41
  -2 -12  -1   14.71    4.71
  -2 -12   1   35.84    5.26
   2 -12   2  135.78   13.80
  -2 -12   2  122.46   15.21
  -2 -12  -2  154.16   15.08
   2 -12  -2  145.18   14.50
   2 -12  -2  157.05   15.95
  -2  12  -2  138.71   15.18
  -2  12   2  145.40   14.47
   2  12   2  145.36   14.58
   2  12  -2  159.08   15.48
  -2  12   2  124.96   13.30
  -2  12  -2  113.82   12.90
   2  12   2  120.21   12.84
  -2  12   2  136.68   13.09
   2 -12   2  137.20   14.84
   2 -12  -2  160.03   15.44
  -2 -12   2  127.66   14.43
  -2  12  -3   14.05    2.17
  -2 -12  -3    9.92    4.34
   2 -12  -3   16.70    4.17
  -2 -12   3   23.89    5.15
  -2 -12  -3   14.23    4.08
   2  12  -3   14.65    2.65
  -2 -12  -3   30.34    5.84
   2  12  -3   11.79    4.83
   2 -12  -3   24.82    5.78
  -2  12   3   16.29    3.16
  -2 -12  -3   18.29    4.63
   2 -12  -3   23.16    5.18
  -2  12   3   18.63    2.86
  -2  12   3   15.41    3.82
  -2  12  -3    7.98    4.78
   2  12   3   18.24    3.97
  -2 -12   3   16.19    4.32
   2 -12   3   17.04    4.50
  -2 -12  -4   -1.18    4.09
  -2 -12   4    2.21    3.64
  -2 -12  -4   -0.94    3.57
   2  12  -4    1.69    1.68
   2 -12  -4   -1.90    3.62
   2  12  -4   -2.49    5.26
   2 -12  -4    2.90    4.79
   2 -12  -4    2.37    4.03
  -2 -12  -4   -1.90    3.89
  -2  12   4    1.85    2.91
  -2  12  -4    2.40    4.67
  -2  12   4    1.57    2.34
   2  12   4   -0.90    2.30
   2  12   4   -0.66    3.25
   2 -12   4    7.20    4.20
  -2 -12  -5   -2.47    4.15
  -2 -12  -5    4.05    3.95
   2 -12  -5    2.00    3.57
  -2 -12   5    2.14    3.71
   2 -12  -5    4.54    5.47
  -2 -12  -5    1.05    4.38
   2 -12  -5   -1.31    4.85
   2  12   5    2.92    2.99
  -2  12   5   -0.62    2.84
   2  12   5   -3.28    2.63
   2 -12   5    7.53    4.30
  -2 -12  -6   -2.56    4.63
  -2 -12   6   -1.06    3.77
   2 -12   6    7.35    3.90
   2 -12  -6    2.11    3.77
  -2 -12  -6   -1.07    4.07
  -2 -12  -6   18.27    6.49
   2 -12  -6    1.60    5.45
   2 -12   6    4.47    3.03
   2 -12  -6   -5.75    5.75
  -2 -12  -6   -2.37    5.06
  -2  12  -6    1.29    4.98
   2  12   6    4.43    3.01
  -2  12   6    2.85    3.36
   2  12   6    3.54    2.77
   2  12  -6    1.37    4.97
   2 -12   6   11.30    4.72
  -2 -12   6    2.21    3.23
  -2 -12  -7    3.96    5.18
  -2 -12   7    5.30    4.26
   2 -12   7    6.05    3.92
   2 -12  -7    8.91    4.58
  -2 -12  -7   11.09    4.75
  -2 -12  -7    6.91    3.93
  -2 -12  -7    9.49    5.97
   2 -12   7    7.75    3.48
   2  12   7    9.25    3.52
  -2  12  -7    1.31    5.22
   2  12  -7    4.21    5.87
  -2  12   7    2.39    3.49
  -2 -12   7   -1.56    3.55
  -2 -12  -8   13.58    5.68
  -2 -12   8    8.66    4.64
  -2 -12  -8   12.39    4.29
  -2 -12  -8   11.48    5.23
   2 -12  -8    7.03    5.04
   2 -12   8    7.85    4.44
  -2 -12  -8   16.43    6.75
   2 -12   8   13.88    3.89
  -2 -12   8   19.09    4.52
   2  12  -8   21.17    7.22
  -2  12   8   25.93    4.87
  -2  12  -8    7.90    5.74
   2  12   8   12.50    4.15
  -2 -12   8   10.52    4.00
  -2 -12   9    2.21    4.56
  -2 -12  -9   -1.39    5.22
   2 -12   9    0.98    4.09
   2 -12  -9    1.21    4.50
  -2 -12  -9   -7.10    5.14
  -2 -12  -9   -8.39    7.22
   2 -12  -9    1.76    6.70
   2 -12   9    3.38    3.71
  -2 -12   9    0.98    4.18
   2  12  -9   -4.14    6.65
   2  12   9    5.90    3.80
  -2  12   9   -2.78    4.03
  -2  12  -9    1.29    6.23
  -2 -12   9   -1.68    3.81
   2 -12 -10    6.26    5.45
  -2 -12 -10   14.56    5.95
  -2 -12 -10   32.26    8.32
   2 -12 -10   21.28    8.21
   2 -12  10    8.29    4.08
  -2 -12  10   12.72    4.99
   2  12  10   10.72    4.21
  -2  12  10   20.57    5.13
   2  12 -10   11.76    6.54
  -2 -12 -10   17.45    6.92
   2 -12 -10    7.68    5.51
   2 -12  10    5.09    4.65
   2 -12 -11   10.24    6.07
  -2 -12 -11   19.71    6.26
  -2 -12 -11    5.05    7.11
   2 -12 -11   17.70    8.33
   2 -12  11   16.03    5.06
  -2 -12  11    9.04    5.21
  -2  12  11   15.31    5.29
   2  12  11   12.10    4.72
   2  12 -11    1.22    6.06
  -2 -12 -11   24.05    7.32
   2 -12 -11    2.41    5.67
  -2 -12 -12    3.70    5.30
   2 -12 -12    3.89    6.00
  -2 -12 -12    3.28    7.12
   2 -12  12    2.17    4.93
  -2 -12  12    3.61    5.43
   2 -12 -12   -2.95    6.52
   2 -12 -12    1.15    5.42
  -2 -12 -12    2.82    6.00
  -2 -12 -12   -4.28    6.13
   2  12 -12    3.34    5.73
  -2  12  12    3.14    4.88
   2  12  12   -3.83    4.28
   2 -12  13    4.67    5.17
  -2 -12  13   -5.09    5.58
  -2  12  13   -3.16    5.15
   2  12  13    0.97    4.45
   2 -12 -13    1.11    5.37
  -2 -13   0   51.95    6.58
   2 -13   0   40.42    6.92
  -2 -13   0   41.47    7.88
   2 -13   0   51.33    6.25
   2  13   0   59.02    7.56
   2 -13   0   45.66    8.11
  -2  13   0   38.93    7.15
  -2 -13   0   50.60    7.34
  -2 -13   1   24.47    3.62
  -2 -13  -1   13.45    4.04
   2 -13   1    2.92    3.66
   2 -13  -1   12.70    3.42
  -2 -13  -1   16.29    5.60
   2 -13  -1   14.20    5.38
   2  13  -1   11.12    4.72
   2 -13  -1   10.51    4.99
  -2  13   1    7.27    2.09
  -2  13  -1   15.38    4.89
  -2  13   1   13.34    4.58
   2  13   1   18.04    4.67
  -2 -13  -1    8.30    4.46
  -2 -13   1   13.78    4.76
   2 -13   2   42.81    5.33
  -2 -13  -2   32.41    6.46
  -2 -13   2   35.35    7.08
   2 -13  -2   39.14    6.16
   2 -13  -2   53.04    8.34
   2  13  -2   35.82    7.19
  -2  13   2   26.96    4.48
  -2 -13  -2   39.44    6.66
   2 -13  -2   37.64    7.10
  -2  13   2   40.44    6.21
   2  13   2   47.69    6.31
  -2  13  -2   51.62    7.53
  -2 -13   2   47.12    6.67
  -2 -13  -3    1.16    4.20
  -2 -13   3    6.42    4.72
   2  13  -3    1.84    2.03
   2 -13  -3    8.25    3.92
   2 -13  -3   10.77    5.80
  -2 -13  -3    5.59    4.70
   2  13  -3   -1.27    4.55
  -2  13   3    4.26    2.39
   2 -13  -3    3.64    4.64
  -2 -13  -3   10.03    4.16
  -2  13  -3    3.73    4.44
   2  13   3    2.38    3.43
  -2  13   3    4.84    3.62
   2 -13   3    3.37    4.18
  -2 -13   3   -1.02    3.87
  -2 -13  -4   -3.73    4.79
  -2 -13   4   -1.24    4.36
   2 -13  -4    0.98    3.79
  -2 -13  -4   -4.41    5.60
   2 -13  -4    3.20    5.77
  -2  13   4    1.66    2.80
   2  13   4    0.39    2.27
   2 -13  -4    5.18    5.29
  -2 -13  -4    2.08    4.39
   2  13   4   -2.15    3.89
  -2  13   4   -0.48    2.44
  -2  13  -4    2.61    4.85
   2  13  -4   -1.36    5.55
   2 -13   4   10.49    4.86
  -2 -13   4    5.37    4.34
  -2 -13  -5    3.89    5.15
  -2 -13   5    9.67    4.76
   2 -13   5   13.72    5.24
  -2 -13  -5    6.26    4.33
   2 -13  -5   10.42    4.46
   2 -13  -5   28.38    7.85
  -2 -13  -5   14.72    5.50
   2 -13  -5   11.32    5.67
  -2  13   5    0.71    3.59
  -2  13   5   13.96    3.58
   2  13   5   11.91    3.24
   2  13   5   12.11    3.63
   2 -13   5   10.89    5.34
  -2 -13  -6    6.68    4.69
  -2 -13   6   -1.18    4.38
   2 -13  -6    3.28    4.17
   2 -13   6   -5.90    4.44
  -2 -13  -6   -5.42    4.00
  -2 -13  -6    1.10    4.40
   2 -13  -6    5.22    6.29
  -2 -13  -6    3.31    5.98
  -2 -13  -6   -5.09    5.25
   2 -13  -6    1.56    6.15
  -2  13  -6   -1.42    5.60
  -2  13   6   -2.10    3.40
   2  13  -6   -1.49    6.21
   2  13   6    1.67    3.04
   2  13   6    2.45    3.26
   2 -13   6   -7.60    5.06
  -2 -13  -7   20.53    6.34
  -2 -13   7   18.68    5.21
   2 -13  -7    5.72    4.93
   2 -13   7   30.37    5.95
  -2 -13  -7    1.14    4.72
  -2 -13  -7    8.26    4.16
  -2 -13  -7   15.50    7.14
   2 -13  -7    9.03    6.73
   2  13   7   15.25    4.29
   2  13  -7    6.08    7.14
  -2  13   7   14.84    4.06
  -2  13  -7   11.58    6.86
   2 -13   7   19.71    6.59
  -2 -13  -8   -1.40    5.89
  -2 -13   8   17.70    5.85
   2 -13  -8    5.97    5.17
  -2 -13  -8   11.75    5.33
  -2 -13  -8   12.64    4.29
   2 -13   8   20.85    5.69
  -2 -13  -8   26.79    8.41
   2 -13   8    9.71    3.89
   2  13   8   21.40    4.52
  -2  13  -8    5.80    6.40
   2  13  -8   10.65    7.59
  -2  13   8   18.74    4.84
   2 -13   8    5.36    5.48
   2 -13   9    5.45    4.74
  -2 -13  -9   -1.41    5.59
  -2 -13   9    1.19    4.84
   2 -13  -9    8.63    5.16
  -2 -13  -9    1.20    4.98
   2 -13  -9   -3.76    8.02
  -2 -13  -9    5.40    7.03
   2 -13   9    2.62    3.99
   2  13  -9    2.99    7.26
  -2  13   9    0.91    4.36
   2  13   9    9.05    4.04
  -2  13  -9    9.92    6.78
   2 -13   9    8.05    6.05
  -2 -13 -10    8.58    5.61
   2 -13 -10   15.20    6.04
   2 -13 -10   15.04    8.18
  -2 -13 -10   21.61    8.14
   2 -13  10   10.30    4.61
  -2  13  10   24.89    5.24
   2  13 -10    9.97    7.13
   2  13  10   20.78    4.91
  -2 -13 -10    4.29    6.03
   2 -13  10   10.08    5.70
  -2 -13 -10   11.30    7.19
   2 -13 -10    2.69    6.01
  -2 -13 -11    2.46    5.10
   2 -13 -11   -1.29    5.79
  -2 -13 -11   15.89    7.97
   2 -13 -11   -3.71    7.67
  -2 -13  11   22.86    6.06
   2 -13  11    8.00    5.06
  -2  13  11    1.98    4.59
   2  13 -11    1.33    7.16
   2  13  11    4.50    4.32
  -2 -13 -11   19.75    7.28
   2 -13 -11   -1.24    5.82
   2 -13 -11   -1.49    6.38
  -2 -13 -12   15.27    7.68
   2 -13  12    9.59    5.18
  -2 -13  12    7.22    5.47
  -2  13  12    7.99    5.04
   2  13 -12    2.41    6.40
   2  13  12    7.32    4.70
  -2 -13 -12    4.28    7.02
   2 -13 -12    5.87    5.83
  -2 -14   0   11.55    3.80
   2 -14   0    3.74    4.09
  -2 -14   0    5.64    5.26
   2 -14   0    1.54    5.66
   2 -14   0    1.26    5.01
  -2  14   0   14.43    4.75
   2  14   0    5.55    4.89
  -2 -14   0   -4.48    5.21
  -2 -14  -1    0.94    3.81
   2 -14   1    5.92    3.68
   2 -14  -1    7.53    4.42
  -2 -14  -1   12.18    5.67
   2 -14  -1    5.68    3.40
   2 -14   1   18.09    6.44
   2 -14  -1   11.02    5.79
   2 -14  -1    5.05    5.07
  -2  14   1    6.20    4.43
  -2  14  -1   -2.39    5.01
   2  14   1   12.20    4.57
   2  14  -1   -3.58    5.20
  -2 -14  -1    2.26    4.75
  -2 -14   1   13.30    4.89
  -2 -14  -2   44.48    7.30
   2 -14  -2   54.64    8.05
  -2 -14  -2   39.77    7.67
   2 -14  -2   42.39    6.66
  -2 -14   2   36.31    7.91
   2 -14  -2   42.62    8.59
  -2 -14  -2   42.15    8.11
  -2 -14  -2   51.67    7.88
   2 -14  -2   45.89    8.09
   2  14   2   44.66    7.02
  -2  14   2   44.79    6.97
  -2  14  -2   40.43    7.78
   2  14  -2   55.10    8.26
  -2 -14   2   48.35    7.47
  -2 -14  -3   -1.20    4.58
  -2 -14  -3   -3.61    4.58
  -2 -14   3    5.70    5.29
   2 -14  -3    3.80    3.97
   2 -14  -3   -6.79    5.87
  -2 -14  -3   -1.52    5.49
   2 -14  -3    3.98    4.92
  -2 -14  -3    3.27    4.41
  -2  14   3    2.27    2.15
  -2  14  -3    1.34    4.97
   2  14  -3   -1.37    5.14
  -2  14   3    0.87    3.75
   2  14   3   -0.85    3.90
   2 -14   3    2.50    4.99
  -2 -14   3   -1.17    4.61
  -2 -14  -4    6.41    5.02
  -2 -14   4    5.55    5.02
  -2 -14  -4    8.97    5.13
   2 -14  -4   17.41    4.85
  -2 -14  -4   14.34    6.77
   2 -14  -4    6.98    6.00
  -2 -14  -4   10.22    5.10
  -2  14   4    5.40    2.96
   2 -14  -4   15.45    5.80
   2  14  -4    2.91    6.18
  -2  14  -4    5.68    6.28
   2  14   4    9.19    4.11
   2 -14   4   14.22    5.29
  -2 -14   4    9.71    5.39
  -2 -14  -5    1.33    5.33
  -2 -14  -5   -7.28    4.77
  -2 -14   5   -1.34    4.72
   2 -14  -5    4.32    4.46
   2 -14   5    1.38    5.00
   2 -14  -5   -9.01    6.95
  -2  14   5    3.07    3.49
   2 -14  -5   -3.04    5.78
  -2 -14  -5   -3.67    5.11
   2  14   5    2.06    3.49
   2 -14   5    1.35    5.35
  -2 -14   6    1.30    4.98
  -2 -14  -6    4.11    5.42
   2 -14   6    6.58    5.44
   2 -14  -6    7.88    5.09
  -2 -14  -6   -2.88    4.52
   2 -14  -6   11.31    7.70
  -2 -14  -6   14.70    6.08
  -2  14   6    2.27    4.12
   2 -14  -6    8.24    7.23
  -2  14  -6   -4.60    7.04
   2  14  -6    6.32    6.39
   2 -14   6   -2.82    5.70
  -2 -14  -7    2.79    5.89
  -2 -14   7   10.25    5.18
   2 -14  -7    5.78    7.43
  -2 -14  -7   14.62    8.46
   2 -14   7    1.24    5.04
  -2 -14  -7   12.27    4.82
   2 -14  -7   -4.69    5.20
  -2  14  -7    7.83    6.88
   2  14  -7   -1.61    6.67
   2 -14   7   -4.35    6.31
  -2 -14  -8    5.67    5.89
  -2 -14   8    9.12    5.30
  -2 -14  -8   15.09    8.18
  -2 -14  -8    7.84    4.50
   2 -14   8   18.23    5.72
   2 -14  -8    4.86    5.47
  -2  14   8   17.18    4.74
   2  14  -8    4.88    8.02
  -2  14  -8    3.14    7.02
   2 -14   8   23.52    7.10
   2 -14  -9    2.96    6.25
  -2 -14  -9    1.43    6.05
   2 -14   9    1.19    5.60
  -2 -14   9    1.28    5.94
  -2 -14  -9    7.56    8.29
   2 -14  -9    6.26    5.65
   2  14  -9    4.77    7.90
  -2  14   9    7.86    4.63
   2 -14   9   -4.39    6.42
  -2 -14 -10   10.04    6.23
   2 -14 -10   -3.01    6.34
   2 -14 -10   12.36    6.72
  -2 -14 -10   -3.23    7.15
   2 -14  10   -1.21    5.81
  -2 -14 -10    3.75    8.14
   2 -14 -10   -1.96    8.01
   2 -14 -10   -1.27    5.42
  -2  14  10   -1.83    4.58
   2  14 -10    4.56    6.97
   2 -14  10   11.46    7.01
  -2 -14 -11    1.51    6.55
   2 -14 -11    5.06    5.86
   2 -14 -11   -2.56    5.62
  -2 -14 -11   -5.45    8.12
   2 -14 -11   -5.74    8.86
   2  14 -11    1.42    7.09
   2 -14  11   12.52    7.30
   2 -15   0   51.59    7.35
  -2 -15   0   49.52    6.70
  -2 -15   0   24.23    8.04
   2 -15   0   52.58    9.73
   2 -15   0   43.42    8.32
  -2  15   0   35.82    7.46
   2  15   0   46.72    7.87
  -2 -15   0   35.35    7.99
  -2 -15  -1   39.31    6.32
   2 -15  -1   22.13    6.38
  -2 -15  -1   37.61    7.87
   2 -15  -1   29.57    8.36
   2 -15   1   50.02    9.06
  -2 -15  -1   40.04    7.38
   2 -15  -1   31.14    7.88
  -2  15  -1   20.41    7.30
  -2  15   1   44.09    6.95
   2  15   1   31.12    6.39
   2  15  -1   26.58    6.88
  -2 -15   1   27.02    7.11
  -2 -15  -2   15.53    5.41
   2 -15  -2   10.94    5.18
  -2 -15  -2   10.87    5.98
   2 -15  -2   13.50    4.41
  -2 -15  -2   15.88    6.47
   2 -15   2    6.47    6.44
   2 -15  -2   14.33    7.10
   2 -15  -2   10.97    6.03
  -2 -15  -2   16.58    5.93
  -2  15  -2   17.70    6.48
   2  15   2   14.73    4.97
   2  15  -2    6.80    6.15
  -2  15   2   19.32    5.35
  -2 -15   2   11.26    5.78
  -2 -15  -3   31.81    7.21
   2 -15  -3   36.00    7.15
  -2 -15   3   14.06    6.94
  -2 -15  -3   22.87    6.52
   2 -15  -3   34.54    6.34
  -2 -15  -3   27.84    7.67
   2 -15  -3   38.51    8.87
   2 -15  -3   41.62    8.21
  -2 -15  -3   43.68    7.25
  -2  15  -3   40.36    8.10
   2  15  -3   23.17    7.30
   2  15   3   30.47    6.07
  -2 -15   3   40.17    7.57
  -2 -15  -4   -1.31    5.02
   2 -15  -4   13.34    6.05
  -2 -15   4    3.08    5.45
  -2 -15  -4    1.18    4.93
   2 -15   4   11.22    6.44
   2 -15  -4   10.37    4.56
  -2 -15  -4   10.27    6.31
   2 -15  -4   30.03    8.10
   2 -15  -4    4.55    6.44
  -2 -15  -4    3.67    5.10
   2  15  -4    4.59    6.61
  -2  15  -4   16.66    6.92
   2  15   4    7.29    4.02
  -2 -15   4   13.59    6.74
   2 -15   4    4.28    5.86
  -2 -15  -5    5.43    5.96
   2 -15  -5    4.13    5.92
  -2 -15   5    1.49    5.68
   2 -15   5   -6.09    6.09
  -2 -15  -5    1.10    4.72
   2 -15  -5    4.38    4.62
   2 -15  -5    3.86    7.27
  -2 -15  -5   -6.53    6.05
   2 -15  -5    6.46    6.81
   2  15   5    5.87    3.90
   2 -15   5   -2.97    5.86
  -2 -15   5    1.41    6.03
   2 -15   6   10.08    6.43
   2 -15  -6   -6.84    4.91
  -2 -15  -6    8.09    5.06
   2 -15  -6   -3.97    7.56
  -2 -15  -6   -4.16    6.37
   2 -15  -6   -1.72    6.96
  -2 -15   6    5.76    5.69
   2 -15  -6   -8.49    6.26
  -2 -15  -6    1.39    5.43
   2 -15   6    4.66    6.55
   2 -15  -7   -1.45    5.93
  -2 -15  -7   -2.82    5.58
  -2 -15   7    4.24    5.52
   2 -15  -7   -6.05    8.59
  -2 -15  -7   -3.85    8.04
  -2 -15  -7    0.92    4.91
   2 -15   7   -2.73    5.58
   2 -15  -7   -7.11    5.39
  -2  15  -7   -1.67    7.96
   2  15  -7   -3.40    8.00
   2 -15   7    1.59    6.64
  -2 -15   8   -1.41    5.58
   2 -15  -8    2.97    6.02
  -2 -15  -8    1.42    5.84
  -2 -15  -8   19.68    8.88
   2 -15  -8    7.29    5.74
   2 -15   8    9.22    5.86
  -2  15  -8    8.30    7.89
   2  15  -8    1.70    7.48
  -2 -15   8    3.09    6.80
   2 -15   8   15.94    7.58
   2 -15  -9   24.04    7.63
   2 -15   9   24.59    7.45
  -2 -15  -9   37.04    8.21
  -2 -15   9   35.60    7.98
  -2 -15  -9   46.64   10.35
   2 -15  -9   32.28    7.58
   2  15  -9   46.62    9.66
   2 -15   9   40.74    9.25
  -2 -15   9   26.25    8.34
   2 -15 -10   16.49    6.96
   2 -15 -10    1.99    8.59
  -2 -15 -10   11.46    8.32
   2  15 -10   -4.78    8.01
  -2 -15  10   10.68    7.33
   2 -15  10    9.13    7.13
   2 -16   0    7.35    7.02
  -2 -16   0   16.12    6.23
   2 -16   0   10.11    6.15
   2  16   0   10.97    5.68
  -2 -16   0    3.20    5.92
   2 -16  -1   25.25    6.00
  -2 -16  -1   19.44    5.33
  -2 -16  -1   13.69    6.75
  -2 -16  -1   25.21    7.62
   2 -16  -1    9.44    7.20
   2 -16   1   18.01    7.92
   2 -16   1   13.18    7.08
   2 -16  -1   23.03    6.92
  -2 -16  -1   19.43    6.69
   2  16   1   13.42    5.47
  -2  16  -1   13.41    6.11
   2  16  -1   26.43    7.22
  -2  16   1   17.36    6.14
  -2 -16   1    8.28    6.75
  -2 -16  -2   13.37    5.43
   2 -16  -2    8.59    5.84
  -2 -16  -2   11.43    6.11
  -2 -16  -2   11.94    6.91
   2 -16   2    8.73    7.38
   2 -16  -2    1.93    7.35
  -2 -16  -2   -2.52    5.40
   2 -16  -2    8.79    6.44
   2  16   2    8.17    5.17
  -2  16  -2    1.43    6.69
   2  16  -2   -1.42    6.54
  -2 -16   2   -1.38    6.25
   2 -16  -3    6.55    5.71
  -2 -16  -3    2.45    5.60
  -2 -16   3    3.38    6.30
  -2 -16  -3    1.33    5.46
   2 -16   3    1.78    7.11
  -2 -16  -3    6.99    7.45
   2 -16  -3    3.90    8.15
   2 -16   3   11.70    7.61
   2 -16  -3    3.07    5.93
  -2 -16  -3   10.14    6.08
  -2  16  -3   -1.51    6.78
   2  16   3   11.15    5.05
   2  16  -3    1.51    6.58
  -2 -16   3    4.27    6.32
  -2 -16  -4   -1.31    6.11
   2 -16  -4   -1.37    5.99
   2 -16   4    6.88    6.23
  -2 -16   4   -1.68    6.00
   2 -16  -4    7.22    4.49
  -2 -16  -4   -4.94    5.62
   2 -16   4   24.94    7.86
   2 -16  -4   17.86    8.37
  -2 -16  -4   -3.66    7.31
   2 -16  -4    1.62    6.97
  -2 -16  -4   10.42    6.52
   2  16   4    0.85    4.48
  -2  16  -4    7.95    7.11
   2  16  -4    7.97    7.12
   2 -16   4   -3.12    6.79
  -2 -16   4   11.88    6.52
  -2 -16  -5    8.13    6.05
   2 -16  -5   -1.41    6.34
  -2 -16   5   -1.62    6.34
   2 -16   5    6.59    6.73
   2 -16  -5   -1.09    4.73
  -2 -16  -5    6.83    5.62
   2 -16  -5    2.03    7.73
   2 -16  -5   -1.70    7.09
  -2 -16  -5   -6.86    6.67
   2  16  -5    8.34    7.78
  -2  16  -5    6.64    7.74
  -2 -16   5   -3.13    7.04
   2 -16   5    4.82    6.99
  -2 -16  -6   -6.25    5.17
   2 -16  -6   -3.41    5.03
   2 -16   6    3.11    6.14
   2 -16  -6   -6.19    8.33
  -2 -16  -6   15.85    7.16
   2 -16  -6  -10.68    8.17
  -2 -16   6   -4.74    6.02
  -2 -16  -6    2.76    5.89
   2 -16  -6   -8.64    6.26
   2 -16   6    6.65    7.76
  -2 -16   6    4.82    7.18
  -2 -16  -7    1.40    6.24
  -2 -16   7    3.10    6.34
   2 -16  -7    1.47    6.56
  -2 -16  -7    3.97    7.94
   2 -16  -7   10.35    9.08
  -2 -16  -7   -4.70    4.71
   2 -16   7    4.43    6.55
   2 -16  -7   10.53    5.69
   2  16  -7   -1.75    7.67
   2 -16   7    3.40    7.38
   2 -16  -8   -5.93    6.92
  -2 -16  -8    4.20    6.14
  -2 -16   8   -3.02    6.75
   2 -16   8   -1.41    6.37
   2 -16  -8   -4.78    5.39
   2 -16  -8   -8.31    8.84
  -2 -16  -8   -1.99    8.15
   2  16  -8   -1.76    8.00
   2 -16   8    8.52    7.62
   2 -17   0    7.92    8.68
  -2 -17   0   16.18    7.58
  -2 -17   0    1.42    6.74
   2 -17   0   -4.56    7.04
   2  17   0   -1.25    5.68
  -2 -17   0    3.32    6.55
  -2 -17   1   -5.22    6.79
  -2 -17  -1   -6.26    6.60
  -2 -17  -1   -3.60    7.02
   2 -17   1   -7.71    8.04
   2 -17  -1   -8.01    8.78
   2 -17   1    6.20    6.99
  -2 -17  -1    8.20    6.48
   2 -17  -1    3.03    6.13
   2  17   1    3.44    5.40
   2  17  -1    1.36    6.33
  -2  17  -1    2.77    5.90
  -2 -17   1   -1.49    6.89
  -2 -17  -2    5.52    5.44
   2 -17   2    1.87    7.03
  -2 -17  -2   -2.93    6.71
   2 -17  -2   -8.09    7.90
  -2 -17  -2   -7.26    7.49
   2 -17   2    1.85    7.63
   2 -17  -2    9.31    6.41
  -2 -17  -2    2.67    6.07
   2 -17   2   -1.60    6.94
  -2  17  -2    2.96    6.54
   2  17  -2   -1.46    6.40
   2  17   2    1.05    5.12
  -2 -17   2   -3.07    6.47
  -2 -17  -3   -2.42    5.46
   2 -17  -3    1.29    5.76
   2 -17   3    5.59    7.19
  -2 -17   3    7.27    7.43
  -2 -17  -3    8.17    6.46
  -2 -17  -3   11.17    8.09
   2 -17  -3   -2.04    8.51
   2 -17   3    1.75    7.76
  -2 -17  -3    8.08    6.28
   2 -17  -3    4.84    6.73
  -2  17  -3    1.56    7.04
   2  17  -3   -1.55    7.25
   2  17   3   -0.95    5.18
  -2 -17   3    4.65    7.35
   2 -17  -4   -4.04    6.43
  -2 -17  -4    2.57    5.68
   2 -17   4   -1.83    6.96
  -2 -17  -4    1.26    5.57
  -2 -17   4   -5.38    6.66
   2 -17   4   -6.52    7.67
  -2 -17  -4   -1.91    7.96
   2 -17  -4   -6.19    8.70
   2 -17  -4    5.10    7.09
  -2 -17  -4   -1.37    6.36
  -2  17  -4    1.64    7.12
   2  17  -4   -1.63    7.23
  -2 -17   4    8.00    7.34
  -2 -17  -5    6.63    5.78
   2 -17  -5    1.39    6.18
  -2 -17   5   -6.97    6.98
   2 -17   5    1.74    6.73
  -2 -17  -5    9.27    5.55
   2 -17   5   10.37    6.81
   2 -17  -5    2.09    8.91
  -2 -17  -5   15.49    8.73
   2 -17  -5   -1.77    7.85
  -2 -17  -5    7.11    6.97
  -2  17  -5   10.19    7.93
   2  17  -5   13.58    8.25
  -2 -17   5    1.66    7.17
   2 -17   5   -1.73    8.20
   2 -17   6   -8.26    6.97
  -2 -17  -6    6.37    5.68
   2 -17  -6  -14.65    9.26
  -2 -17  -6   -1.46    7.65
   2 -17  -6   -5.40    8.81
  -2 -17   6   13.63    7.47
  -2 -17  -6    4.05    5.98
   2 -17  -6   -1.42    6.34
   2 -17   6  -10.62    8.72
  -2 -17   6    1.71    7.80
   2 -17  -7    8.97    6.04
   2 -17  -7    2.08    9.05
  -2 -17  -7   -2.01    8.29
   2  17  -7   -3.56    8.16
   2 -17   7   -5.35    7.96
   2 -18   0    8.30    8.86
  -2 -18   0   17.14    8.54
   2 -18   0    9.49    7.04
  -2 -18   0    7.36    6.91
   2  18   0    2.52    6.35
   2 -18   0    8.94    7.72
  -2 -18   0    5.07    6.86
   2 -18   1   18.07    9.36
  -2 -18  -1   15.20    8.50
   2 -18  -1   25.03   10.72
  -2 -18   1   13.38    8.93
   2 -18   1   11.26    7.93
  -2 -18   1    9.25    7.62
   2 -18  -1   33.32    8.22
  -2 -18  -1   12.79    7.00
   2  18   1   17.39    6.24
   2  18  -1   20.57    7.66
  -2 -18  -1    9.55    7.43
   2 -18  -1   28.86    8.03
  -2 -18   1   23.22    8.43
  -2 -18  -2   31.17    8.48
   2 -18  -2   14.37    7.44
   2 -18   2   32.49    9.39
  -2 -18   2   17.09    9.19
   2 -18   2   46.02   10.67
  -2 -18  -2   32.41    9.78
   2 -18  -2   16.76    9.32
  -2 -18  -2   12.63    7.61
   2 -18   2   38.27    9.14
   2 -18  -2   40.87    8.94
   2  18  -2   36.89    8.53
   2  18   2   31.79    6.99
  -2 -18   2   34.19    9.17
   2 -18   3   -5.77    8.02
  -2 -18  -3    1.38    5.92
  -2 -18   3   -1.88    7.36
   2 -18  -3   -7.48    6.68
  -2 -18  -3    3.86    8.22
   2 -18  -3    8.34    9.23
   2 -18   3    8.95    8.43
   2 -18  -3   -1.68    7.45
  -2 -18  -3    2.82    6.68
   2  18   3    5.80    5.33
   2  18  -3    1.57    6.95
  -2 -18   3    6.74    7.73
  -2 -18  -4    8.66    5.74
   2 -18  -4    1.39    6.40
  -2 -18  -4    5.08    5.88
   2 -18   4    3.28    7.48
   2 -18  -4    2.10    9.29
  -2 -18  -4   -1.95    8.38
   2  18  -4    6.59    7.36
  -2 -18   4    1.74    8.39
   2 -18  -4    1.75    7.59
  -2 -18  -4    1.44    6.82
   2 -18  -5    1.81    8.01
  -2 -18  -5    1.45    7.38
   3   0   0   -0.11    0.58
   3   0   0   -0.09    0.51
  -3   0   0    1.58    0.93
  -3   0   0    0.57    0.48
  -3   0   0   -0.60    0.97
  -3   0  -1   23.90    2.58
   3   0  -1   22.53    2.48
   3   0  -1   24.37    2.48
  -3   0  -1   24.48    2.72
  -3   0   1   24.62    2.63
  -3   0  -2 1158.61  110.39
   3   0  -2 1147.53  110.11
   3   0   2 1214.19  110.25
  -3   0   2 1188.51  110.15
   3   0  -2 1169.87  110.31
   3   0   2 1233.83  110.24
  -3   0   2 1208.81  110.20
   3   0  -2 1182.59  110.31
  -3   0  -2 1043.63  110.09
   3   0   2 1160.64  110.29
  -3   0   2 1210.06  110.33
  -3   0   2 1175.31  110.20
   3   0   2 1145.58  110.38
  -3   0  -3   28.58    3.45
   3   0   3   32.17    3.24
   3   0  -3   26.72    3.08
  -3   0  -3   29.47    3.21
  -3   0   3   29.78    3.15
  -3   0   3   27.52    3.09
   3   0   3   35.14    3.24
  -3   0  -3   29.66    3.11
   3   0  -3   30.69    3.02
   3   0   3   36.74    3.46
  -3   0   3   27.61    3.27
   3   0   3   29.30    3.29
  -3   0   3   29.73    3.00
   3   0  -3   27.00    3.11
   3   0  -4 1188.26  111.25
  -3   0  -4 1094.80  111.29
  -3   0  -4 1230.69  111.61
  -3   0   4 1246.16  111.28
  -3   0   4 1153.66  111.17
   3   0   4 1197.54  111.29
  -3   0  -4 1114.88  111.30
   3   0   4 1152.43  111.16
   3   0   4 1107.16  111.20
   3   0   4 1220.02  111.46
   3   0  -4 1169.13  111.10
  -3   0   4 1177.71  111.46
   3   0   4 1201.85  111.34
   3   0  -5  166.93   15.29
  -3   0  -5  142.88   15.30
  -3   0  -5  147.21   15.62
   3   0  -5  148.82   15.42
  -3   0  -5  146.04   15.31
   3   0   5  153.38   15.14
   3   0  -5  163.32   15.24
   3   0   5  157.18   15.07
   3   0   5  154.09   15.41
  -3   0   5  172.25   15.56
   3   0   5  154.03   15.26
  -3   0  -6  611.51   62.45
   3   0  -6  681.91   62.12
  -3   0  -6  603.84   62.09
   3   0  -6  638.24   62.25
  -3   0  -6  642.45   62.15
   3   0   6  672.72   61.92
   3   0  -6  718.61   61.89
   3   0   6  614.94   61.70
   3   0   6  655.26   62.21
  -3   0   6  643.41   62.32
   3   0   6  632.02   61.97
  -3   0  -7  158.79   16.00
   3   0  -7  165.21   15.54
  -3   0  -7  151.67   15.55
   3   0  -7  162.54   15.68
  -3   0  -7  147.94   15.52
   3   0   7  146.36   14.89
   3   0  -7  156.63   15.02
   3   0   7  156.95   15.55
  -3   0   7  160.85   15.81
   3   0   7  156.12   15.26
  -3   0  -8   36.52    4.69
   3   0  -8   42.42    4.77
  -3   0  -8   30.08    5.02
   3   0  -8   21.50    4.47
  -3   0  -8   43.65    4.89
   3   0   8   36.00    3.77
   3   0  -8   39.83    3.94
   3   0   8   38.86    4.71
  -3   0   8   42.28    5.05
   3   0   8   38.39    4.24
   3   0   9    3.18    1.97
  -3   0  -9   -1.70    2.52
   3   0  -9    0.65    2.04
   3   0  -9    1.39    2.47
   3   0   9    0.69    2.15
  -3   0   9    4.26    2.27
   3   0  -9    1.82    0.96
  -3   0  -9    2.11    2.25
   3   0  -9    1.12    2.16
   3   0 -10   15.38    3.60
  -3   0 -10   19.40    3.44
   3   0  10   22.25    3.62
  -3   0  10   20.64    3.96
   3   0  10   27.85    4.16
   3   0  10   16.28    2.63
   3   0 -10   15.98    3.89
  -3   0 -10   17.64    3.55
   3   0 -11   11.29    3.71
  -3   0 -11   16.37    3.92
   3   0  11   12.27    3.55
  -3   0  11   13.14    3.88
   3   0 -11   13.80    3.63
  -3   0 -11   16.25    3.63
   3   0 -12   27.29    4.88
  -3   0 -12   20.88    4.44
   3   0  12   30.34    4.83
  -3   0  12   17.17    4.84
   3   0 -12   12.81    4.43
  -3   0 -12   19.23    4.21
  -3   0  12   31.32    5.48
   3   0 -13   24.83    5.00
  -3   0  13    7.16    4.51
   3   0  13   16.95    4.49
   3   0 -13    9.59    4.26
  -3   0 -13   18.58    5.16
  -3   0  13   20.16    4.96
   3   0 -14   51.46    6.85
   3   0  14   43.51    6.73
  -3   0  14   37.75    6.65
  -3   0 -14   34.49    7.33
   3   0 -14   35.48    6.62
  -3   0  14   32.83    6.68
   3   0  14   31.44    6.32
   3   0 -15   19.65    5.34
   3   0  15   16.69    4.75
   3   0 -15   21.49    5.39
  -3   0 -15    8.94    6.00
   3   0  15   18.92    5.41
  -3   0  15   18.95    5.71
   3   0  16   53.00    7.74
   3   0  16   44.57    7.51
  -3   0  16   46.34    7.67
  -3   0 -16   24.20    7.50
   3   0  17    6.49    5.02
  -3   0  17    2.23    4.95
   3  -1   0    1.64    0.32
  -3   1   0   -0.26    0.79
  -3  -1   0    0.11    0.76
  -3  -1   0    0.21    0.41
   3  -1   0    0.80    0.68
   3   1   0   -0.19    0.43
   3  -1   0   -0.09    0.53
   3  -1   0   -0.33    0.63
   3  -1   0    0.61    0.40
  -3   1   0    0.66    0.46
   3   1   0   -0.51    0.63
  -3  -1   0    0.40    1.13
   3  -1   1    1.59    0.53
   3   1   1    1.80    0.72
  -3  -1  -1    1.25    0.56
  -3   1  -1    1.57    0.51
   3  -1  -1    1.69    0.58
   3  -1  -1    2.06    0.61
  -3   1  -1    1.10    0.47
  -3   1   1    0.45    0.43
   3  -1  -1    1.39    0.42
   3   1  -1    1.44    0.70
   3  -1   1    1.79    0.58
  -3  -1  -1   -0.34    0.95
   3   1  -1    1.76    0.59
   3  -1  -1    0.49    0.68
   3   1  -1   -0.22    0.59
  -3  -1   1    0.82    0.58
  -3   1   1    1.58    0.48
   3  -1   1    0.65    0.47
   3   1   2    0.42    0.51
   3   1   2    0.66    0.84
   3  -1   2    2.34    0.70
  -3  -1  -2    0.38    0.76
   3  -1  -2    0.83    0.59
  -3  -1   2    0.94    0.48
  -3   1  -2    0.30    0.63
   3   1  -2   -0.88    0.74
   3   1  -2    0.95    0.45
   3   1   2   -0.29    0.77
  -3   1   2    0.12    0.53
   3  -1  -2    0.42    0.71
   3  -1   2    0.65    0.61
  -3  -1  -2   -0.22    1.04
  -3  -1   2    0.29    0.55
   3  -1  -2    0.15    0.76
   3   1  -2   -0.13    0.69
   3  -1  -2    0.20    0.61
   3   1   2   -0.94    1.12
   3   1  -2    0.20    0.98
   3  -1  -3   98.33    9.06
  -3  -1  -3   89.03    9.52
   3  -1   3   96.57    8.99
   3   1  -3   85.66    8.94
  -3   1  -3   86.91    9.16
   3   1  -3  109.03    9.41
  -3  -1   3   94.03    8.97
  -3  -1   3   91.57    8.91
   3   1   3   98.22    9.13
   3  -1   3   90.57    8.95
  -3  -1   3   89.80    9.10
  -3   1   3   92.24    9.02
   3  -1   3   83.28    8.81
   3  -1   3   93.75    9.12
  -3  -1  -3   86.77    9.04
   3   1  -3  101.67    9.32
  -3  -1  -3  101.47    9.40
   3   1  -3   85.93    9.07
  -3  -1   3   83.10    9.07
  -3  -1   3  100.50    9.03
   3  -1  -3  101.95    8.93
   3   1  -3   97.91    9.08
  -3  -1  -3   79.12    9.22
   3   1   3   85.20    9.21
  -3  -1  -4    7.97    1.72
  -3  -1   4    9.63    1.45
   3  -1  -4   12.27    1.59
  -3  -1  -4    6.55    1.89
   3   1  -4    9.90    1.44
  -3   1  -4   13.47    1.89
   3  -1   4   10.06    1.46
  -3  -1   4    9.55    1.26
  -3  -1  -4   11.93    1.77
   3  -1   4   10.29    1.29
   3   1  -4    9.91    1.76
  -3  -1  -4    6.41    1.64
   3   1   4    8.37    1.68
   3  -1   4   10.02    1.59
  -3  -1   4    6.17    1.49
  -3  -1  -4   11.12    1.80
   3  -1   4   10.01    1.45
   3   1   4    7.20    1.48
   3   1  -5   60.66    5.90
  -3   1  -5   55.88    5.75
   3  -1  -5   59.19    5.98
   3  -1   5   58.23    5.50
  -3   1  -5   49.33    6.11
  -3  -1  -5   60.43    6.50
  -3  -1  -5   60.50    6.25
  -3  -1  -5   55.81    6.11
   3  -1   5   55.24    5.92
   3  -1   5   58.38    5.87
  -3  -1   5   49.74    5.62
   3   1   5   55.06    5.61
   3  -1   5   57.89    5.71
   3  -1   5   58.35    5.78
   3   1  -5   66.90    6.05
  -3  -1  -5   57.54    6.07
   3   1   5   59.85    6.17
   3  -1  -5   45.20    5.78
  -3  -1   5   58.40    6.06
   3   1   5   49.13    5.87
   3  -1   5   54.56    5.80
   3   1  -6  206.60   20.46
   3  -1  -6  226.20   20.61
  -3  -1  -6  205.26   21.01
  -3   1  -6  218.04   20.86
  -3  -1  -6  215.85   20.80
  -3   1  -6  211.18   20.37
   3  -1  -6  215.98   20.78
  -3   1  -6  197.04   20.40
  -3  -1  -6  185.69   20.64
   3   1  -6  203.73   20.57
   3   1   6  204.01   20.03
  -3  -1   6  225.98   20.85
   3  -1   6  209.93   20.28
   3  -1   6  212.79   20.22
   3  -1  -6  224.23   20.18
  -3   1   6  201.04   20.73
   3   1  -6  222.15   20.40
   3   1   6  242.40   20.80
   3  -1  -6  203.12   20.39
   3  -1   6  217.55   20.60
  -3   1   6  232.56   20.91
  -3  -1   6  234.29   20.76
  -3  -1   6  196.21   19.95
   3  -1   6  192.94   20.31
  -3  -1  -7   26.99    3.94
  -3  -1  -7   22.58    3.59
   3   1  -7   26.49    3.24
   3  -1  -7   22.90    3.30
  -3   1  -7   29.07    3.65
  -3   1  -7   17.50    2.88
  -3   1  -7   22.21    3.11
   3   1  -7   22.68    3.30
   3  -1  -7   27.61    3.50
  -3  -1  -7   25.32    3.62
  -3  -1   7   25.47    3.48
  -3   1   7   27.83    3.66
   3  -1   7   19.15    2.64
   3   1   7   22.39    2.37
   3   1  -7   24.86    2.95
   3  -1  -7   24.18    2.52
   3  -1   7   19.13    3.10
   3   1   7   20.54    3.22
  -3   1   7   28.61    3.76
  -3  -1   7   23.56    3.46
   3  -1   7   23.02    2.88
  -3   1  -8   24.27    3.22
  -3  -1  -8   16.62    3.80
   3   1  -8   29.66    3.61
  -3   1  -8   37.99    4.29
   3  -1  -8   31.59    3.78
  -3  -1  -8   19.75    3.72
   3  -1  -8   22.67    3.72
   3   1  -8   16.28    3.30
  -3   1  -8   27.95    3.50
   3  -1   8   21.40    2.72
  -3   1   8   25.95    3.74
   3  -1  -8   21.15    2.38
   3   1  -8   25.08    3.01
  -3  -1   8   26.38    3.88
   3  -1   8   26.26    3.41
   3   1   8   26.46    3.59
  -3   1   8   27.67    3.90
  -3  -1   8   34.23    4.00
   3  -1   8   25.36    3.05
   3   1   8   24.16    3.05
  -3   1  -9    3.97    1.96
   3   1  -9   -0.55    1.95
   3  -1  -9   -2.32    2.24
  -3  -1  -9    3.91    2.72
  -3   1  -9    4.72    2.31
   3   1  -9    1.27    2.33
   3   1  -9    3.03    2.25
  -3  -1  -9   -1.95    2.60
   3  -1  -9    1.49    2.69
  -3  -1   9   -2.21    2.38
  -3   1   9    2.10    2.39
   3   1  -9    0.38    1.38
   3  -1   9    0.51    1.83
   3  -1   9    0.67    2.24
   3   1   9   -1.42    2.34
  -3   1   9   -0.74    2.27
  -3  -1   9   -2.03    2.45
   3  -1   9    2.09    1.56
   3   1   9   -1.83    1.59
   3  -1 -10   34.12    5.00
  -3  -1 -10   35.91    5.22
   3   1 -10   29.83    4.74
  -3   1 -10   26.49    4.32
  -3   1 -10   30.04    4.66
   3  -1 -10   31.49    5.33
   3   1 -10   57.85    5.80
  -3  -1 -10   29.31    5.08
  -3   1  10   43.98    5.43
   3   1 -10   32.05    3.68
   3  -1  10   35.05    4.60
   3   1  10   33.82    5.06
   3  -1  10   49.82    5.46
  -3   1  10   40.96    5.33
  -3  -1  10   24.56    4.82
   3   1  10   32.42    3.90
   3  -1  10   34.47    3.97
   3  -1 -11   11.22    3.63
   3   1 -11    6.77    3.46
  -3  -1 -11    7.72    3.61
  -3   1  11   12.19    3.54
   3  -1  11    9.71    2.77
   3  -1  11    8.78    3.46
   3   1  11   10.94    3.47
  -3   1  11    7.19    3.49
  -3  -1  11    2.56    2.99
  -3  -1 -11    3.70    3.37
   3   1 -11    2.87    2.88
   3  -1 -11    5.12    2.97
  -3  -1 -12   39.21    6.08
   3  -1 -12   29.95    5.90
   3   1 -12   49.81    6.50
   3   1  12   49.52    6.38
  -3   1  12   54.53    6.63
   3  -1  12   41.87    6.10
  -3  -1  12   36.48    6.12
  -3  -1 -12   36.49    6.09
   3  -1 -12   23.29    5.53
   3   1 -12   36.36    5.89
  -3  -1 -12   29.72    6.38
  -3   1  12   41.00    6.20
   3   1 -13   15.57    4.64
   3  -1 -13   13.17    4.60
   3  -1  13   15.51    4.16
   3   1  13   17.39    4.18
  -3   1  13   24.94    5.08
  -3  -1  13   13.03    4.28
  -3  -1 -13   12.98    4.58
   3   1 -13   13.45    4.27
  -3   1 -13    9.26    4.94
  -3  -1 -13    5.86    4.63
   3  -1 -13   10.46    4.22
   3   1  13   11.65    3.94
  -3   1  13    9.31    4.40
   3   1 -14   -3.26    3.89
   3  -1 -14    0.94    4.17
   3   1  14    8.10    4.09
   3  -1  14    4.84    4.00
  -3   1  14    1.09    4.52
  -3  -1  14    6.37    4.65
  -3   1 -14   -4.92    4.80
  -3  -1 -14   -3.69    5.09
   3  -1 -14   -2.78    4.10
  -3   1  14   -1.11    4.78
   3   1  14    4.80    3.79
   3  -1 -15   -2.75    4.35
   3   1  15   -2.04    3.98
   3  -1 -15   -2.84    4.42
  -3  -1 -15   -5.09    5.48
  -3   1 -15    6.31    5.21
   3  -1  15   -5.15    4.21
   3   1  15   -2.15    4.29
  -3   1  15    6.77    4.66
  -3  -1  15   -1.10    4.70
   3   1  16    3.17    4.64
  -3   1  16   -2.28    5.24
   3   1  16   -2.22    4.82
   3  -1  16   -2.13    4.54
  -3  -1  16    4.45    4.69
   3  -1 -16   -0.93    4.54
  -3   1 -16    1.24    5.70
  -3  -1 -16   -6.42    5.74
  -3   1  17   -4.50    4.94
   3   1  17   -1.10    5.11
   3  -1  17   -6.33    4.59
  -3  -1  17    1.10    5.02
  -3  -2   0   -0.13    0.37
   3   2   0   -0.67    0.77
   3  -2   0    0.81    0.39
   3  -2   0   -0.22    0.46
  -3   2   0   -0.31    0.82
   3  -2   0   -0.74    0.93
   3  -2   0   -0.53    0.77
  -3  -2   0   -0.32    0.86
   3   2   0   -0.11    0.35
   3  -2   0    1.02    0.61
   3   2   0   -0.16    0.70
  -3  -2   0   -1.19    1.22
  -3   2   0    0.19    0.32
   3  -2   1  467.64   41.96
  -3  -2   1  473.60   42.29
   3   2   1  457.49   42.03
  -3  -2  -1  357.89   42.10
  -3  -2  -1  466.76   42.14
  -3   2   1  441.60   41.98
   3  -2   1  414.02   41.98
   3  -2   1  439.08   42.16
   3  -2  -1  471.04   42.30
  -3  -2   1  435.88   41.85
  -3  -2  -1  465.81   42.04
   3  -2   1  433.22   41.97
   3   2   1  445.67   41.96
   3   2  -1  443.51   42.06
  -3  -2  -1  431.49   42.17
   3   2  -1  418.80   41.96
   3  -2  -1  450.19   42.02
  -3  -2   1  425.24   41.96
   3  -2   1  448.29   42.05
   3  -2  -1  436.34   42.22
  -3  -2   1  448.17   42.21
  -3  -2  -2   66.90    7.31
   3  -2   2   74.59    7.25
  -3   2  -2   72.80    7.28
  -3  -2  -2   69.70    7.47
   3   2  -2   70.63    7.13
  -3   2   2   75.74    7.29
   3  -2   2   67.82    7.42
   3  -2  -2   69.30    7.63
   3  -2  -2   76.42    7.26
  -3  -2  -2   68.17    7.52
   3  -2   2   69.00    7.25
  -3  -2  -2   81.51    7.53
   3   2   2   83.14    7.39
  -3  -2   2   72.91    7.24
   3   2  -2   66.68    7.22
   3  -2  -2   77.18    7.34
  -3   2   2   77.36    7.70
   3   2  -2   80.91    7.59
  -3  -2  -2   81.90    7.69
   3   2   2   72.63    7.63
  -3  -2   2   73.74    7.47
  -3  -2  -2   77.92    7.22
   3  -2   3    0.65    0.53
  -3  -2   3    1.06    0.73
  -3   2  -3   -0.21    0.88
  -3  -2  -3    0.14    0.76
   3  -2  -3    0.29    0.88
   3  -2   3   -0.09    0.48
   3   2  -3   -0.30    1.16
   3  -2  -3    0.16    0.71
   3   2   3   -0.46    0.73
   3   2  -3    0.16    0.74
   3  -2   3    0.23    0.85
  -3  -2   3   -0.34    0.70
   3   2   3    0.30    1.16
   3   2  -3    0.66    1.01
  -3  -2   3    2.62    1.13
  -3  -2  -3    2.86    1.61
   3  -2  -4    5.48    1.56
  -3  -2  -4    4.30    1.71
  -3   2  -4    7.29    1.49
  -3  -2  -4    4.12    2.06
  -3  -2   4    6.40    1.01
   3  -2   4    9.84    1.21
   3  -2  -4    8.83    1.60
  -3  -2  -4    9.83    1.67
  -3  -2   4    9.91    1.60
  -3   2   4   11.97    1.64
   3   2  -4   13.81    1.75
   3   2   4    6.88    1.39
   3   2   4    6.99    1.73
  -3  -2   4    6.07    0.87
  -3  -2   4    7.55    1.40
  -3  -2   4    7.32    1.32
   3   2   4    8.72    1.71
  -3  -2  -5  128.46   13.08
   3  -2  -5  144.02   12.52
  -3   2  -5  129.41   12.48
  -3  -2  -5  116.25   12.63
   3  -2   5  132.99   12.18
  -3  -2  -5  115.05   12.52
   3  -2   5  130.39   12.16
  -3  -2   5  114.54   11.93
  -3  -2  -5  120.72   12.47
   3   2  -5  135.96   12.48
   3  -2   5  108.57   11.97
  -3  -2   5  126.05   11.87
   3   2   5  131.17   12.67
  -3  -2   5  122.74   12.32
   3   2   5  121.42   12.26
   3   2   5  131.46   12.35
  -3  -2   5  118.03   12.08
   3  -2   6   53.17    5.40
  -3  -2  -6   51.47    6.44
  -3   2  -6   51.68    6.00
   3   2  -6   50.72    5.72
   3  -2  -6   56.11    6.01
  -3  -2  -6   53.08    6.34
   3  -2   6   57.44    5.73
   3   2  -6   52.46    5.81
  -3  -2  -6   54.76    6.22
   3  -2   6   48.17    5.51
  -3  -2  -6   51.73    6.10
   3   2  -6   65.67    5.96
   3   2   6   52.88    5.23
  -3   2   6   55.98    6.11
   3  -2  -6   59.50    5.42
   3   2   6   50.25    5.22
  -3  -2   6   53.91    6.06
  -3  -2   6   53.80    5.34
  -3   2   6   50.83    6.12
  -3  -2   6   55.83    5.91
  -3  -2   6   50.58    5.43
   3   2   6   55.43    5.79
   3   2  -7   -0.37    1.33
  -3  -2  -7    0.74    2.35
   3  -2  -7    2.80    1.87
  -3   2  -7   -0.54    1.53
  -3  -2  -7    0.62    2.26
   3   2  -7   -1.25    1.44
   3  -2  -7   -1.73    1.81
  -3  -2  -7    1.15    2.05
   3  -2  -7    1.39    0.53
  -3   2   7    0.53    1.65
  -3  -2   7    1.13    1.66
   3   2  -7    0.32    1.44
   3  -2   7    1.66    1.44
  -3  -2   7    0.46    1.53
  -3   2   7    1.81    1.75
   3  -2  -7    0.52    0.46
   3   2   7    1.18    1.37
   3  -2   7    1.03    1.20
  -3  -2   7    0.39    0.83
  -3   2  -8  162.28   18.70
   3   2  -8  156.27   18.35
   3  -2  -8  184.62   18.66
  -3  -2  -8  172.42   18.94
   3  -2  -8  174.71   18.80
   3  -2  -8  183.72   19.05
   3   2  -8  184.10   18.55
  -3  -2  -8  185.21   18.89
  -3   2   8  215.03   19.00
  -3  -2   8  196.34   18.92
   3  -2   8  188.13   18.49
  -3   2   8  214.18   19.16
  -3  -2   8  179.33   18.68
   3  -2   8  194.79   18.17
   3   2   8  189.48   18.17
  -3  -2  -9   -0.76    2.81
   3  -2  -9    1.83    2.28
   3   2  -9    3.71    2.08
  -3   2  -9    6.69    2.63
   3  -2  -9    4.80    2.82
   3   2  -9    4.66    2.52
  -3  -2  -9   -2.16    3.02
   3   2  -9    0.56    1.91
  -3   2   9    3.44    2.53
  -3  -2   9    3.76    2.33
   3  -2   9    3.50    1.85
   3   2   9    0.74    2.28
  -3   2   9    3.83    2.37
   3  -2   9    2.60    2.23
  -3  -2   9    1.93    2.27
   3  -2   9    5.29    1.73
   3   2   9    2.96    1.61
   3   2 -10    3.02    2.30
  -3  -2 -10    0.82    3.27
   3  -2 -10    0.68    2.67
   3   2 -10    4.49    2.87
  -3  -2 -10   -2.36    2.99
   3  -2 -10    1.74    2.82
  -3  -2  10   -0.85    2.61
  -3   2  10   -1.54    2.67
   3  -2  10   -0.54    2.13
   3  -2  10   -0.71    2.46
   3   2  10    1.59    2.58
  -3   2  10   -0.85    2.74
  -3  -2  10    2.94    2.69
   3   2  10   -0.24    1.58
   3  -2  10   -0.64    1.70
   3   2 -11   -0.69    2.97
  -3  -2 -11    0.84    3.53
   3  -2 -11   -0.91    3.38
  -3   2  11   -1.71    3.38
  -3  -2  11    0.95    3.13
   3  -2  11    0.59    2.45
   3   2 -11    2.13    1.50
   3  -2  11    3.13    2.91
   3   2  11    2.61    3.05
  -3   2  11    1.85    3.00
  -3  -2  11    4.95    3.07
   3   2 -11   -2.07    2.70
  -3  -2 -11    1.73    3.53
   3  -2 -11   -0.74    3.01
   3  -2 -12   -1.93    3.58
  -3  -2 -12   -3.57    4.13
   3   2 -12   -0.73    3.12
  -3   2  12   -3.75    4.00
   3  -2  12    0.91    3.20
  -3  -2  12   -1.04    3.77
   3  -2  12    0.63    2.63
   3  -2  12    1.70    2.94
   3   2  12   -1.89    3.46
  -3   2  12    1.00    3.93
  -3  -2  12    3.63    3.46
  -3  -2 -12    2.65    3.88
   3  -2 -12    0.81    3.23
  -3  -2 -12   -1.14    4.28
  -3  -2 -13   15.67    4.70
   3   2 -13   10.42    4.03
   3  -2 -13   21.91    4.96
   3  -2  13   18.84    4.42
   3   2  13   21.64    4.79
  -3  -2  13    2.95    4.16
  -3   2  13    7.42    4.18
  -3   2 -13    1.14    4.20
  -3  -2 -13   13.32    4.60
   3  -2 -13    6.95    4.03
  -3  -2 -13    8.31    4.54
   3  -2  13   11.73    4.09
   3   2  13   18.42    4.30
  -3  -2  13   12.43    4.88
  -3   2  13    8.13    4.16
   3  -2 -14   17.90    4.98
  -3  -2  14    8.34    4.98
   3   2  14   15.59    5.00
   3  -2  14   16.21    4.76
  -3   2  14    6.67    4.75
   3  -2 -14    9.19    4.66
  -3   2 -14   19.15    5.44
  -3  -2 -14   12.33    5.40
  -3  -2 -14   13.90    5.04
   3   2  14   14.11    4.52
  -3  -2  14    9.69    4.89
  -3   2  14    8.67    4.95
   3  -2  14   18.77    4.98
   3  -2 -15    7.86    4.71
   3  -2  15    4.10    4.42
   3   2  15    3.30    4.61
  -3   2  15    4.59    4.39
  -3  -2  15    4.34    4.82
  -3   2 -15    8.63    5.52
  -3  -2 -15    2.53    5.24
   3  -2 -15    5.70    4.84
   3   2  15    4.99    4.56
   3  -2  15    1.10    4.12
   3  -2 -16    4.72    4.93
   3   2  16   -1.03    4.26
   3  -2  16   -4.55    5.40
  -3  -2  16    3.69    4.98
   3   2  16    9.07    5.20
   3  -2  16    5.22    4.80
  -3   2  16    9.25    5.44
  -3  -2  16   -1.10    4.95
  -3  -2 -16   -2.55    5.69
   3  -2 -16    1.89    4.82
   3  -2  17    1.04    4.67
  -3  -2  17    3.26    5.12
   3   3   0    0.17    0.77
  -3  -3   0    0.08    0.50
  -3  -3   0   -0.18    0.74
   3   3   0    1.14    0.65
   3  -3   0    0.54    0.55
  -3   3   0    0.44    0.37
  -3   3   0    0.23    0.54
   3   3   0    0.54    1.10
   3  -3   0   -0.73    1.12
   3   3   0    0.24    0.34
   3  -3   0    0.12    0.59
  -3   3   0    0.30    0.63
   3  -3   0   -0.23    0.92
  -3  -3  -1  143.54   13.76
  -3  -3  -1  150.02   13.78
  -3  -3   1  137.46   13.88
   3   3  -1  135.92   13.56
   3  -3  -1  140.25   13.67
   3  -3   1  144.87   13.50
  -3   3   1  149.40   13.50
   3   3   1  130.25   13.76
   3  -3  -1  160.88   13.73
   3  -3  -1  155.47   13.98
  -3   3   1  129.38   13.75
  -3  -3  -1  120.17   13.76
  -3   3  -1  134.00   13.54
   3  -3   1  137.69   13.50
  -3  -3   1  137.42   13.32
   3   3   1  138.47   13.49
  -3   3   1  142.56   13.62
   3  -3  -1  141.18   13.55
   3   3  -1  141.01   13.46
  -3  -3   1  138.30   13.67
   3  -3   1  134.13   13.49
  -3  -3   1  136.18   13.86
   3  -3   1  146.11   13.70
  -3  -3  -2    6.46    1.47
  -3   3  -2    4.40    0.98
   3  -3   2    5.22    0.95
   3   3   2    4.48    1.12
  -3  -3   2    6.82    1.40
  -3  -3  -2    6.15    1.28
  -3  -3  -2    4.03    1.11
   3  -3  -2    4.72    1.19
   3   3  -2    5.07    1.06
   3   3   2    4.13    1.09
   3  -3  -2    2.41    1.49
   3  -3  -2    4.12    0.86
  -3  -3  -2    6.22    1.02
   3  -3   2    4.05    0.84
  -3  -3   2    3.27    1.01
   3  -3  -2    4.04    1.15
  -3  -3   2    5.84    0.82
   3   3  -2    3.01    0.78
   3   3   2    2.14    1.37
  -3  -3   2    2.76    1.46
   3   3  -2    4.49    1.44
  -3  -3  -3  200.92   19.06
  -3  -3   3  189.27   19.36
   3   3  -3  193.41   18.81
  -3  -3  -3  201.55   19.32
   3  -3  -3  220.40   19.40
   3   3  -3  204.79   19.17
   3  -3   3  192.99   18.78
   3  -3  -3  195.46   18.97
  -3   3  -3  195.29   19.28
   3   3   3  192.40   19.03
   3   3  -3  177.98   19.32
   3  -3  -3  199.12   19.00
  -3   3  -3  212.86   19.18
   3   3  -3  186.84   18.96
  -3  -3   3  198.69   18.97
  -3  -3   3  191.31   19.11
   3   3   3  199.26   19.40
   3   3   3  196.35   18.92
  -3  -3   3  194.11   19.21
  -3  -3  -3  216.12   19.26
  -3  -3  -4   74.60    7.34
  -3   3  -4   72.59    7.54
   3   3  -4   72.97    7.78
  -3  -3  -4   79.94    7.73
   3  -3  -4   73.54    7.29
  -3  -3   4   71.27    7.63
   3   3   4   69.38    7.28
   3  -3   4   74.46    7.17
   3  -3   4   74.51    7.19
   3   3  -4   77.56    7.54
   3  -3  -4   74.86    7.78
  -3  -3   4   69.12    7.36
  -3   3  -4   60.71    7.53
  -3  -3   4   68.96    7.48
   3   3   4   82.85    7.45
   3   3   4   74.55    7.78
  -3  -3  -5  779.66   71.54
   3  -3  -5  761.22   72.13
  -3  -3  -5  733.08   72.78
  -3   3  -5  721.80   71.94
  -3  -3  -5  707.18   72.31
   3  -3   5  778.06   71.56
   3  -3  -5  732.35   72.19
  -3  -3   5  796.41   72.10
   3  -3  -5  745.91   71.52
   3   3   5  722.77   71.50
  -3  -3   5  731.74   71.78
   3   3   5  754.58   71.99
   3  -3  -5  754.57   71.52
   3  -3  -6   39.56    5.36
  -3   3  -6   61.81    5.93
   3  -3   6   47.83    4.92
  -3  -3  -6   38.45    5.69
  -3  -3  -6   42.49    6.06
  -3   3  -6   46.85    5.40
  -3  -3   6   49.50    4.69
  -3  -3  -6   52.05    5.80
   3   3   6   45.99    4.58
   3  -3  -6   46.56    4.66
  -3  -3   6   62.26    5.74
  -3   3   6   47.34    5.45
  -3  -3   6   42.21    4.67
  -3  -3   6   44.75    5.17
   3   3   6   43.74    5.22
  -3   3  -7  437.90   45.50
   3  -3  -7  470.27   45.51
   3  -3   7  500.33   44.95
  -3  -3  -7  410.06   45.77
  -3  -3  -7  446.92   45.72
   3   3  -7  473.54   45.26
  -3  -3   7  469.73   44.78
   3  -3  -7  463.04   45.93
  -3  -3  -7  464.43   45.67
  -3   3   7  536.14   45.72
  -3  -3   7  465.76   45.63
  -3  -3   7  474.83   44.79
  -3  -3   7  449.97   45.31
  -3   3   7  522.26   45.92
   3   3   7  490.37   45.20
  -3  -3   7  425.02   44.93
   3  -3  -8   31.70    4.37
  -3  -3  -8   34.61    5.06
  -3   3  -8   21.93    4.07
   3  -3  -8   29.95    4.84
  -3  -3  -8   19.89    4.30
   3   3  -8   28.97    3.89
  -3  -3   8   30.03    4.41
  -3   3   8   29.24    4.43
  -3  -3  -8   21.94    4.37
   3  -3   8   37.65    4.10
   3   3   8   35.68    4.64
  -3   3   8   32.80    4.56
  -3  -3   8   27.98    4.13
   3   3   8   31.69    3.80
   3  -3   8   30.41    3.58
   3  -3  -9   69.20    8.18
  -3   3  -9   61.98    8.20
  -3  -3  -9   65.22    8.76
  -3  -3  -9   56.97    8.36
   3   3  -9   61.75    7.76
   3  -3  -9   73.66    8.65
   3   3  -9   73.55    8.04
  -3   3   9   70.36    8.27
  -3  -3   9   82.36    8.58
   3   3  -9   75.90    7.66
   3  -3   9   84.27    8.09
   3   3   9   72.43    8.35
  -3   3   9   76.50    8.58
   3  -3   9   83.94    8.34
  -3  -3   9   75.13    8.13
   3   3   9   56.89    7.32
   3  -3   9   74.82    7.47
  -3  -3 -10   30.27    6.25
   3  -3 -10   36.44    5.75
  -3  -3 -10   33.10    6.09
   3  -3 -10   42.16    6.32
   3   3 -10   50.43    5.77
  -3   3  10   43.12    5.90
  -3  -3  10   53.41    6.46
   3   3 -10   39.00    5.04
   3  -3  10   40.57    5.29
   3  -3  10   46.05    5.85
   3   3  10   41.02    6.06
  -3   3  10   55.94    6.35
  -3  -3  10   44.32    5.93
   3  -3  10   38.87    4.93
   3   3  10   45.72    4.77
  -3  -3 -11    9.59    4.14
  -3  -3 -11    3.29    3.95
   3  -3 -11    4.60    3.29
   3  -3 -11    7.79    4.12
   3   3 -11   10.56    3.44
  -3  -3 -11    8.15    3.84
  -3   3  11    6.70    3.71
  -3  -3  11    7.85    3.84
   3  -3  11   15.59    3.04
   3   3 -11    8.54    2.29
   3  -3  11    7.74    3.18
   3   3  11   15.30    3.86
  -3   3  11   15.20    3.94
  -3  -3  11   10.23    3.50
   3  -3  11    9.46    2.37
   3  -3 -12   34.51    6.85
   3   3 -12   54.50    6.67
  -3  -3 -12   48.47    7.24
   3   3  12   41.40    6.35
  -3   3  12   45.01    6.78
  -3  -3  12   54.26    7.53
   3  -3  12   60.75    7.32
   3  -3  12   43.62    6.10
   3   3  12   67.61    7.40
   3  -3  12   44.45    6.64
  -3   3  12   49.05    7.06
  -3  -3  12   57.73    7.06
  -3  -3 -12   35.92    7.12
   3  -3 -12   35.12    6.49
  -3  -3 -12   41.54    7.08
  -3  -3 -13   93.36   11.31
   3  -3 -13   79.09   11.17
   3   3  13  108.31   11.41
   3  -3  13   93.61   10.82
  -3   3  13  106.16   11.61
  -3  -3  13   86.53   10.98
  -3  -3 -13   80.28   11.21
   3  -3 -13   67.63   10.56
  -3  -3 -13   92.60   11.83
  -3   3  13  129.08   11.75
   3  -3  13   86.42   11.18
  -3  -3  13  101.38   11.82
   3   3  13   84.27   10.68
   3  -3 -14   -1.05    4.85
   3  -3  14   -0.95    3.90
   3   3  14    5.34    4.21
  -3  -3  14   -5.07    4.65
  -3   3  14    1.13    4.21
  -3  -3 -14    3.72    4.66
  -3  -3 -14    4.85    4.68
   3  -3 -14    2.73    4.03
   3  -3  14   -3.25    4.71
  -3  -3  14    1.26    4.90
   3   3  14   -0.92    3.85
   3  -3 -15   25.85    6.39
  -3   3  15   30.28    6.88
  -3  -3  15   28.63    6.49
  -3  -3  15   22.21    5.99
   3   3  15   43.95    6.83
   3  -3  15   40.32    6.63
   3  -3 -15   21.87    6.36
   3  -3 -15   21.58    5.71
  -3  -3 -15   20.21    6.24
   3  -3  15   22.77    6.06
   3   3  15   38.02    6.31
   3  -3 -16   -1.00    4.94
   3  -3  16    1.17    5.05
   3   3  16   -1.01    4.41
  -3  -3  16    1.08    4.76
  -3  -3  16   -1.25    5.48
   3   3  16    6.94    5.26
   3  -3  16   -3.04    4.53
  -3   3  16   -2.35    5.10
   3  -3 -16   -1.88    4.91
  -3  -3 -16    5.05    5.58
  -3  -4   0    0.23    0.92
  -3   4   0    1.33    0.61
   3  -4   0    1.31    0.80
  -3   4   0    0.20    0.39
   3   4   0    0.35    0.75
   3  -4   0    1.21    1.25
   3   4   0    0.32    1.32
   3   4   0   -0.04    0.33
  -3   4   0    0.34    0.70
   3  -4   0    1.11    0.64
  -3   4   0   -0.64    1.23
  -3   4   0    0.64    0.65
   3  -4   0    0.30    1.10
  -3  -4   1  150.05   15.09
  -3  -4  -1  157.61   14.97
  -3  -4  -1  162.78   15.03
   3   4  -1  151.19   14.73
   3  -4   1  146.90   14.58
   3  -4  -1  147.10   14.83
   3   4  -1  154.24   14.65
   3   4   1  134.58   14.88
   3  -4  -1  159.36   15.16
   3   4   1  151.38   14.59
  -3   4  -1  144.38   14.64
   3  -4   1  162.17   14.63
   3  -4  -1  149.95   14.64
  -3  -4   1  156.36   14.86
   3  -4   1  157.44   14.58
   3   4  -1  144.86   14.52
  -3   4   1  145.27   14.71
   3   4   1  141.20   15.18
   3  -4   1  154.01   14.92
  -3  -4  -1  153.85   14.71
  -3  -4  -2  495.93   45.47
   3   4  -2  473.89   45.18
  -3  -4  -2  465.59   45.60
  -3  -4   2  454.65   45.55
   3  -4   2  477.65   45.08
  -3  -4  -2  454.33   45.41
   3  -4   2  467.67   44.97
   3  -4  -2  510.15   45.52
   3   4   2  442.02   45.33
   3  -4  -2  520.01   45.86
   3  -4  -2  452.99   45.05
  -3  -4   2  495.55   45.42
  -3   4  -2  471.92   45.21
   3   4   2  476.11   45.26
   3   4  -2  450.93   45.04
  -3  -4   2  470.45   45.32
  -3   4   2  504.89   45.37
  -3  -4  -2  526.35   45.31
   3   4  -2  462.60   45.62
   3   4   2  463.73   45.70
  -3  -4   3    2.08    0.76
  -3  -4   3    2.69    1.42
  -3   4  -3    2.93    0.99
   3   4  -3    1.66    0.77
  -3  -4  -3    2.77    1.68
  -3  -4  -3    1.52    1.31
   3  -4  -3    2.26    1.32
   3   4  -3    2.22    0.49
   3  -4   3    2.06    0.61
   3   4  -3    0.79    0.99
  -3  -4  -3    5.34    1.40
   3   4   3    1.57    1.09
  -3  -4  -3    2.84    1.13
   3   4  -3    1.35    0.87
  -3  -4   3    2.58    1.04
  -3  -4   3    1.32    0.66
  -3   4   3    1.93    1.16
   3  -4  -3    3.40    1.12
   3   4   3    0.43    1.55
   3   4   3    3.74    0.99
  -3  -4   4  181.29   18.89
  -3  -4  -4  199.56   18.62
   3  -4   4  183.01   18.17
  -3  -4  -4  211.81   19.10
   3  -4   4  198.14   18.30
   3  -4  -4  194.95   18.97
   3   4  -4  177.73   18.60
   3  -4  -4  194.33   18.43
   3   4   4  176.99   18.44
  -3  -4   4  179.17   18.42
  -3  -4   4  205.57   18.69
   3   4  -4  192.60   18.57
  -3  -4   4  179.53   18.40
   3   4   4  212.61   19.00
  -3  -4  -4  224.28   19.12
   3  -4  -4  200.29   18.47
  -3  -4   5   79.94    9.77
  -3  -4  -5   94.25    9.43
   3  -4  -5  101.06   10.04
   3   4  -5   97.65    9.63
   3  -4   5   98.57    9.29
   3   4   5   88.68    9.25
   3  -4  -5   99.00    9.28
  -3  -4   5   96.59    9.79
  -3  -4   5   92.92    9.69
  -3  -4   5   94.25    9.42
  -3  -4   5   88.40    9.60
   3  -4  -5   92.51    9.36
   3   4   5   96.52    9.87
  -3  -4  -6   80.60    7.42
  -3   4  -6   67.25    8.11
   3  -4  -6   70.70    8.12
  -3  -4  -6   75.05    8.96
  -3  -4  -6   73.09    8.54
  -3  -4  -6   76.17    8.21
  -3  -4   6   79.35    8.09
   3  -4  -6   73.98    7.22
   3   4   6   70.26    7.18
   3   4  -6   72.47    8.15
  -3   4   6   74.61    7.94
  -3   4  -6   68.18    7.79
  -3  -4   6   84.48    7.89
  -3  -4   6   72.53    7.61
   3   4   6   70.94    7.86
   3  -4  -6   69.03    7.36
   3  -4   7   43.04    4.51
  -3  -4  -7   29.17    5.25
   3  -4  -7   35.97    5.09
  -3   4  -7   36.09    4.87
   3   4  -7   41.19    4.65
  -3  -4  -7   45.86    5.63
  -3  -4   7   43.76    5.30
   3  -4  -7   39.30    3.94
  -3   4   7   58.75    5.42
  -3  -4  -7   48.55    5.60
   3   4  -7   48.50    5.47
  -3  -4   7   43.45    4.24
  -3  -4   7   43.66    4.91
  -3  -4   7   36.61    4.61
   3  -4  -7   35.05    4.03
   3   4   7   48.49    4.94
  -3  -4  -8   -4.33    3.27
   3  -4  -8    3.01    2.54
   3  -4   8    3.69    1.47
  -3   4  -8    5.40    2.20
   3   4  -8    4.60    1.76
   3  -4  -8    1.68    2.79
  -3  -4  -8    6.90    2.87
  -3  -4   8    8.81    2.51
  -3   4   8    1.18    2.27
   3   4  -8    0.49    2.27
  -3  -4  -8    3.61    2.81
  -3  -4   8    4.49    1.14
   3  -4   8    9.97    2.45
  -3  -4   8    4.14    2.16
   3   4   8    3.15    1.76
  -3   4  -9   -2.79    2.38
  -3  -4  -9   -2.81    3.24
   3  -4  -9    3.95    2.63
   3   4  -9   -0.47    2.10
  -3  -4  -9   -1.67    2.93
   3   4  -9    0.97    1.82
   3  -4  -9   -2.73    2.69
  -3  -4   9   -1.57    2.59
  -3   4   9    5.32    2.63
   3   4  -9    0.92    2.24
  -3  -4  -9    0.80    3.11
   3  -4   9    2.05    2.02
  -3  -4   9   -1.14    1.17
   3  -4   9    4.35    2.43
  -3  -4   9   -2.20    2.07
   3   4   9    1.88    1.82
   3  -4 -10   -0.72    3.08
  -3  -4 -10    4.99    4.06
   3   4 -10    7.51    2.52
   3  -4 -10    2.90    3.53
  -3  -4 -10    5.41    3.25
  -3  -4  10    1.80    2.91
  -3   4  10    1.49    2.71
   3   4 -10    7.24    2.69
   3  -4  10    7.08    2.42
   3  -4  10   16.48    3.47
  -3   4  10    6.33    3.40
  -3  -4  10    4.50    2.68
   3   4  10    5.99    1.85
   3  -4  10    7.40    2.24
  -3  -4 -11    4.50    4.07
  -3  -4 -11   -3.11    4.15
   3  -4 -11    0.78    3.26
  -3  -4 -11    2.87    3.78
   3  -4 -11    5.12    3.81
   3   4 -11    5.75    2.81
  -3  -4  11    3.05    3.58
  -3   4  11    1.65    3.19
   3  -4  11    0.58    2.23
   3   4  11    2.78    3.31
   3  -4  11    2.29    2.99
   3   4 -11    1.16    2.22
  -3   4  11   -1.96    3.50
  -3  -4  11    5.15    3.17
   3  -4  11    5.45    2.03
  -3  -4 -12    9.98    3.99
   3  -4 -12    9.71    4.30
   3  -4  12    4.95    4.00
  -3  -4  12    7.85    4.57
  -3   4  12    9.01    3.73
   3   4  12    2.33    3.02
   3  -4  12    4.81    2.91
   3   4  12   12.77    4.14
   3  -4  12    5.72    3.46
  -3   4  12    4.20    4.09
  -3  -4  12   12.38    3.86
  -3  -4 -12    7.48    4.45
   3  -4 -12    0.84    3.42
  -3  -4 -12    1.19    4.14
   3  -4 -13   25.27    5.72
  -3  -4 -13   15.45    4.93
   3   4  13   26.88    4.63
  -3  -4  13    7.32    4.86
   3  -4  13   15.93    4.70
   3  -4  13    9.98    3.28
  -3  -4  13    9.06    4.31
   3   4  13   21.77    5.00
   3  -4  13   15.66    4.33
  -3   4  13   17.76    4.89
  -3  -4  13   16.29    4.35
  -3  -4 -13   11.80    5.24
   3  -4 -13    9.59    4.55
  -3  -4 -13   18.50    5.49
   3  -4 -14    4.42    4.89
  -3  -4 -14    6.20    4.45
  -3  -4  14    3.33    4.78
   3   4  14   -1.10    4.25
   3  -4  14    5.62    4.27
  -3   4  14    3.46    4.87
  -3  -4  14   -0.97    4.30
  -3  -4 -14    1.05    4.71
  -3  -4 -14    8.82    5.53
   3  -4 -14   -0.90    4.04
   3   4  14    7.20    4.14
   3  -4  14   -4.52    4.47
   3  -4 -15    5.43    5.31
   3   4  15    5.68    4.05
   3  -4  15    7.07    5.11
  -3  -4  15   15.58    5.89
   3   4  15   12.80    5.37
   3  -4  15   13.74    4.75
  -3   4  15    8.31    5.19
  -3  -4  15    8.13    4.99
   3  -4 -15    9.25    4.69
  -3  -4 -15   14.05    5.45
  -3  -4 -15   -1.27    5.25
   3  -4 -15   27.44    6.17
   3  -4 -16    2.09    5.32
   3   4  16    9.73    4.72
   3  -4  16    9.66    5.17
  -3  -4  16   13.48    6.52
   3   4  16    3.52    5.04
  -3  -4  16    3.77    5.64
   3  -4  16    2.95    4.74
  -3   4  16    1.19    5.06
   3  -4 -16    5.55    4.95
  -3  -4 -16   13.80    6.12
   3   5   0   -0.77    1.45
   3  -5   0    1.86    1.42
  -3   5   0   -0.58    0.77
   3   5   0    0.84    0.31
   3  -5   0    0.13    0.70
  -3   5   0   -0.38    1.49
  -3   5   0    1.04    0.71
  -3  -5   0    0.28    1.02
   3   5   1    6.88    1.18
  -3  -5  -1    6.75    1.68
  -3  -5  -1   10.71    1.96
  -3   5  -1    7.42    1.07
   3   5  -1    7.64    1.30
  -3  -5   1    3.36    1.71
   3  -5  -1    7.02    1.52
   3   5   1    6.24    1.71
   3   5  -1    8.08    1.31
   3  -5  -1   11.37    2.19
   3  -5   1    8.00    1.04
  -3   5  -1    8.53    1.25
  -3   5   1    6.66    1.26
   3  -5   1    7.74    1.08
   3  -5  -1    8.92    1.29
  -3   5   1    7.20    1.78
   3   5  -1    5.16    0.97
  -3  -5   1   11.00    1.65
   3  -5   1   11.69    1.88
  -3  -5  -1    5.70    1.31
  -3  -5  -2   25.86    3.81
   3  -5  -2   29.83    3.68
  -3  -5   2   27.50    3.85
  -3  -5  -2   33.56    3.73
   3   5  -2   28.99    3.23
   3   5   2   33.33    3.65
   3  -5  -2   29.11    3.08
   3  -5  -2   33.33    4.18
  -3  -5   2   31.96    3.59
  -3   5  -2   31.14    3.35
   3   5   2   33.46    3.44
   3  -5   2   29.27    3.14
  -3   5   2   26.89    3.42
   3  -5   2   32.73    3.04
   3   5  -2   28.61    3.08
   3   5   2   26.58    3.95
  -3  -5   2   25.66    3.45
  -3  -5  -2   32.90    3.56
   3   5  -3  278.15   25.75
  -3  -5  -3  259.89   26.41
  -3  -5   3  252.95   26.24
   3  -5   3  261.27   25.58
  -3  -5  -3  268.92   26.24
   3  -5  -3  280.35   26.28
   3  -5   3  267.47   25.49
   3   5   3  281.70   25.96
  -3   5  -3  259.36   25.84
  -3  -5   3  294.09   26.10
  -3  -5   3  268.89   25.48
  -3  -5   3  272.46   25.96
   3   5  -3  242.00   25.62
  -3  -5   3  266.95   25.58
   3   5   3  270.00   26.36
  -3  -5  -3  282.90   26.03
  -3  -5   4    4.70    1.81
  -3  -5  -4    6.85    2.20
   3  -5   4    7.40    0.84
  -3  -5   4    7.63    1.24
   3   5  -4    8.68    1.37
  -3  -5  -4    2.62    1.75
   3  -5   4    7.49    0.99
   3   5  -4    9.14    1.55
  -3  -5  -4   10.52    2.26
   3   5  -4   11.97    2.67
   3   5   4    6.45    1.45
   3  -5  -4   14.60    2.92
  -3  -5  -4   10.35    2.13
  -3  -5   4    6.31    1.56
  -3   5  -4    5.96    2.01
  -3  -5   4    6.71    1.20
  -3  -5   4    5.15    1.51
  -3   5   4    4.77    1.75
   3   5   4    7.58    2.21
  -3  -5   5   35.62    5.39
   3   5  -5   45.21    4.72
   3  -5   5   46.07    4.59
  -3  -5  -5   45.87    5.71
   3  -5  -5   43.11    5.79
   3   5  -5   43.40    5.11
   3   5   5   44.72    4.85
  -3  -5  -5   44.19    5.69
   3   5  -5   53.28    5.88
   3  -5  -5   61.15    6.43
  -3  -5   5   44.72    5.28
  -3  -5   5   52.87    5.40
  -3  -5   5   47.22    5.25
  -3  -5   5   46.20    4.85
  -3   5  -5   42.53    5.42
  -3   5   5   49.45    5.58
   3   5   5   52.74    5.59
  -3  -5   6  164.50   19.01
  -3  -5  -6  198.63   18.64
   3   5  -6  185.57   18.27
   3  -5  -6  176.46   19.45
   3  -5  -6  199.81   18.34
   3   5  -6  196.84   19.36
  -3  -5  -6  213.49   19.44
   3   5   6  185.59   18.31
  -3   5  -6  195.46   19.10
  -3  -5   6  187.37   19.03
  -3  -5   6  193.40   19.00
  -3   5  -6  189.84   19.08
  -3  -5   6  187.79   18.85
  -3   5   6  206.74   19.36
  -3  -5   6  174.85   18.52
   3   5   6  188.07   18.92
   3  -5  -6  194.48   18.55
  -3  -5  -7   22.41    4.41
   3   5  -7   28.33    2.70
   3  -5  -7   20.02    3.93
  -3  -5  -7   27.47    3.11
   3  -5   7   18.02    3.17
   3   5  -7   26.28    3.22
  -3   5   7   24.24    3.68
   3   5   7   23.10    2.52
   3   5  -7   28.26    4.12
  -3  -5  -7   24.88    4.19
  -3  -5   7   33.86    4.12
   3  -5  -7   26.14    2.69
   3   5   7   29.32    4.07
  -3  -5   7   24.87    3.51
  -3   5   7   32.42    4.21
  -3   5  -7   18.65    3.49
  -3  -5   7   24.69    3.27
   3   5   7   25.25    3.55
   3  -5  -7   19.14    3.03
   3   5  -8    6.06    0.97
  -3  -5  -8    1.87    3.21
   3  -5  -8    8.42    2.61
   3  -5   8    4.99    1.82
  -3  -5  -8    5.74    2.95
   3   5  -8    5.76    1.89
  -3  -5   8   15.06    3.18
  -3  -5  -8    5.52    3.03
  -3   5   8    9.87    2.53
   3   5  -8   10.60    3.20
  -3  -5   8    8.81    1.46
  -3  -5   8    3.29    1.96
   3   5   8   10.11    2.69
   3  -5   8    4.86    2.41
  -3  -5   8    9.15    2.31
   3   5   8    7.65    2.16
   3  -5  -9   11.76    3.25
  -3  -5  -9    6.03    3.71
   3  -5   9   10.19    2.43
  -3  -5  -9   10.64    3.85
   3   5  -9   22.83    2.89
   3   5  -9   16.18    2.81
   3  -5  -9    8.66    3.67
  -3  -5   9   16.73    3.40
   3   5  -9   15.60    3.44
  -3   5   9   16.42    3.47
  -3  -5  -9   12.93    4.06
  -3  -5   9   13.53    1.99
   3  -5   9    8.41    2.82
   3   5   9    5.53    3.17
  -3  -5   9   15.82    2.95
  -3  -5   9   18.45    3.26
   3   5   9   18.64    2.68
  -3  -5 -10   18.05    4.66
   3  -5 -10   14.30    4.64
   3   5 -10   16.81    3.41
  -3   5  10   23.42    4.18
  -3  -5  10   21.16    4.71
   3   5 -10   20.92    3.91
   3  -5  10   25.37    3.73
  -3  -5  10   29.47    4.29
   3  -5  10   28.39    4.20
  -3  -5  10   19.25    3.69
   3  -5 -10   21.54    4.23
  -3  -5 -10   15.97    4.79
   3  -5 -11    4.79    3.31
  -3  -5 -11   -1.11    4.23
  -3  -5 -11    9.28    4.26
  -3  -5 -11   -3.00    3.92
   3  -5 -11    5.39    3.96
  -3  -5  11    1.04    3.44
  -3   5  11    7.29    3.69
   3  -5  11   -0.96    3.51
   3  -5  11    5.21    2.55
   3   5 -11    1.93    2.83
  -3  -5  11    6.72    3.07
   3  -5  11    7.42    3.35
  -3  -5  11    2.39    3.01
   3  -5  11   -0.78    2.17
  -3  -5 -12   18.76    5.47
   3  -5 -12   28.26    6.06
   3  -5  12   23.74    5.40
  -3  -5  12   34.73    6.37
   3   5  12   24.15    4.90
   3  -5  12   32.22    4.77
   3  -5  12   34.81    5.31
   3   5 -12   28.49    4.37
  -3  -5  12   35.96    5.43
  -3  -5  12   37.15    5.36
   3  -5 -12   28.81    5.44
  -3  -5 -12   18.13    6.14
  -3  -5 -12   27.95    6.17
   3  -5 -13    5.80    4.58
  -3  -5 -13    9.65    4.92
   3   5  13    3.26    3.44
   3  -5  13    4.44    4.58
   3  -5  13   -3.42    3.93
  -3  -5  13   13.07    4.70
  -3   5  13    1.13    4.42
  -3  -5  13   -0.84    3.68
  -3  -5 -13    1.26    4.92
  -3  -5 -13   -1.14    4.76
   3  -5 -13   -2.67    3.87
   3  -5 -14   -5.80    5.32
  -3  -5 -14    1.07    4.65
   3   5  14   -0.87    3.68
   3  -5  14   -2.35    4.59
  -3  -5  14    1.26    5.22
  -3  -5  14    0.91    4.27
  -3  -5  14    2.21    4.52
  -3   5  14   -3.54    4.97
   3  -5  14    7.39    4.59
  -3  -5 -14    8.91    5.45
  -3  -5 -14   -3.85    5.18
   3  -5 -14    4.53    4.47
   3  -5 -15   13.45    5.63
   3   5  15    8.27    5.24
   3  -5  15    7.53    4.57
  -3  -5  15   14.36    5.95
  -3   5  15   10.86    5.34
   3  -5 -15   14.51    6.00
  -3  -5 -15   12.76    5.58
   3  -5 -15   16.51    5.25
  -3  -5 -15   19.24    6.21
   3   5  15   20.02    4.79
   3  -5  15   10.98    5.83
   3  -5 -16    5.43    5.08
   3  -5  16    1.25    5.48
   3   5  16    5.58    4.53
   3   5  16    3.57    5.18
  -3  -5  16    6.30    5.38
  -3   5  16    3.61    5.14
   3  -5 -16    1.83    4.52
  -3  -5 -16    5.02    5.97
   3   6   0   -0.46    1.55
  -3   6   0    0.43    0.94
  -3   6   0   -0.90    1.50
   3  -6   0    0.14    0.68
  -3   6   0    0.73    0.82
  -3  -6   0   -0.98    1.33
  -3  -6   1   94.56   10.46
  -3  -6  -1   89.73   10.24
  -3  -6   1   98.24    9.97
   3  -6   1  101.38   10.08
   3   6   1   95.29   10.28
   3   6  -1   91.93    9.78
   3  -6  -1  105.03   10.56
  -3   6   1  104.57   10.36
   3  -6  -1   98.43    9.52
  -3   6  -1   98.96    9.83
   3  -6   1  104.58    9.70
   3   6   1  101.29    9.71
  -3   6   1  102.66    9.91
   3   6  -1   98.22    9.56
  -3  -6   1  103.60   10.17
  -3   6   1   95.21    9.65
   3  -6   1   98.91    9.66
   3   6   1  114.56   10.77
   3  -6   1  105.14   10.36
  -3  -6   2  351.93   34.85
  -3  -6  -2  340.01   34.86
  -3  -6  -2  341.12   34.62
   3   6  -2  369.23   34.25
   3  -6   2  343.73   34.25
   3   6   2  331.57   34.55
   3  -6  -2  416.45   35.23
  -3   6   2  387.17   34.70
  -3   6  -2  371.65   34.27
   3  -6   2  385.60   34.21
  -3   6   2  352.16   33.98
   3   6   2  365.74   34.30
  -3  -6   2  367.87   34.55
   3   6  -2  331.35   33.94
   3  -6   2  355.63   34.06
  -3   6   2  382.58   34.48
   3  -6   2  355.97   34.03
   3   6   2  401.07   35.07
   3  -6   2  387.67   34.74
  -3   6  -3   10.08    1.89
  -3  -6  -3    9.19    2.58
  -3  -6   3   18.66    2.73
   3   6  -3   13.44    1.80
   3  -6  -3   15.63    2.88
   3  -6   3   11.80    1.42
  -3  -6  -3   15.79    2.61
   3  -6  -3   12.74    2.82
   3   6   3   12.32    2.26
  -3  -6   3   19.12    2.42
   3  -6   3   17.60    1.70
   3  -6   3   13.64    1.70
   3   6   3   16.91    2.92
  -3  -6   3   13.45    2.15
  -3  -6   4  261.50   28.20
  -3  -6  -4  270.08   28.54
   3   6  -4  284.99   27.49
   3  -6  -4  262.16   28.41
   3   6  -4  268.78   27.81
  -3  -6  -4  266.67   28.30
   3   6   4  285.88   27.82
   3   6  -4  289.84   28.51
  -3   6  -4  286.53   28.31
   3  -6  -4  341.89   29.01
  -3  -6   4  292.88   28.06
  -3  -6   4  281.82   27.36
   3  -6   4  304.04   27.58
  -3   6   4  303.08   28.18
  -3  -6   4  291.14   27.94
  -3  -6   4  288.99   27.44
   3   6   4  303.63   28.37
  -3  -6   5   50.92    5.90
  -3  -6  -5   44.69    6.26
   3  -6  -5   41.05    5.95
  -3  -6  -5   53.31    6.11
   3   6  -5   47.69    5.33
   3   6   5   44.28    5.14
   3   6  -5   46.68    6.10
  -3  -6  -5   54.20    6.28
   3  -6  -5   49.13    6.40
  -3   6  -5   49.59    6.04
   3  -6  -5   44.85    6.51
  -3  -6   5   47.38    4.95
  -3   6  -5   45.11    5.43
  -3  -6   5   48.38    5.60
  -3  -6   5   41.91    5.37
  -3   6   5   61.03    5.97
  -3  -6   5   46.49    4.94
   3   6   5   63.33    6.03
  -3  -6   6  142.63   17.11
  -3  -6  -6  131.68   17.19
   3  -6  -6  163.83   17.60
  -3  -6   6  170.70   17.04
   3   6   6  177.66   16.43
   3   6  -6  171.71   17.57
  -3   6  -6  168.29   17.27
  -3  -6  -6  171.31   17.54
  -3   6  -6  174.94   17.07
  -3  -6   6  169.71   17.05
  -3   6   6  191.70   17.48
  -3  -6   6  159.75   16.89
  -3  -6   6  160.75   16.44
   3   6   6  175.24   17.25
   3   6   6  199.61   17.19
  -3  -6   7   21.67    3.78
   3  -6  -7   17.74    3.89
   3  -6   7   20.55    2.27
   3  -6  -7   37.98    4.99
   3   6  -7   19.99    2.92
  -3  -6  -7   31.03    3.39
   3  -6   7   25.68    3.39
   3   6  -7   24.94    4.27
  -3  -6  -7   23.82    4.36
  -3  -6   7   31.12    3.91
   3  -6  -7   22.31    2.66
  -3  -6   7   22.02    3.58
   3  -6   7   23.59    3.40
  -3  -6   7   15.98    3.33
  -3  -6   7   21.46    2.97
   3   6   7   25.83    3.92
  -3   6  -7   21.61    3.90
  -3   6   7   37.99    4.39
   3   6   7   22.77    2.54
   3   6   7   30.45    3.68
  -3  -6  -8    2.42    1.55
   3  -6   8    1.29    1.80
   3   6  -8    2.43    1.57
   3   6  -8    1.75    1.47
  -3  -6   8    2.08    2.51
  -3  -6  -8    8.69    3.43
   3   6  -8    0.70    3.18
   3  -6  -8    5.37    3.60
  -3  -6   8    1.97    2.17
  -3  -6   8    1.80    1.67
   3  -6   8   -1.02    2.02
   3   6   8    0.73    2.33
  -3   6   8    3.99    2.68
  -3  -6   8   -0.56    2.16
  -3   6  -8   -2.92    2.47
  -3  -6  -8   -1.00    3.63
   3  -6  -8    0.72    2.49
   3   6  -9    3.67    1.92
  -3  -6  -9    2.81    3.49
   3   6  -9    3.11    1.76
   3   6  -9    0.66    3.08
  -3  -6   9    4.04    3.13
  -3  -6  -9    8.47    3.85
  -3  -6   9    2.65    1.43
  -3  -6   9    0.74    2.38
   3  -6   9    1.15    2.26
   3   6   9    2.44    3.10
  -3  -6   9    5.70    2.48
  -3   6   9    1.76    3.01
  -3  -6   9    2.17    1.95
   3  -6  -9    2.21    2.71
   3  -6   9    0.43    2.04
  -3  -6  -9   -1.07    3.65
   3  -6 -10    3.23    3.78
  -3  -6 -10   -1.99    3.45
   3   6 -10    1.88    3.00
   3  -6  10    8.11    3.68
  -3  -6  10    1.86    3.13
  -3  -6 -10    9.04    3.97
  -3  -6  10    4.21    3.13
   3   6  10    0.89    3.18
   3  -6  10    4.50    2.90
  -3  -6  10   -0.72    2.83
  -3   6  10   -0.96    3.12
  -3  -6  10    2.57    2.24
  -3  -6 -10    1.17    3.81
   3  -6 -10   -1.55    2.85
  -3  -6 -10   -1.13    4.13
  -3  -6 -11   11.67    4.97
   3  -6 -11    7.40    3.28
  -3  -6 -11   15.70    5.04
  -3  -6 -11    1.05    3.84
   3  -6 -11    5.67    4.32
   3   6  11    3.33    2.81
   3  -6  11   11.84    4.00
  -3  -6  11    9.56    4.21
   3  -6  11    8.80    2.98
  -3  -6  11   13.32    4.38
   3   6  11    6.65    3.99
   3  -6  11    7.68    3.19
  -3  -6  11   10.48    3.37
   3   6 -11    2.32    3.15
  -3   6  11    6.18    3.89
  -3  -6  11    5.38    2.81
   3  -6  11   10.09    2.75
   3  -6 -12    4.72    4.34
  -3  -6 -12   16.24    4.92
   3  -6  12   19.31    5.17
   3   6  12   13.04    3.67
   3  -6  12   12.01    3.52
  -3  -6  12   10.66    4.59
  -3  -6  12    8.18    3.76
   3   6 -12   16.30    3.74
   3   6  12   21.20    4.73
   3  -6  12   21.39    4.31
  -3  -6  12   11.75    4.16
  -3  -6 -12   13.05    5.31
  -3  -6 -12   11.23    5.20
   3  -6 -12   14.75    4.47
   3  -6 -13    2.40    4.91
  -3  -6 -13    3.32    4.49
   3   6  13   12.55    3.80
   3  -6  13    6.93    4.98
  -3  -6  13   17.77    5.39
  -3  -6  13   11.39    4.06
   3  -6  13    6.69    4.10
  -3  -6  13    9.04    4.90
  -3  -6 -13   13.11    5.88
   3  -6 -13    0.90    4.13
  -3  -6 -13   10.28    5.79
   3  -6 -14    3.58    5.31
  -3  -6 -14   13.27    5.65
   3  -6  14    7.30    5.31
   3   6  14    9.13    4.10
  -3  -6  14    7.74    5.35
  -3  -6  14   13.27    5.36
  -3  -6 -14   10.47    6.22
  -3  -6 -14   14.33    5.78
   3  -6 -14   10.08    4.57
   3  -6 -15    4.67    5.69
   3  -6  15    1.26    5.22
   3   6  15   13.79    4.21
  -3  -6  15    2.76    5.77
   3  -6  15    7.78    5.42
  -3  -6  15   12.07    5.88
   3  -6 -15    2.35    5.94
   3  -6 -15    2.74    4.73
  -3  -6 -15   -6.66    5.81
  -3  -6 -15   13.03    6.30
   3  -6 -16    3.37    5.36
   3   6  16   15.82    4.96
   3  -6  16   20.48    6.55
  -3  -6  16    1.43    6.13
   3  -6  16   20.93    6.33
  -3  -6  16    6.39    5.62
   3  -6 -16   15.28    5.32
   3  -6 -16   18.00    6.49
  -3  -7   0   -0.38    1.42
   3  -7   0    0.44    1.53
   3   7   0   -0.30    0.82
   3   7   0    0.54    1.91
   3  -7   0   -0.58    0.81
  -3   7   0    0.52    1.96
   3  -7   0   -1.63    1.74
  -3  -7  -1   39.04    5.27
  -3  -7   1   44.69    4.92
   3  -7   1   46.79    5.13
   3  -7  -1   39.08    5.33
  -3   7   1   46.21    5.41
   3   7  -1   47.46    5.61
   3   7   1   54.81    5.50
   3  -7  -1   45.59    5.65
   3   7  -1   40.37    4.63
  -3   7  -1   38.03    4.68
   3   7   1   42.00    4.53
   3  -7   1   45.41    4.51
  -3   7   1   49.58    4.81
  -3   7  -1   45.11    5.56
  -3   7   1   43.83    4.51
   3  -7  -1   45.68    5.54
   3  -7   1   49.60    5.48
  -3  -7  -1   56.20    5.29
  -3  -7  -2    7.10    2.24
  -3  -7   2    4.12    1.92
   3  -7   2    3.72    1.18
  -3  -7  -2    1.81    1.60
   3  -7  -2    2.90    1.96
   3  -7  -2    3.36    2.11
   3   7   2    4.90    1.93
   3   7  -2    5.11    2.32
  -3   7  -2    6.41    1.21
   3  -7   2    2.57    1.04
  -3   7   2    4.54    0.81
  -3   7   2    6.77    2.15
   3  -7   2    4.64    0.87
  -3   7   2    7.18    1.49
  -3   7  -2    4.15    2.03
  -3  -7   2    3.53    1.62
   3  -7   2    7.61    2.05
   3  -7   3   74.37    7.12
   3   7  -3   78.28    7.51
   3  -7  -3   69.49    8.32
  -3  -7  -3   68.03    8.13
   3  -7  -3   75.49    8.62
   3   7   3   73.64    7.90
  -3  -7   3   78.47    7.96
   3  -7   3   79.59    7.59
   3  -7   3   79.81    7.34
  -3  -7   3   86.03    7.93
   3  -7   3   64.61    7.20
  -3  -7   3   63.66    8.14
  -3  -7  -3   65.79    8.45
  -3  -7  -4    3.91    2.51
  -3  -7   4   -0.61    2.00
   3   7  -4    5.96    1.58
   3   7  -4    4.51    1.10
  -3  -7  -4    2.59    2.19
   3  -7  -4    2.87    2.26
   3  -7  -4   -0.83    2.43
   3   7   4    0.71    1.58
  -3  -7   4    2.73    1.72
  -3  -7  -4    7.21    2.15
   3  -7   4    4.11    1.10
   3  -7   4    2.40    0.93
  -3  -7   4    3.22    1.51
   3   7   4    4.57    1.79
  -3   7   4    2.94    1.75
   3   7   4    2.40    2.25
  -3  -7  -5  296.66   35.15
  -3  -7   5  301.32   34.79
   3  -7  -5  303.58   35.10
  -3  -7  -5  287.23   34.93
   3   7  -5  380.28   34.02
   3   7  -5  333.80   34.38
   3   7   5  363.70   34.34
   3  -7  -5  387.31   35.68
  -3   7  -5  370.17   35.14
  -3  -7  -5  392.66   35.38
   3   7  -5  328.35   35.26
  -3   7  -5  347.27   34.49
  -3  -7   5  357.93   34.73
  -3  -7   5  362.69   33.90
  -3  -7   5  341.94   33.93
   3   7   5  378.55   34.83
  -3   7   5  351.73   34.86
  -3  -7   5  356.95   34.60
   3  -7   5  360.15   34.18
  -3  -7  -5  434.92   35.35
   3  -7  -5  417.37   35.87
   3   7  -6   33.29    3.75
  -3  -7  -6   25.67    4.94
   3  -7  -6   29.19    5.23
   3   7  -6   31.05    5.41
  -3  -7  -6   43.12    5.79
   3   7   6   36.06    4.07
  -3  -7   6   33.84    4.76
   3  -7   6   35.76    4.15
  -3   7  -6   33.01    5.22
  -3  -7   6   34.06    3.87
   3   7   6   46.47    5.05
  -3   7   6   35.62    5.05
  -3  -7   6   41.18    4.70
  -3   7  -6   41.46    4.79
  -3  -7  -6   39.29    5.89
  -3  -7   6   57.93    5.64
   3   7  -7  176.56   17.29
   3   7  -7  161.61   17.62
  -3  -7  -7  148.13   18.66
   3  -7  -7  168.90   18.97
   3   7  -7  195.69   19.07
  -3  -7  -7  193.79   19.17
  -3   7  -7  202.70   18.77
   3   7   7  176.48   17.48
  -3  -7   7  187.76   18.50
  -3  -7   7  189.16   18.28
  -3   7   7  200.04   18.78
  -3  -7   7  176.76   17.62
   3  -7   7  184.09   17.88
   3  -7   7  187.42   17.97
   3   7   7  233.11   18.87
  -3  -7  -7  193.43   18.04
  -3  -7   7  177.64   18.61
   3  -7   7  168.17   18.12
   3   7  -8   42.88    4.64
   3  -7   8   37.61    5.10
   3  -7  -8   32.96    6.09
   3   7  -8   28.53    5.79
  -3  -7  -8   53.35    6.89
   3  -7  -8   49.62    7.12
  -3  -7   8   32.82    5.32
  -3  -7   8   38.79    4.58
  -3   7  -8   30.86    5.57
   3  -7   8   41.08    4.96
   3   7   8   36.74    5.49
  -3  -7   8   39.40    5.28
  -3   7   8   47.82    5.95
   3  -7  -8   31.45    5.73
  -3  -7  -8   49.28    4.87
  -3  -7  -8   36.37    6.56
   3   7  -9   26.53    5.08
   3  -7   9   24.47    4.77
  -3  -7  -9   24.82    5.28
   3  -7  -9   20.66    5.65
  -3  -7   9   24.26    4.54
  -3  -7   9   27.39    4.33
   3   7   9   28.97    4.77
   3  -7   9   24.03    3.94
  -3   7   9   34.37    5.44
  -3  -7   9   28.41    3.71
   3  -7  -9   21.60    4.53
   3  -7   9   22.79    3.86
  -3  -7  -9   30.10    3.39
  -3  -7  -9   20.35    5.24
  -3  -7 -10   38.42    6.10
   3   7 -10   41.44    5.85
   3   7  10   40.08    4.99
   3  -7  10   41.05    5.97
  -3  -7 -10   21.88    6.27
  -3  -7  10   34.23    5.43
  -3  -7  10   28.40    5.00
   3   7  10   42.60    5.92
   3  -7  10   28.91    4.79
  -3  -7  10   26.20    4.36
  -3   7  10   38.30    6.10
  -3  -7 -10   37.38    6.76
   3  -7  10   32.64    4.75
   3  -7 -10   35.33    5.55
  -3  -7 -10   37.84    6.87
   3  -7 -11    5.94    4.69
  -3  -7 -11   -4.33    4.43
   3  -7  11   -1.01    3.55
   3   7  11    4.41    3.03
  -3  -7 -11   -1.14    4.72
   3  -7  11   -0.61    2.70
  -3  -7  11   -3.93    3.84
  -3  -7  11    5.84    3.73
  -3  -7  11    1.03    2.51
   3  -7  11    3.23    3.06
   3   7  11    1.90    3.54
   3   7 -11    1.37    3.47
  -3   7  11    5.25    4.05
   3  -7 -11   -2.56    3.68
  -3  -7 -11    5.07    4.39
  -3  -7 -11    8.54    4.93
   3  -7 -12   25.70    6.26
  -3  -7 -12   22.40    5.87
   3  -7  12   15.47    5.41
   3   7  12   34.33    5.06
   3  -7  12   33.74    4.75
  -3  -7  12   27.38    6.06
   3   7 -12   24.92    5.04
   3  -7  12   30.64    5.33
   3   7  12   43.81    6.14
  -3  -7  12   13.92    5.03
  -3   7  12   33.40    6.21
   3  -7 -12   26.75    5.25
  -3  -7 -12   34.82    6.67
  -3  -7 -12   39.58    7.33
   3  -7 -13   19.75    6.61
  -3  -7 -13   46.84    7.09
   3  -7  13   27.30    6.65
   3   7  13   39.12    5.68
  -3  -7  13   24.21    6.63
  -3  -7  13   27.69    6.35
   3  -7  13   36.51    6.22
   3   7  13   42.73    6.73
  -3   7  13   33.79    6.56
   3  -7 -13   34.02    6.10
  -3  -7 -13   39.58    7.22
  -3  -7 -13   42.14    7.64
   3  -7 -14    1.22    5.15
  -3  -7 -14   -3.40    4.89
   3   7  14   -3.11    3.70
   3  -7  14    3.75    5.54
  -3  -7  14    5.27    5.83
  -3  -7  14    6.73    4.88
   3  -7  14    3.96    4.51
   3   7  14    3.47    4.68
  -3   7  14    6.01    4.80
  -3  -7 -14   -1.33    5.71
  -3  -7 -14    2.41    5.58
   3  -7 -14    9.32    4.56
   3  -7 -15    9.58    5.64
   3  -7  15    9.03    5.38
   3   7  15   16.83    4.78
  -3  -7  15   25.41    7.54
   3  -7 -15    8.62    5.84
  -3  -7 -15   13.13    6.41
   3  -7 -15   14.69    5.24
  -3  -7 -15   18.37    6.00
   3  -7  15    5.38    5.21
   3   7  15   11.79    5.47
  -3  -7  15    3.63    5.60
  -3   7  15    6.08    5.23
   3   7  16   -2.45    4.24
  -3  -8   0    1.31    1.56
   3  -8   0    1.45    1.90
   3   8   0   -0.62    2.17
  -3   8   0   -0.60    2.04
   3   8   0   -0.44    0.72
   3  -8   0   -0.78    0.87
  -3  -8   0    0.91    1.74
   3  -8   0    1.93    2.06
  -3  -8  -1   65.88    8.14
  -3  -8   1   73.03    7.75
   3  -8   1   79.83    7.91
   3  -8  -1   81.19    8.35
   3   8  -1   72.67    8.45
  -3   8   1   80.31    8.36
   3   8   1   74.15    8.29
   3  -8  -1   85.28    8.76
   3  -8   1   70.79    7.14
   3   8   1   67.45    7.22
  -3   8  -1   72.57    8.44
   3   8   1   69.81    7.26
   3   8   1   82.86    7.52
   3  -8   1   72.15    7.23
  -3   8   1   75.55    7.56
  -3   8   1   74.95    7.26
   3  -8  -1   89.22    8.77
   3  -8   1   90.27    8.54
  -3  -8  -1   76.57    8.09
  -3  -8  -2   -0.67    2.17
  -3  -8   2    3.41    2.40
   3  -8   2    0.22    1.20
  -3  -8  -2   -0.51    1.88
   3  -8  -2    1.26    2.05
   3  -8  -2    2.33    2.25
   3   8  -2   -0.73    2.37
   3   8   2   -2.58    2.15
   3  -8   2   -0.46    1.02
   3   8   2    2.12    1.32
  -3   8  -2   -0.68    2.29
   3  -8   2    0.73    0.61
  -3   8   2   -0.51    2.08
  -3  -8  -2   -0.51    1.96
  -3  -8   2    0.44    1.51
  -3   8   2   -0.61    1.13
   3  -8   2   -0.60    1.98
  -3  -8  -3   -1.55    2.51
   3  -8  -3    0.71    2.22
  -3  -8   3    2.72    2.21
  -3  -8  -3   -0.61    2.12
   3  -8  -3    0.85    2.62
   3   8   3   -0.93    1.77
  -3  -8  -3   -0.53    2.04
  -3   8   3   -0.66    0.87
   3  -8   3    0.83    1.20
  -3   8   3   -0.42    1.53
  -3   8   3   -0.94    1.82
   3  -8   3    0.30    0.57
  -3  -8   3    0.91    1.62
   3  -8   3   -0.51    0.88
   3  -8   3    0.60    1.87
  -3  -8  -4   29.42    5.26
   3  -8   4   32.83    3.64
  -3  -8   4   37.73    5.10
   3   8  -4   33.53    3.97
   3  -8  -4   36.81    5.17
  -3  -8  -4   33.30    5.00
   3   8  -4   41.19    4.37
   3   8   4   33.19    4.41
   3  -8  -4   34.31    5.44
  -3  -8  -4   29.44    4.80
  -3  -8   4   39.83    4.67
   3  -8  -4   36.92    5.43
   3  -8   4   43.15    4.26
  -3   8   4   36.64    4.62
   3  -8   4   33.48    3.88
   3  -8   4   35.32    3.60
   3   8   4   41.81    4.64
  -3  -8   4   31.48    4.43
  -3  -8   5   86.87   10.55
  -3  -8  -5   92.42   11.14
  -3  -8  -5   98.17   10.89
   3  -8  -5   83.28   10.77
   3   8  -5  106.41    9.56
   3   8  -5   82.93    9.80
   3   8   5   83.61    9.86
  -3  -8  -5  109.17   11.27
   3   8  -5  100.39   11.27
  -3   8  -5   83.47   10.66
   3  -8  -5   99.46   11.31
  -3  -8   5   93.35   10.30
  -3   8  -5   94.50    9.98
   3  -8   5   89.47    9.51
   3   8   5  101.55   10.32
  -3  -8   5   98.22   10.16
  -3   8   5  104.83   10.50
   3  -8   5   97.80    9.67
   3  -8  -5  122.27   11.65
  -3  -8  -5  121.27   11.14
  -3  -8  -6   38.01    5.30
   3  -8  -6   25.34    5.11
   3   8  -6   30.60    3.32
  -3  -8  -6   35.28    5.53
   3   8  -6   43.11    5.96
   3   8   6   37.08    4.04
   3  -8  -6   32.93    5.79
  -3  -8  -6   30.20    5.53
  -3  -8   6   33.32    4.80
   3  -8   6   33.98    3.89
  -3   8  -6   34.57    5.23
   3   8   6   36.02    4.75
   3  -8   6   36.06    3.81
  -3  -8   6   27.21    4.35
  -3   8   6   34.26    4.85
  -3   8  -6   27.08    4.36
  -3  -8  -6   30.35    5.83
  -3  -8   6   27.09    4.78
  -3  -8  -7   -0.48    2.41
   3  -8  -7    8.78    3.62
  -3  -8  -7   -1.85    2.95
   3  -8   7    0.60    2.30
   3   8  -7    1.63    1.28
   3   8  -7    1.90    3.61
  -3  -8  -7    2.03    3.46
   3  -8   7    0.60    2.39
  -3  -8   7    0.67    2.33
   3   8   7    0.23    1.46
   3  -8   7    2.18    1.60
  -3   8  -7   -0.80    3.27
   3   8   7   -0.69    2.59
  -3  -8   7    2.99    1.14
  -3   8   7    4.60    2.74
   3  -8   7    4.06    1.80
  -3  -8   7    1.71    2.24
  -3  -8   7   -0.79    3.03
  -3  -8  -8   82.12   11.11
   3  -8  -8  100.35   11.54
   3   8  -8   97.30    9.72
   3   8  -8   88.80   11.40
  -3  -8  -8   93.54   11.66
  -3   8  -8   96.11   11.01
   3  -8   8   94.88   10.77
  -3  -8   8   84.99   10.64
   3  -8   8   98.73   10.10
   3  -8   8   97.38   10.00
  -3  -8   8  115.69   10.76
  -3   8   8  115.40   11.35
   3   8   8  103.73   10.92
  -3  -8  -8   98.99   10.15
   3  -8   8   87.17   10.39
  -3  -8   8   76.18   10.72
   3  -8  -9   -2.21    3.77
   3  -8   9   -1.77    2.50
   3   8  -9    0.90    3.74
   3  -8   9    3.21    2.90
  -3  -8  -9   -3.43    4.67
   3   8   9    0.48    2.15
   3  -8  -9    7.84    4.98
  -3  -8   9   -4.16    3.58
   3   8   9   -4.94    3.61
   3  -8   9   -1.29    2.07
  -3  -8   9    2.80    2.70
   3  -8   9   -0.50    2.28
  -3   8   9   -1.85    3.44
  -3  -8  -9   -0.64    2.11
   3  -8  -9   -0.89    3.62
  -3  -8  -9    4.10    4.44
  -3  -8  -9   -1.19    4.12
   3  -8  10    0.91    3.42
  -3  -8 -10    5.97    5.04
   3   8  10    4.26    2.58
  -3  -8  10    6.47    3.86
  -3  -8  10   -3.09    3.39
   3  -8  10   -2.87    2.65
   3   8  10   -0.89    3.30
  -3   8  10   -2.00    4.03
   3   8 -10   -2.57    4.10
   3  -8 -10    0.88    3.52
  -3  -8 -10   -5.36    4.97
  -3  -8 -10    1.24    4.59
   3  -8  10   -0.60    2.78
  -3  -8 -11   -4.48    4.43
   3  -8  11    1.02    3.93
   3   8  11    2.94    2.50
  -3  -8 -11    2.48    5.06
  -3  -8  11    2.05    4.05
  -3  -8  11    0.85    3.53
   3   8  11   -0.96    3.64
   3  -8  11   -1.32    2.86
  -3   8  11   -2.13    3.91
   3   8 -11    0.79    3.91
   3  -8 -11   -5.39    3.55
  -3  -8 -11    1.27    5.52
  -3  -8 -11    1.33    4.81
   3  -8 -12    7.57    5.15
  -3  -8 -12   -1.15    4.61
   3   8  12   -0.64    2.86
   3  -8  12    3.35    4.36
  -3  -8  12   -4.53    4.83
   3   8 -12   -0.72    3.96
  -3  -8  12    4.70    4.12
   3   8  12   -2.05    3.96
   3  -8  12   -3.76    3.70
  -3   8  12    2.25    4.34
  -3  -8 -12    2.56    5.35
  -3  -8 -12   -1.34    5.23
   3  -8 -12    6.44    4.50
   3  -8 -13   16.41    5.72
  -3  -8 -13    9.36    5.45
   3  -8  13   15.62    5.86
   3   8  13   10.90    3.63
  -3  -8  13    1.24    5.17
  -3  -8  13    7.22    4.87
   3   8  13   17.67    5.40
   3  -8  13    9.34    4.32
  -3   8  13   12.86    5.71
   3  -8 -13    8.48    4.81
  -3  -8 -13    6.73    6.35
  -3  -8 -13    6.39    5.78
   3  -8 -14    3.74    5.42
  -3  -8 -14    4.64    5.14
   3  -8  14    6.33    5.29
   3   8  14    9.26    3.87
  -3  -8  14    9.46    5.64
  -3  -8  14   12.33    5.29
   3   8  14   11.39    5.59
   3  -8  14   15.08    5.11
  -3   8  14    5.99    5.31
   3  -8 -14    5.67    5.16
  -3  -8 -14    9.44    6.29
  -3  -8 -14    6.20    5.79
   3  -8 -15    2.44    5.60
   3  -8  15    2.62    5.64
  -3  -8  15    1.44    6.47
  -3  -8  15   -1.20    5.28
  -3   8  15    2.41    5.24
   3   8  15   12.66    5.50
  -3  -8 -15    3.96    6.06
  -3  -8 -15   -5.88    5.89
   3  -8 -15    2.56    6.01
   3  -8 -15   -7.40    4.63
  -3  -9   0    0.99    1.90
   3  -9   0    0.52    1.95
   3   9   0    2.81    2.71
  -3   9   0   -0.68    2.39
  -3  -9   0    1.63    2.00
   3  -9   0   -0.76    2.34
  -3  -9  -1   10.50    2.79
  -3  -9   1    6.27    1.94
   3   9   1    6.79    1.24
   3  -9   1   11.38    2.18
   3  -9  -1    6.16    2.52
   3   9   1   15.48    3.13
   3  -9  -1   15.14    3.37
   3   9  -1    5.35    2.67
  -3   9   1    6.12    1.83
  -3   9   1    7.38    1.24
  -3   9   1    6.35    2.67
  -3   9   1    5.99    1.56
  -3   9  -1    9.55    2.80
   3   9   1   11.33    1.56
   3  -9   1    7.16    2.48
  -3  -9  -1   11.85    2.86
  -3  -9  -2    7.45    3.06
  -3  -9   2   15.71    3.48
   3  -9  -2    8.25    3.03
   3  -9   2    8.48    1.76
   3  -9   2   11.18    1.49
   3   9  -2   10.74    3.28
   3  -9  -2    9.88    3.37
   3   9   2    9.45    2.77
  -3   9   2   12.72    2.63
  -3   9   2    9.33    2.88
  -3   9  -2   13.25    3.25
   3   9   2   16.37    2.19
  -3  -9  -2   13.35    3.21
   3  -9   2   12.61    2.99
  -3  -9  -3   -4.29    2.92
  -3  -9   3    3.11    2.39
  -3  -9  -3    1.34    2.25
   3  -9  -3   -0.76    2.47
   3  -9   3   -0.20    1.15
   3   9  -3    5.35    3.13
   3  -9  -3    1.95    3.42
   3   9   3    2.69    2.40
   3  -9   3    0.31    1.30
  -3   9   3    1.58    0.91
  -3  -9  -3    0.62    2.61
  -3   9   3    0.44    1.76
  -3   9  -3    0.82    2.67
  -3   9   3    5.87    2.23
  -3  -9   3    1.03    1.98
   3  -9   3   -1.40    2.60
   3  -9   4   20.27    2.18
  -3  -9  -4    8.54    3.69
  -3  -9   4   22.50    3.94
  -3  -9  -4   18.49    3.72
   3  -9  -4   23.14    4.15
   3   9  -4   18.38    2.68
   3   9  -4   17.30    2.79
   3  -9   4   13.74    2.49
  -3  -9  -4   17.89    4.57
   3   9   4   13.94    3.07
   3  -9  -4   18.78    4.45
  -3   9   4   15.18    2.28
   3  -9  -4   36.38    4.79
   3  -9   4   16.68    2.68
  -3  -9  -4   18.29    3.48
  -3   9   4   22.09    3.39
   3   9   4   21.99    3.20
   3  -9   4   18.09    2.43
   3  -9   4   20.88    3.88
  -3  -9   4   14.39    3.04
  -3  -9  -5   33.73    6.90
   3  -9  -5   31.83    6.40
   3   9  -5   43.73    5.73
  -3  -9   5   47.20    6.63
  -3  -9  -5   47.71    6.86
   3  -9  -5   57.07    7.65
  -3  -9  -5   72.54    7.76
   3   9   5   62.65    6.17
   3   9  -5   56.60    7.58
   3  -9   5   62.31    6.01
  -3  -9  -5   67.05    7.26
  -3   9  -5   53.02    5.97
   3  -9  -5   68.69    7.89
  -3  -9   5   53.49    6.40
   3  -9   5   51.05    5.99
  -3   9  -5   50.58    7.22
   3  -9   5   56.24    5.72
  -3   9   5   53.27    6.48
   3   9   5   51.86    6.24
  -3  -9   5   44.51    6.09
  -3  -9  -6   43.44    7.11
  -3  -9   6   35.68    6.41
  -3   9  -6   51.56    5.98
   3  -9  -6   58.50    7.33
  -3  -9  -6   34.87    6.62
   3  -9   6   47.97    5.92
   3   9   6   50.81    5.79
   3  -9  -6   56.61    7.75
   3   9  -6   44.18    7.43
  -3  -9  -6   66.95    7.98
   3  -9  -6   31.16    7.20
  -3  -9  -6   67.48    7.73
  -3  -9   6   58.42    6.57
   3  -9   6   43.11    5.91
  -3   9  -6   58.78    7.34
   3  -9   6   51.33    5.72
   3   9   6   67.73    6.63
  -3   9   6   61.54    6.77
  -3  -9   6   46.99    6.14
   3  -9  -7   21.57    4.75
   3  -9   7   16.00    3.52
   3   9  -7   14.19    2.17
  -3  -9  -7   15.64    4.10
  -3  -9  -7   14.87    3.55
   3  -9   7   20.92    3.53
  -3  -9  -7   22.85    5.27
   3   9  -7   16.06    4.71
   3   9   7   16.79    2.63
  -3  -9   7   18.77    3.86
   3  -9   7   14.34    3.14
  -3   9  -7   19.33    4.75
   3   9   7   15.82    3.49
  -3  -9   7   14.89    3.34
   3  -9   7   15.29    2.80
   3   9   7   13.34    2.50
  -3   9   7   15.75    3.58
  -3  -9   7   12.75    3.92
  -3  -9  -7   19.46    5.19
  -3  -9  -8    2.05    3.60
   3  -9  -8   16.46    4.56
   3  -9   8   15.71    3.68
  -3  -9  -8    9.65    2.96
   3   9   8    9.84    2.30
   3   9  -8    9.57    4.91
  -3  -9  -8   20.59    5.07
   3  -9   8    9.39    3.16
  -3  -9   8    7.95    3.42
   3  -9   8    8.03    2.35
  -3   9  -8    5.49    3.95
   3   9   8    8.28    3.09
  -3  -9   8   15.51    3.41
  -3   9   8    6.95    3.41
  -3  -9   8   -0.89    3.79
  -3  -9  -9   -0.39    2.55
   3  -9   9    5.47    3.13
   3  -9  -9   -1.17    3.78
  -3  -9  -9    3.23    4.30
   3  -9   9   -0.78    3.02
  -3  -9  -9    3.79    4.87
   3   9   9    0.87    1.99
   3   9  -9    1.03    4.74
   3  -9  -9    1.40    4.61
  -3  -9   9    2.62    3.72
   3  -9   9    2.54    2.46
  -3  -9   9   -4.40    3.19
   3   9   9   -1.64    2.93
  -3   9   9   -1.89    3.64
  -3  -9  -9   -7.34    5.93
   3  -9  -9   -5.91    3.98
   3  -9 -10    1.23    4.31
   3  -9  10   10.72    3.64
  -3  -9 -10   -1.31    5.67
   3   9  10    9.31    2.71
   3  -9 -10   -4.36    5.45
  -3  -9  10   14.47    4.33
   3  -9  10   15.51    3.31
  -3  -9  10    7.21    3.75
   3   9  10    6.23    4.01
  -3   9  10   16.22    4.75
   3   9 -10    1.95    4.72
   3  -9  10    6.19    3.27
   3  -9 -10    7.62    4.04
  -3  -9 -10   24.32    6.14
  -3  -9 -10    2.57    4.96
   3  -9  11    1.00    3.83
   3   9  11    3.77    2.54
  -3  -9 -11    6.66    5.67
  -3  -9  11    3.18    4.43
   3  -9  11    2.60    3.04
   3   9  11    8.71    4.17
   3   9 -11   -1.81    4.53
  -3   9  11    8.62    4.36
  -3  -9  11   -0.87    3.66
   3  -9 -11    4.76    4.37
  -3  -9 -11   -6.99    5.71
  -3  -9 -11   -5.24    5.74
  -3  -9 -12   14.22    5.29
   3  -9  12    5.53    4.86
   3   9  12    7.55    3.19
  -3  -9  12    6.96    4.84
   3  -9  12    5.12    3.54
   3   9  12   17.67    5.06
   3   9 -12   11.52    4.96
  -3   9  12    5.63    4.76
  -3  -9  12    3.81    4.12
  -3  -9 -12    9.75    5.67
   3  -9 -12    5.76    4.50
  -3  -9 -12    1.32    5.21
  -3  -9 -13   15.52    5.86
   3  -9 -13   21.82    6.45
   3  -9  13   27.47    6.33
   3  -9  13   13.19    5.93
  -3  -9  13   23.98    6.48
   3   9  13   33.61    6.16
  -3   9  13   16.27    5.85
  -3  -9  13   26.90    5.90
   3  -9 -13   11.63    5.18
  -3  -9 -13   13.81    6.33
  -3  -9 -13   13.11    6.19
   3  -9 -14    8.89    5.82
   3  -9  14   -2.54    5.40
  -3  -9  14    1.35    6.21
   3  -9  14   -1.31    5.96
  -3  -9 -14   -1.37    5.88
   3  -9 -14   -2.89    5.02
  -3  -9 -14   11.40    6.52
  -3  -9  14    1.11    4.70
   3   9  14   -2.21    4.99
  -3   9  14    8.28    5.09
   3  -9  15    3.96    5.80
  -3  -9  15    9.49    5.86
   3  -9 -15    0.93    5.05
  -3 -10   0    2.76    2.15
  -3 -10   0    2.73    2.95
   3 -10   0   -3.33    2.61
   3 -10   0    0.94    3.10
   3  10   0   -3.19    3.00
  -3  10   0    1.11    1.38
  -3  10   0    1.54    2.70
  -3 -10   0   -0.64    2.41
   3 -10   0   -2.59    2.75
  -3 -10  -1   18.50    3.73
  -3 -10   1   28.99    3.23
   3  10   1   17.89    2.04
   3 -10   1   21.77    3.09
   3 -10  -1   20.69    3.87
   3 -10  -1   20.58    4.41
   3  10  -1   18.15    4.20
   3  10   1   28.50    4.39
   3  10   1   15.44    1.97
  -3  10   1   18.80    2.74
  -3  10   1   14.28    3.50
  -3  10  -1   23.94    4.14
  -3  10   1   19.94    2.17
   3  10   1   18.57    2.27
  -3  10   1   23.85    2.60
   3 -10   1   23.78    4.06
  -3 -10   1   10.09    3.13
  -3 -10  -1   12.49    3.35
  -3 -10   2  165.49   19.15
  -3 -10  -2  174.75   19.08
   3 -10  -2  188.18   19.08
   3 -10   2  178.28   17.93
  -3  10   2  195.59   18.96
   3  10  -2  177.12   19.40
   3  10   2  188.76   18.87
   3 -10  -2  205.84   19.83
  -3  10  -2  167.50   19.18
  -3  10   2  187.75   18.35
   3  10   2  205.03   18.10
  -3 -10  -2  157.07   18.83
   3 -10   2  174.49   19.07
  -3 -10  -3   13.11    3.79
  -3 -10   3   12.41    3.76
  -3 -10  -3   10.85    3.12
   3 -10  -3    8.99    3.53
   3  10  -3    9.61    1.33
   3  10  -3   15.96    4.16
   3 -10   3   13.76    1.78
   3  10   3    9.06    3.06
   3 -10  -3   16.61    4.34
  -3 -10  -3   16.80    3.62
   3 -10  -3   14.91    3.78
  -3  10   3    8.42    2.83
  -3  10  -3    5.59    3.38
  -3  10   3    6.37    2.48
   3 -10   3   14.54    3.45
   3 -10   4  234.66   22.74
  -3 -10   4  234.03   24.19
  -3 -10  -4  242.98   24.63
   3 -10  -4  219.22   24.13
   3  10  -4  241.96   23.26
  -3 -10  -4  247.41   24.23
   3  10   4  249.77   23.60
   3 -10  -4  261.25   25.05
   3 -10   4  241.35   22.95
   3 -10   4  233.00   23.23
  -3  10  -4  197.43   22.96
   3  10   4  270.41   23.48
  -3  10   4  238.18   23.55
  -3 -10   4  246.02   23.69
   3 -10   4  221.63   24.01
  -3 -10  -4  239.68   23.97
   3 -10  -4  233.97   24.62
  -3 -10  -5   15.41    4.56
  -3  10  -5   15.17    2.89
   3 -10  -5   12.31    3.85
   3  10  -5   15.54    2.76
  -3 -10  -5   20.05    4.40
  -3 -10   5   17.60    4.17
   3  10  -5   32.55    5.70
   3 -10   5   12.07    2.63
  -3 -10  -5   29.62    5.44
   3 -10  -5   13.73    5.04
   3  10   5   21.60    2.25
   3  10   5   17.76    3.36
   3 -10  -5   20.63    5.25
  -3 -10  -5   16.88    4.28
   3 -10   5   19.27    3.02
  -3  10   5   17.47    3.64
  -3  10  -5   16.15    4.61
   3  10   5   16.82    3.20
  -3 -10   5   14.43    3.28
   3 -10   5   20.80    4.31
   3 -10   5   17.86    2.81
  -3 -10  -6  193.62   24.53
  -3 -10  -6  226.43   23.85
  -3 -10   6  203.07   24.09
  -3 -10  -6  224.13   24.37
   3 -10  -6  208.67   24.32
   3  10  -6  233.75   24.98
  -3 -10  -6  249.57   25.16
   3  10   6  243.03   23.29
   3 -10  -6  237.18   25.16
  -3  10  -6  247.70   24.79
   3  10   6  241.71   22.82
   3 -10   6  234.00   23.29
   3 -10   6  224.35   23.50
  -3 -10   6  230.49   23.85
   3  10   6  256.61   23.77
  -3 -10   6  237.49   23.77
  -3  10   6  228.70   23.88
   3 -10   6  252.05   23.21
   3 -10  -6  232.92   25.18
  -3 -10  -6  275.87   24.94
  -3 -10  -7   23.02    5.45
  -3 -10   7   21.44    4.76
   3 -10   7   11.16    3.95
   3 -10  -7   29.17    5.30
  -3 -10  -7   22.36    4.07
  -3 -10  -7   17.46    4.51
  -3 -10  -7   19.26    5.80
   3 -10   7   11.75    3.20
   3  10  -7   27.36    5.83
   3 -10   7   23.48    3.78
  -3 -10   7   10.09    3.51
  -3  10  -7   13.63    4.88
   3  10   7   27.63    4.24
   3 -10   7   19.29    3.22
  -3  10   7   24.18    4.38
   3  10   7   20.68    2.99
  -3 -10   7   15.02    3.69
  -3 -10  -8   25.25    4.20
   3 -10   8   26.50    4.95
   3 -10  -8   17.12    5.11
  -3 -10  -8   20.41    5.32
   3 -10   8   20.99    4.07
   3  10   8   27.55    3.46
  -3 -10  -8   25.72    6.57
   3  10  -8   38.17    6.52
  -3 -10   8   23.67    4.68
   3 -10   8   15.69    4.12
   3  10   8   30.41    4.79
  -3  10  -8   20.85    5.12
  -3 -10   8   21.00    4.31
   3 -10   8   28.19    3.92
  -3  10   8   29.97    5.17
  -3 -10  -8   23.91    6.21
  -3 -10   8   21.20    4.91
   3 -10   9    1.55    3.30
   3 -10  -9   -3.60    4.57
  -3 -10  -9   -2.24    4.04
   3 -10   9    3.73    3.24
  -3 -10  -9    1.40    5.45
   3 -10  -9   -1.52    5.58
   3  10   9    1.16    2.12
  -3 -10   9   -0.92    3.61
   3 -10   9    0.77    3.27
  -3 -10   9    1.55    2.99
   3  10   9   -3.33    3.54
   3  10  -9   -1.17    5.11
  -3  10   9   -2.86    3.67
  -3 -10  -9   -3.12    5.94
   3 -10  -9   -1.08    4.61
   3 -10 -10    1.25    4.68
  -3 -10 -10    9.25    4.81
   3 -10  10   11.15    3.98
  -3 -10 -10    4.28    5.54
   3 -10 -10   17.17    6.41
   3 -10  10    7.77    4.24
  -3 -10  10    8.08    4.26
  -3  10  10    4.07    4.50
   3  10 -10    4.41    4.96
  -3 -10  10    2.50    3.74
   3  10  10   10.85    4.23
   3 -10 -10    8.31    4.60
  -3 -10 -10   -2.67    5.24
  -3 -10 -10   16.69    6.09
   3 -10  10    3.95    3.55
   3 -10 -11    2.58    5.09
   3 -10  11    2.90    4.04
  -3 -10 -11    5.80    5.92
   3 -10  11   -1.93    4.16
  -3 -10  11    2.19    4.58
   3  10 -11   -1.02    5.00
  -3 -10  11   -1.80    3.98
   3  10  11   -6.81    4.35
  -3  10  11    4.29    4.57
   3 -10 -11    4.04    4.47
  -3 -10 -11    1.46    5.36
  -3 -10 -11   -8.10    5.80
  -3 -10 -12    8.45    5.14
   3 -10  12   15.05    5.04
  -3 -10 -12   18.81    7.16
   3 -10  12   -1.08    4.61
  -3 -10  12   11.89    5.32
   3  10  12   21.36    5.09
   3  10 -12   10.22    5.02
  -3  10  12   12.28    5.27
  -3 -10  12   14.52    4.75
   3 -10 -12   13.05    5.06
  -3 -10 -12    9.48    6.08
  -3 -10 -12    4.30    6.08
   3 -10 -13    2.60    5.68
  -3 -10 -13    9.64    5.88
   3 -10  13   11.72    5.41
  -3 -10  13    2.56    5.43
   3 -10  13    9.50    5.62
   3  10  13    2.10    4.59
  -3 -10  13    5.19    5.15
  -3  10  13   13.76    5.34
   3 -10 -13   13.93    5.33
  -3 -10 -13   -2.67    5.82
  -3 -10 -13    5.64    6.21
   3 -10 -14   17.91    6.21
   3 -10  14   12.49    5.73
   3 -10  14   25.88    7.31
  -3 -10  14    4.09    6.19
  -3  10  14   15.05    5.60
   3  10  14   20.20    5.97
  -3 -10  14    8.86    5.37
   3 -10 -14   -2.78    6.79
  -3 -10 -14   14.14    6.52
   3 -10 -14    9.78    5.44
  -3 -10 -14    8.24    6.50
  -3 -11   0    1.21    2.37
   3 -11   0    0.56    2.54
  -3 -11   0    7.21    4.07
   3 -11   0   -5.48    4.23
   3  11   0   -1.76    3.55
  -3  11   0   -0.86    1.62
  -3  11   0   -0.86    3.56
  -3 -11   0   -0.75    2.98
  -3 -11  -1    3.74    2.89
  -3 -11   1   -0.49    2.10
   3 -11  -1   -2.79    2.94
  -3 -11  -1    6.07    3.70
   3 -11   1   -1.22    2.10
   3 -11  -1    3.39    3.67
   3  11  -1   -2.86    3.39
   3  11   1    2.42    2.92
  -3  11   1    0.66    1.57
  -3  11  -1   -0.51    1.30
   3  11   1    0.92    0.50
  -3  11  -1    1.84    3.28
  -3  11   1   -1.60    2.90
  -3 -11  -1   -4.52    3.11
   3 -11   1    0.93    3.31
  -3 -11   1   -2.21    2.77
  -3 -11  -2   -2.67    3.17
  -3 -11  -2    0.98    3.53
   3 -11  -2    2.37    2.89
  -3 -11   2    5.14    3.61
   3  11   2   -0.74    2.91
   3  11  -2    5.13    4.00
   3 -11  -2    4.73    4.34
   3  11   2    0.17    1.19
  -3  11   2    0.41    2.14
  -3  11  -2    1.97    3.65
  -3  11   2    2.21    2.98
   3  11   2    0.25    1.43
  -3 -11   2    0.74    2.58
   3 -11   2    2.74    3.31
  -3 -11  -2    3.98    3.25
  -3 -11  -3   30.23    5.50
   3 -11   3   26.10    3.96
  -3 -11   3   32.18    5.69
   3 -11  -3   40.70    5.50
   3 -11  -3   32.62    6.27
   3  11  -3   29.72    5.71
   3  11   3   28.69    4.86
  -3  11   3   30.87    4.52
  -3 -11  -3   27.55    5.14
   3 -11  -3   27.17    5.47
  -3  11   3   38.50    4.47
  -3  11  -3   30.18    5.90
  -3  11   3   34.24    4.90
   3 -11   3   25.04    5.06
  -3  11  -4    0.32    1.55
  -3 -11  -4    1.10    3.59
   3  11  -4    0.84    1.91
   3 -11  -4   -0.94    3.26
  -3 -11   4   -1.98    3.21
  -3 -11  -4    1.76    3.04
   3 -11  -4    6.54    4.99
   3  11   4    1.21    2.61
  -3 -11  -4    2.45    2.95
   3 -11  -4    3.40    4.26
  -3  11   4    2.25    2.33
   3  11   4    6.12    2.22
   3 -11   4    3.79    3.79
  -3  11  -5   -1.91    1.94
  -3 -11  -5    4.69    4.06
   3  11  -5    2.02    1.82
  -3 -11   5   -1.97    3.35
   3 -11  -5    3.01    3.42
  -3 -11  -5    2.45    3.30
  -3 -11  -5    7.71    3.53
   3 -11   5    2.82    1.78
   3 -11  -5    8.34    5.16
  -3 -11  -5   -5.09    4.66
   3 -11  -5    3.77    4.34
  -3 -11  -5   -0.92    3.72
   3 -11   5   -1.50    2.43
  -3  11   5   -1.97    2.88
   3  11   5    1.62    2.52
   3  11   5   -1.68    2.62
  -3 -11   5   -1.39    2.84
   3 -11   5    4.94    3.57
  -3 -11  -6   27.01    5.96
  -3 -11   6   21.59    5.21
  -3 -11  -6   24.15    5.10
   3 -11  -6   36.87    6.04
  -3 -11  -6   32.87    5.92
   3 -11   6   25.35    4.06
   3 -11  -6   33.61    7.00
  -3 -11  -6   43.65    7.25
   3  11  -6   23.04    6.29
   3 -11   6   33.89    4.59
  -3 -11  -6   40.91    6.54
   3 -11  -6   23.94    7.00
   3  11   6   31.62    4.55
  -3  11   6   39.40    5.34
  -3  11  -6   31.36    6.36
   3  11   6   41.01    5.06
  -3 -11   6   30.66    5.07
   3 -11   6   30.94    5.71
  -3 -11  -7   -5.08    5.25
  -3 -11   7   -1.00    3.52
   3 -11   7   -2.72    3.83
  -3 -11  -7    6.20    3.71
   3 -11  -7    4.49    4.12
  -3 -11  -7    9.68    4.10
  -3 -11  -7    2.85    5.15
   3  11  -7   -2.64    5.45
   3 -11   7    3.96    2.30
   3 -11  -7    4.58    4.87
   3 -11   7    1.27    2.76
  -3 -11   7    3.31    3.31
  -3  11  -7    1.18    4.82
   3  11   7    1.43    2.96
  -3  11   7    2.47    3.65
  -3 -11   7    3.04    3.15
  -3 -11  -8    1.31    4.75
  -3 -11   8    8.37    4.03
   3 -11  -8   10.56    4.44
  -3 -11  -8    7.92    3.60
   3 -11   8    4.41    3.85
  -3 -11  -8   11.18    4.88
  -3 -11  -8   16.30    6.24
   3 -11   8    7.14    2.90
   3  11  -8   -1.32    5.69
   3 -11   8    9.97    3.40
  -3 -11   8   14.42    4.25
  -3  11   8    8.06    3.79
  -3  11  -8   17.69    5.66
   3  11   8    5.50    3.73
  -3 -11   8   18.97    4.15
  -3 -11  -9   -5.39    4.87
   3 -11  -9    1.18    4.54
   3 -11  -9   -2.44    5.09
  -3 -11  -9   -2.31    4.18
   3 -11   9    1.75    3.80
   3 -11   9    2.80    3.21
  -3 -11  -9   13.80    6.26
   3 -11   9    0.80    3.34
  -3 -11   9    1.95    3.94
  -3  11   9    0.96    3.88
   3  11   9    1.69    3.84
   3  11  -9   -2.58    6.07
  -3 -11   9    9.11    4.02
   3 -11 -10   16.83    5.53
  -3 -11 -10    9.57    5.96
   3 -11  10   15.02    4.82
  -3 -11 -10   23.71    6.16
   3 -11 -10   20.16    6.02
   3 -11  10   14.58    4.43
  -3 -11 -10    6.21    6.31
   3 -11 -10   13.40    7.22
  -3 -11  10   17.87    5.40
   3 -11  10   17.67    4.45
   3  11  10   21.65    5.12
  -3  11  10   22.43    5.42
   3  11 -10   18.39    6.10
  -3 -11  10    7.88    4.35
  -3 -11 -11    9.11    6.20
   3 -11 -11    1.07    4.38
  -3 -11 -11   -1.38    5.59
   3 -11 -11    5.15    5.15
  -3 -11 -11   -9.68    5.65
   3 -11  11    4.61    3.96
  -3 -11 -11    6.22    6.95
  -3 -11  11   -1.13    4.78
   3 -11  11   -0.98    4.33
   3  11 -11   -3.41    5.73
  -3  11  11   -3.21    4.94
   3  11  11   -7.55    4.40
  -3 -11  11   -0.92    4.12
   3 -11 -12   27.44    7.15
   3 -11  12   11.34    4.92
  -3 -11 -12   15.34    6.85
  -3 -11  12   21.90    6.10
   3 -11  12   20.46    6.15
  -3 -11 -12   27.95    7.48
  -3 -11 -12   35.85    7.24
   3 -11 -12   11.51    5.66
  -3  11  12   17.65    5.59
  -3 -11  12   12.67    5.11
   3  11 -12   28.90    6.63
   3  11  12   22.55    5.44
   3 -11  13    8.27    5.47
  -3 -11  13   -2.59    6.00
  -3  11  13    5.60    4.87
   3  11  13   -3.02    4.86
   3 -11 -13    1.02    5.03
  -3 -11 -13    8.55    6.54
  -3 -11 -13   13.45    6.18
  -3 -12   0   -0.66    2.55
   3 -12   0   -0.58    2.53
  -3 -12   0   -4.62    3.81
   3  12   0   -5.75    3.65
  -3  12   0   -0.57    1.57
  -3  12   0    2.85    3.88
  -3 -12   0    3.38    3.49
  -3 -12  -1   37.98    5.87
  -3 -12  -1   39.33    6.55
   3 -12  -1   44.62    5.87
   3 -12   1   46.60    5.09
   3  12   1   46.59    6.36
   3 -12  -1   50.40    7.75
   3  12  -1   36.35    6.59
   3 -12   1   40.17    6.85
  -3  12  -1   34.75    4.42
  -3  12   1   35.59    4.65
  -3  12  -1   47.00    6.75
  -3  12   1   42.41    6.22
   3 -12   1   40.55    6.77
  -3 -12   1   34.07    5.86
  -3 -12  -1   42.01    6.36
   3 -12   2    3.37    2.88
  -3 -12  -2    5.72    3.37
  -3  12  -2    5.20    1.61
  -3 -12   2   -1.16    3.79
  -3 -12  -2    3.24    4.02
   3 -12  -2    4.06    3.16
   3  12   2    6.44    3.45
   3  12  -2    8.94    4.58
   3 -12  -2   13.52    5.23
  -3  12   2    5.20    2.19
   3 -12  -2   11.17    4.48
  -3  12   2   -0.82    3.43
  -3  12  -2    7.57    4.44
  -3 -12  -2    0.88    3.51
   3 -12   2   -3.09    3.99
  -3 -12   2    3.44    3.30
  -3 -12  -3    5.39    4.11
  -3 -12  -3    8.18    4.22
  -3 -12   3    4.55    4.12
   3 -12  -3   -0.89    3.37
   3  12  -3    4.79    4.78
   3 -12  -3   -4.23    4.88
   3  12   3    2.93    3.03
  -3 -12  -3    3.49    3.68
  -3  12   3    2.53    2.56
   3 -12  -3    1.16    4.07
  -3  12  -3    4.58    4.25
  -3  12   3   -0.43    2.30
  -3 -12   3    5.34    3.64
   3 -12   3    2.09    3.83
  -3 -12  -4    2.34    4.28
  -3  12  -4    4.35    1.96
   3 -12  -4   -1.94    3.83
  -3 -12  -4   -0.96    3.83
   3  12  -4    0.84    1.99
  -3 -12   4    7.79    3.97
   3 -12  -4   -2.94    4.93
   3  12  -4   -1.27    4.46
  -3 -12  -4   -1.80    3.71
  -3  12   4    0.66    3.06
   3 -12  -4   -3.75    4.52
  -3  12  -4    3.63    4.55
  -3  12   4   -2.22    2.48
   3  12   4    2.68    2.29
   3  12   4    2.00    3.04
   3 -12   4   -1.07    3.65
  -3 -12  -5   14.78    4.75
   3  12  -5   10.05    2.60
   3 -12  -5    6.16    4.02
  -3 -12  -5   21.38    4.70
  -3 -12  -5   15.09    4.79
  -3 -12   5   14.30    4.52
   3 -12  -5   12.30    5.85
  -3 -12  -5   21.06    6.23
  -3 -12  -5   15.98    4.75
   3 -12  -5    4.12    5.25
  -3  12   5   18.45    3.87
   3  12   5   17.32    3.76
   3  12   5   10.31    3.10
   3 -12   5   18.98    4.87
  -3 -12   6   -1.09    3.82
  -3 -12  -6   -6.40    5.34
  -3 -12  -6    0.82    3.71
   3 -12  -6    2.17    3.93
  -3 -12  -6    1.06    3.85
   3 -12  -6    4.82    5.64
   3  12  -6   -1.40    5.20
  -3 -12  -6   -5.99    5.18
  -3 -12  -6   -6.87    4.73
   3 -12   6    7.28    3.08
   3 -12  -6    3.04    5.79
   3  12   6    4.65    2.87
  -3  12   6    2.24    3.08
   3  12   6   -0.63    2.98
  -3  12  -6    1.30    5.41
  -3 -12   6    0.79    3.41
   3 -12   6    1.16    4.15
  -3 -12  -7   -1.32    5.02
  -3 -12   7    3.30    4.24
  -3 -12  -7    2.23    4.25
   3 -12  -7    1.15    4.27
   3 -12   7    2.05    4.28
  -3 -12  -7    6.02    3.54
   3  12  -7    5.75    5.93
  -3 -12  -7    3.12    5.87
   3 -12  -7   10.00    6.43
   3 -12   7   -0.67    2.86
  -3  12   7    0.82    3.47
  -3  12  -7   -1.32    5.55
   3  12   7   -3.52    3.53
   3 -12   7   -3.61    4.41
  -3 -12   7   -4.99    3.50
  -3 -12   8    5.68    4.73
  -3 -12  -8   17.57    6.00
  -3 -12  -8   17.31    4.26
  -3 -12  -8   12.67    5.26
   3 -12  -8   15.51    5.58
   3 -12   8   17.83    5.14
  -3 -12  -8   11.31    6.97
   3 -12   8   15.57    4.02
  -3  12   8   11.63    4.43
   3  12  -8   23.17    7.29
  -3  12  -8   22.29    6.73
   3  12   8   23.95    4.52
   3 -12   8   12.25    6.00
  -3 -12   8   16.38    4.29
  -3 -12  -9    1.38    5.51
   3 -12  -9    1.25    4.89
   3 -12   9   -0.99    4.48
  -3 -12  -9    1.18    4.67
  -3 -12  -9    1.66    6.56
  -3 -12   9   -2.04    4.17
   3 -12   9   -4.07    3.83
  -3  12   9    4.79    4.39
   3  12   9   -2.50    3.95
   3  12  -9    2.84    6.23
  -3 -12   9    1.78    3.67
  -3 -12 -10   -3.29    6.26
   3 -12 -10    1.20    5.49
   3 -12  10    0.99    4.37
  -3 -12 -10   -2.40    5.02
   3 -12 -10    1.28    4.89
   3 -12 -10   -1.79    7.14
  -3 -12 -10    6.68    6.67
  -3 -12  10   -3.28    4.66
   3 -12  10   -1.78    4.19
  -3  12  10    1.01    4.34
   3  12 -10   -1.35    6.55
   3  12  10   -0.88    4.00
  -3 -12  10    0.92    4.03
   3 -12 -11    2.61    6.04
  -3 -12 -11    8.27    7.45
   3 -12  11    2.91    4.17
  -3 -12  11    1.16    5.15
   3  12 -11   -4.98    6.23
  -3  12  11   -1.05    4.59
   3  12  11   -0.92    4.21
  -3 -12 -11   -6.24    7.22
   3 -12 -11   -1.13    5.47
   3 -12 -12   -2.61    5.56
  -3 -12 -12   -4.82    7.11
  -3 -12  12   -3.70    5.86
   3 -12  12    2.11    4.88
  -3 -12 -12    5.93    6.86
   3 -12 -12    5.42    5.34
  -3 -12 -12    2.77    5.73
  -3  12  12    4.28    4.95
   3  12 -12    1.12    5.98
   3  12  12   -5.68    4.49
  -3 -12  13   -1.30    5.96
   3 -12  13    5.70    5.32
  -3  12  13   -1.07    5.04
   3  12  13    3.83    4.62
   3 -12 -13    3.10    4.95
  -3 -13   0   -1.42    2.90
  -3 -13   0   -1.28    4.15
   3 -13   0   -0.58    2.78
   3  13   0   -2.07    3.69
   3 -13   0   -7.12    5.15
  -3  13   0   -0.27    1.50
  -3  13   0   -1.04    4.02
  -3 -13   0   -2.88    4.32
  -3  13  -1   19.97    2.99
   3 -13   1   24.78    4.69
  -3 -13  -1   41.31    5.46
   3 -13  -1   20.56    4.41
  -3 -13  -1   18.48    5.73
   3 -13   1   22.26    6.48
   3  13  -1   21.33    5.75
   3 -13  -1   32.12    6.99
   3  13   1   19.08    4.92
  -3  13   1   23.26    3.34
  -3  13   1   36.81    5.84
  -3  13  -1   22.42    5.67
  -3 -13  -1   22.64    5.55
  -3 -13   1   19.28    5.00
  -3 -13  -2    1.01    3.85
   3 -13   2   -2.32    3.20
  -3 -13  -2   -3.52    4.24
   3 -13  -2    1.68    3.47
  -3 -13   2   -1.30    4.88
   3  13  -2    1.21    5.04
   3 -13  -2    6.06    5.40
   3  13   2   -2.62    3.72
  -3 -13  -2    9.70    4.60
   3 -13  -2    4.89    4.60
  -3  13   2   -0.38    2.09
  -3  13  -2   -1.19    4.95
  -3  13   2   -3.57    4.10
  -3 -13   2    3.93    4.23
   3 -13   2   -1.16    4.18
  -3 -13  -3   57.84    8.88
   3 -13  -3   64.10    8.44
   3  13  -3   60.03    7.15
  -3 -13  -3   79.70    9.33
  -3 -13   3   51.02    8.68
  -3 -13  -3   57.55    9.36
   3  13  -3   77.91    9.72
   3 -13  -3   78.71   10.55
  -3 -13  -3   68.83    8.62
   3 -13  -3   61.40    9.23
  -3  13   3   60.00    7.29
  -3  13  -3   57.72    9.06
   3  13   3   74.14    8.42
   3 -13   3   59.20    8.80
  -3 -13   3   58.03    8.64
  -3 -13  -4   12.26    5.24
   3  13  -4    8.96    2.50
   3 -13  -4    2.96    3.76
  -3 -13  -4   12.41    4.49
  -3 -13   4    7.54    4.80
   3 -13  -4    8.11    6.00
   3  13  -4    8.25    5.43
  -3 -13  -4    2.96    4.17
   3 -13  -4    6.83    5.52
  -3  13   4   11.90    3.33
  -3  13  -4   17.26    6.30
  -3  13   4    8.72    2.75
   3  13   4    8.67    3.81
   3 -13   4   12.07    5.05
  -3 -13   4    9.63    4.26
  -3 -13  -5  125.15   16.74
  -3 -13   5  161.28   17.73
  -3 -13  -5  140.50   17.69
   3 -13  -5  161.56   17.35
   3 -13  -5  183.73   19.06
   3  13   5  146.37   16.32
  -3  13   5  154.98   16.93
  -3  13   5  152.39   16.29
   3  13   5  167.98   16.13
  -3 -13  -5  148.38   17.39
   3 -13   5  166.02   17.88
   3 -13  -5  198.63   18.83
  -3 -13   6    6.09    4.48
  -3 -13  -6   -3.99    5.15
  -3 -13  -6    0.89    4.08
   3 -13   6    1.21    4.67
   3 -13  -6    6.67    4.75
  -3 -13  -6   13.07    6.83
   3 -13  -6    1.76    6.29
   3  13  -6   15.18    6.48
  -3 -13  -6   12.09    5.61
   3 -13  -6    8.14    6.88
  -3  13   6    3.68    3.63
  -3  13  -6   -1.42    5.83
   3  13   6    4.24    3.31
   3  13   6    3.94    3.16
   3 -13   6   10.40    5.66
  -3 -13  -7   70.90   10.34
  -3 -13   7   74.81   10.18
   3 -13  -7   70.04    9.99
   3 -13   7   54.90    9.68
  -3 -13  -7   66.92    9.04
   3 -13  -7   88.36   12.03
  -3 -13  -7   81.31   11.77
  -3  13   7   92.53    9.43
  -3  13  -7   66.60   11.05
   3  13   7   72.43    8.87
   3  13  -7   66.69   11.27
   3 -13   7   65.61   10.42
  -3 -13   8   16.00    5.56
  -3 -13  -8    6.95    5.36
  -3 -13  -8    4.31    3.79
   3 -13  -8    4.83    5.21
   3 -13   8   17.60    5.07
  -3 -13  -8   -1.75    6.72
   3 -13   8   11.61    4.02
  -3  13   8    8.82    4.64
   3  13  -8    6.24    6.82
   3  13   8    9.05    3.92
  -3  13  -8   12.95    6.77
   3 -13   8    8.14    5.78
  -3 -13  -9    7.03    5.71
   3 -13  -9    7.54    5.41
   3 -13   9   18.52    5.25
  -3 -13  -9   15.96    7.59
   3 -13   9   16.74    4.50
   3  13  -9    3.05    6.82
  -3  13   9   24.37    5.34
   3  13   9    9.74    4.27
   3 -13   9   24.24    6.96
   3 -13  10   -1.10    5.42
  -3 -13 -10    8.33    7.17
   3 -13 -10   -2.51    5.72
  -3 -13 -10    1.42    6.16
   3 -13 -10    5.15    5.43
   3 -13 -10   -1.89    7.73
  -3 -13 -10    1.77    7.45
   3 -13  10    9.88    4.67
  -3  13  10   -0.98    5.00
   3  13  10   13.64    4.55
   3  13 -10    1.45    6.79
   3 -13  10    2.65    5.75
   3 -13 -11    1.17    5.30
  -3 -13 -11    3.14    6.48
  -3 -13 -11   15.57    8.47
   3 -13 -11  -10.42    5.92
   3  13 -11   -1.34    6.58
  -3  13  11   -5.06    4.95
   3  13  11    0.88    4.15
   3 -13  11    2.58    5.81
   3 -13 -12    3.32    5.29
  -3 -13 -12   -1.66    7.27
  -3  13  12   -4.09    5.27
   3  13  12    4.50    4.44
   3  13 -12    8.49    6.46
   3 -13  12    5.00    6.43
   3 -14   0   -6.78    4.42
  -3 -14   0   -3.02    3.23
  -3 -14   0   -5.59    4.78
   3  14   0   -4.48    4.60
   3 -14   0   -1.59    5.93
  -3  14   0   -1.13    4.47
  -3 -14   0   -4.38    4.77
   3 -14   1    4.77    3.55
  -3 -14  -1    2.72    3.77
  -3 -14  -1   10.69    5.36
   3 -14  -1    6.65    3.62
   3 -14  -1   -1.63    5.84
   3 -14   1    4.66    5.63
   3  14  -1    7.24    4.84
   3 -14  -1    5.20    5.28
  -3  14   1    4.19    4.75
  -3  14  -1    6.06    4.64
   3  14   1    3.08    4.43
  -3 -14  -1    2.19    4.73
  -3 -14   1    8.66    5.03
  -3 -14  -2    4.21    4.21
  -3 -14  -2   -1.27    4.89
   3 -14  -2    0.87    3.85
   3 -14   2    6.01    5.80
   3 -14  -2    1.68    6.01
   3  14  -2   -1.30    5.37
   3 -14  -2    6.64    5.12
  -3  14   2    3.91    2.18
  -3 -14  -2    5.30    4.57
  -3  14  -2   -3.88    5.23
   3  14   2    1.87    4.14
  -3 -14   2    2.23    4.66
   3 -14   2    6.48    4.88
  -3 -14  -3    1.18    4.81
  -3 -14  -3   -2.37    4.74
   3 -14  -3   -2.87    3.69
  -3 -14   3    2.85    5.21
   3 -14  -3   -3.45    6.32
   3  14  -3    1.38    5.41
  -3 -14  -3   -1.50    5.27
  -3  14   3   -1.31    2.52
  -3 -14  -3    2.08    4.24
   3 -14  -3    6.99    5.52
   3  14   3   -0.85    3.94
  -3  14  -3    2.72    5.37
   3 -14   3    9.04    5.10
  -3 -14   3   -1.15    4.55
  -3 -14  -4    7.60    5.12
   3 -14  -4   -5.11    4.40
  -3 -14   4   -1.41    5.16
  -3 -14  -4    1.11    4.31
   3 -14  -4   -3.56    6.35
   3 -14  -4   -4.47    5.89
  -3 -14  -4    3.23    4.63
  -3  14   4   -1.62    2.75
   3  14   4    0.77    3.82
  -3  14  -4   -1.44    5.73
   3  14  -4   -1.48    5.76
   3 -14   4    1.33    5.12
  -3 -14   4    4.82    5.18
  -3 -14  -5   25.18    6.42
  -3 -14  -5   30.83    5.94
   3 -14   5   12.80    6.11
   3 -14  -5   11.84    4.82
  -3 -14   5   19.11    6.54
   3 -14  -5   44.18    8.76
  -3 -14  -5   20.90    6.09
  -3  14   5   19.75    4.56
   3 -14  -5   20.83    7.26
   3  14   5   26.26    4.85
   3 -14   5   27.75    6.85
  -3 -14   5   21.53    6.58
  -3 -14   6   -4.02    5.54
  -3 -14  -6    4.10    5.21
   3 -14   6    1.34    5.34
  -3 -14  -6    3.77    4.36
   3 -14  -6   -4.54    4.94
  -3 -14  -6   13.94    7.78
   3 -14  -6   -9.46    7.38
   3 -14  -6    8.63    6.98
  -3  14   6   16.37    4.38
  -3 -14  -6    5.07    5.56
  -3  14  -6   -4.62    6.15
   3  14  -6    1.60    6.48
   3 -14   6   -2.89    5.71
  -3 -14   6   14.64    6.71
  -3 -14  -7    4.18    5.38
  -3 -14   7    1.34    5.30
   3 -14  -7    1.18    4.87
   3 -14   7   -2.53    5.13
  -3 -14  -7    5.98    4.59
   3 -14  -7   23.08    8.44
  -3 -14  -7   16.17    7.43
  -3  14   7   -0.89    4.86
  -3  14  -7   10.92    6.98
   3  14  -7    1.65    6.84
   3 -14   7    1.48    6.11
  -3 -14   8   -1.33    5.43
  -3 -14  -8    2.82    5.63
  -3 -14  -8  -12.93    8.40
   3 -14  -8   -3.94    8.04
   3 -14   8    1.21    5.01
   3 -14  -8    9.77    5.25
   3  14  -8   -4.96    7.05
  -3  14   8   -0.85    4.07
   3 -14   8   10.39    6.51
  -3 -14  -9   -1.42    5.78
  -3 -14  -9    5.58    7.59
   3 -14   9   -3.58    5.79
   3 -14  -9    2.52    5.64
   3  14  -9    6.48    7.36
  -3  14   9    0.90    4.49
   3 -14   9    7.34    6.38
   3 -14 -10   -1.29    5.55
  -3 -14 -10   -1.66    6.70
  -3 -14 -10    7.07    5.96
   3 -14 -10   -7.54    6.86
  -3 -14 -10    1.83    8.27
   3 -14 -10   -1.97    8.21
   3 -14 -10   -3.86    5.53
  -3  14  10    2.82    4.60
   3  14 -10    3.08    7.24
   3 -14  10   -1.42    6.31
   3 -14 -11    1.18    6.02
  -3 -14 -11    1.78    7.79
   3  14 -11    8.54    7.18
   3 -14  11    1.37    6.24
   3 -15   0    6.92    4.99
  -3 -15   0    8.98    5.49
   3 -15   0    5.29    6.63
   3  15   0    1.18    5.05
  -3  15   0    6.03    5.39
  -3 -15   0   -7.40    5.66
   3 -15  -1   -2.26    5.19
  -3 -15  -1    6.58    3.92
  -3 -15  -1    5.72    5.84
   3 -15   1   -3.41    6.25
   3 -15  -1   -3.63    7.17
   3 -15  -1   -6.96    5.24
  -3 -15  -1   -1.18    5.48
  -3  15  -1   -3.88    5.22
   3  15  -1   -2.55    5.54
   3  15   1   -2.16    4.56
  -3 -15   1    1.21    5.30
   3 -15  -2   -4.88    5.30
  -3 -15  -2    2.17    4.47
  -3 -15  -2   -8.08    6.02
   3 -15  -2    1.74    4.12
  -3 -15  -2   20.35    6.67
   3 -15  -2    7.38    6.85
   3 -15   2   -1.64    6.26
  -3 -15  -2   -3.41    4.84
   3 -15  -2   -1.43    5.64
  -3  15  -2   -1.38    5.86
   3  15   2    0.99    4.49
   3  15  -2   -1.37    6.02
  -3 -15   2    3.70    5.40
  -3 -15  -3    2.41    4.88
  -3 -15   3    3.14    5.58
  -3 -15  -3    7.54    5.09
   3 -15  -3   12.64    4.65
   3 -15   3    1.56    6.49
  -3 -15  -3   -6.47    6.22
   3 -15  -3    3.74    6.90
  -3 -15  -3   17.95    5.47
   3 -15  -3    4.49    5.98
  -3  15  -3   21.85    6.68
   3  15  -3    8.79    6.17
   3  15   3   20.68    5.15
  -3 -15   3   15.49    6.03
   3 -15   3   11.58    5.85
  -3 -15  -4   -1.29    5.28
  -3 -15  -4   -7.00    5.35
   3 -15  -4   -1.05    4.58
  -3 -15   4   -1.55    5.27
   3 -15  -4    5.72    7.88
   3 -15   4    1.44    5.89
   3 -15  -4    1.59    6.43
  -3 -15  -4    4.64    5.04
   3  15   4   -3.24    4.08
   3  15  -4   -1.56    6.43
  -3  15  -4    6.11    6.37
  -3 -15   4    8.05    5.77
   3 -15   4    1.46    6.04
  -3 -15  -5   -1.35    5.33
  -3 -15   5   13.58    6.99
  -3 -15  -5    2.15    4.95
   3 -15   5    6.21    5.85
   3 -15  -5   -2.21    4.81
   3 -15  -5   -7.83    8.09
   3 -15  -5   11.96    7.06
  -3 -15  -5   19.80    6.68
   3  15   5    3.64    3.79
   3 -15   5   15.20    6.74
  -3 -15   5    1.41    6.06
  -3 -15   6   10.41    6.40
  -3 -15  -6   19.30    6.67
  -3 -15  -6   22.69    5.79
   3 -15   6   20.47    6.60
   3 -15  -6   10.36    5.42
  -3 -15  -6   16.52    7.66
   3 -15  -6   12.05    8.26
   3 -15  -6   27.17    8.93
  -3 -15  -6   13.29    6.69
  -3  15  -6   19.59    7.96
  -3 -15   6   16.09    6.72
   3 -15   6   14.12    7.42
  -3 -15  -7   11.17    6.15
  -3 -15   7    8.85    6.11
  -3 -15  -7    7.54    7.51
   3 -15  -7   10.15    8.26
  -3 -15  -7   14.31    5.26
   3 -15  -7    3.58    5.18
   3 -15   7   16.56    6.24
   3  15  -7   20.65    8.91
   3 -15   7    6.45    6.80
   3 -15  -8    7.43    5.88
  -3 -15  -8    9.84    6.34
  -3 -15   8   -7.15    6.10
  -3 -15  -8    1.93    7.89
   3 -15  -8    4.10    8.09
   3 -15  -8    2.46    5.65
   3 -15   8   -1.32    5.91
   3  15  -8    1.73    7.64
   3 -15   8   12.88    7.64
   3 -15  -9    7.55    6.73
   3 -15   9    9.01    6.30
  -3 -15  -9   11.24    6.16
  -3 -15  -9   24.87    8.74
   3 -15  -9   10.07    6.12
   3  15  -9   11.83    7.73
   3 -15   9   -6.32    7.53
   3 -15 -10   -6.48    6.58
  -3 -15 -10    3.73    8.10
   3 -15 -10   10.04    8.89
   3  15 -10    1.61    7.46
   3 -15  10    6.04    7.23
  -3 -16   0    4.74    6.18
   3 -16   0    4.42    6.16
   3  16   0   -2.46    5.30
  -3 -16   0    1.32    6.01
  -3 -16   1   11.57    6.63
  -3 -16  -1   13.49    6.15
  -3 -16  -1   -3.31    6.25
   3 -16   1    5.56    7.42
   3 -16  -1    1.96    7.76
   3 -16  -1    1.48    5.80
  -3 -16  -1   11.33    5.76
   3  16  -1    5.33    5.76
   3  16   1    7.85    5.13
  -3 -16   1    5.44    6.21
  -3 -16  -2   43.96    6.83
   3 -16  -2   19.99    6.89
  -3 -16  -2   16.87    6.72
  -3 -16  -2   11.84    7.33
   3 -16   2   24.68    8.65
   3 -16  -2   25.66    9.17
   3 -16  -2   15.26    7.17
  -3 -16  -2   36.36    6.86
   3  16  -2   18.65    7.47
   3  16   2   22.51    5.78
  -3  16  -2   23.05    7.14
  -3 -16   2   21.69    7.64
  -3 -16  -3    8.50    5.28
   3 -16  -3    2.64    5.78
  -3 -16  -3    5.23    5.79
  -3 -16   3    5.13    6.43
   3 -16   3    9.95    7.34
  -3 -16  -3   -6.90    6.65
   3 -16  -3    1.99    8.41
  -3 -16  -3    2.41    5.44
   3 -16  -3    4.79    6.59
   3  16  -3   -4.58    6.64
   3  16   3    4.65    4.56
  -3  16  -3    1.52    6.29
   3 -16   3   -8.02    6.48
  -3 -16   3    1.41    5.99
  -3 -16  -4   40.08    7.92
  -3 -16   4   28.61    8.47
   3 -16  -4   30.12    7.95
  -3 -16  -4   43.57    7.88
   3 -16   4   42.21    9.09
   3 -16  -4   42.69    7.29
   3 -16  -4   32.46    9.66
  -3 -16  -4   39.60    9.58
   3 -16   4   59.64    9.43
  -3 -16  -4   40.69    7.92
   3 -16  -4   49.13    9.87
   3  16   4   38.59    6.79
   3  16  -4   22.63    8.49
   3 -16   4   34.03    9.05
  -3 -16   4   62.03    9.50
  -3 -16  -5   -5.37    5.89
  -3 -16   5    1.66    6.54
   3 -16  -5    5.63    5.99
  -3 -16  -5   -3.36    4.96
   3 -16   5    5.03    6.77
   3 -16  -5    9.87    5.20
   3 -16   5   -1.38    6.04
   3 -16  -5   -2.06    8.14
  -3 -16  -5    1.30    5.79
   3 -16  -5    1.78    7.51
   3  16  -5   -1.68    7.10
  -3 -16   5    6.18    7.62
   3 -16   5   -1.64    6.83
   3 -16   6   20.50    8.02
  -3 -16  -6   33.69    6.85
   3 -16  -6   29.69    6.69
  -3 -16  -6   32.30    9.35
   3 -16  -6   41.53   10.50
   3 -16  -6   39.14    9.92
  -3 -16  -6   38.02    8.35
   3 -16  -6   12.99    7.19
  -3 -16  -6   31.54    7.48
  -3 -16   6   52.40    9.33
  -3 -16   6   39.82    9.36
   3 -16   6   67.42    9.89
   3 -16  -7    4.43    6.53
  -3 -16   7    9.50    6.47
  -3 -16  -7   -6.93    6.73
   3 -16  -7    4.16    8.95
  -3 -16  -7   -1.95    8.38
   3 -16   7   -4.45    5.93
   3 -16  -7   -4.71    5.44
   3  16  -7    1.77    7.71
  -3 -16   7   -1.62    7.51
   3 -16   7    5.12    7.27
  -3 -16  -8    2.78    6.38
  -3 -16   8   18.25    7.34
   3 -16  -8   -1.49    6.63
   3 -16   8    5.66    5.99
   3 -16  -8   10.84    5.73
  -3 -16  -8   13.69    9.36
   3 -16  -8    2.09    8.18
   3  16  -8   -1.77    8.14
   3 -16   8   -1.70    7.73
  -3 -17   0   -3.55    7.49
   3 -17   0    2.04    8.42
  -3 -17   0   -1.38    6.29
   3 -17   0    4.64    6.53
   3  17   0    1.26    5.92
  -3 -17   0    1.66    6.85
  -3 -17   1   -5.20    7.31
  -3 -17  -1    6.21    6.41
  -3 -17  -1  -10.73    7.91
   3 -17   1   -3.92    9.15
   3 -17  -1    4.13    8.52
   3 -17  -1   14.05    6.78
   3 -17   1    1.57    6.75
  -3 -17  -1   -3.96    6.36
   3  17  -1    4.09    6.10
   3  17   1   11.47    5.86
  -3 -17   1    4.39    6.53
  -3 -17  -2  -11.60    6.83
  -3 -17  -2   -1.79    7.65
   3 -17   2   -3.71    7.76
   3 -17  -2   -2.08    8.61
  -3 -17  -2    5.11    6.02
   3 -17  -2   -4.84    6.81
   3  17   2   -2.08    4.95
   3  17  -2   -1.47    6.63
  -3 -17   2   -3.03    6.65
  -3 -17   3    9.07    6.92
   3 -17  -3   -1.31    5.76
  -3 -17  -3   -2.40    5.75
   3 -17   3    5.70    7.25
  -3 -17  -3    1.35    5.85
   3 -17   3   -1.72    7.90
  -3 -17  -3   -5.49    7.48
[truncated: 1,089,510 more chars]
