# Supplementary material for: Polymorphism of Pb5(PO4)3OHδ within the LK-99 mixture
Source: Acta Crystallogr B Struct Sci Cryst Eng Mater. 2024 Nov 19;80(Pt 6):746–50. doi: 10.1107/S2052520624010023 (PMC11789162; doi:10.1107/S2052520624010023)
Supplement: Supplementary file 2 [file b-80-00746-Isup2.hkl]

data_I                                                                          
_shelx_title ' HW_MX_PbCuPO_081123_corr_ver2 in Pnma'                           
_shelx_refln_list_code          4                                               
_shelx_F_calc_maximum      899.01                                               
_exptl_crystal_F_000      2240.00                                               
_reflns_d_resolution_high  0.5391                                               
                                                                                
loop_                                                                           
 _space_group_symop_operation_xyz                                               
 'x, y, z'                                                                      
 '-x+1/2, -y, z+1/2'                                                            
 '-x, y+1/2, -z'                                                                
 'x+1/2, -y+1/2, -z+1/2'                                                        
 '-x, -y, -z'                                                                   
 'x-1/2, y, -z-1/2'                                                             
 'x, -y-1/2, z'                                                                 
 '-x-1/2, y-1/2, z-1/2'                                                         
                                                                                
_cell_length_a    13.5137                                                       
_cell_length_b    10.2904                                                       
_cell_length_c     9.3838                                                       
_cell_angle_alpha  90.000                                                       
_cell_angle_beta   90.000                                                       
_cell_angle_gamma  90.000                                                       
                                                                                
_shelx_F_squared_multiplier     1.000                                           
                                                                                
loop_                                                                           
 _refln_index_h                                                                 
 _refln_index_k                                                                 
 _refln_index_l                                                                 
 _refln_F_squared_calc                                                          
 _refln_F_squared_meas                                                          
 _refln_F_squared_sigma                                                         
 _refln_observed_status                                                         
   2   0   0       6927.32       7220.70       438.55 o                         
   4   0   0     303869.53     318941.41     12440.91 o                         
   6   0   0     291960.62     289264.69     13627.18 o                         
   8   0   0       3518.35       5120.68       541.87 o                         
  10   0   0      12566.15      12888.33       863.68 o                         
  12   0   0     108044.65     105971.17      5126.73 o                         
  14   0   0      62309.88      63369.25      3715.71 o                         
  16   0   0       3672.37       3624.76      1010.22 o                         
  18   0   0       1080.42       1674.60       670.02 o                         
  20   0   0      72860.59      59858.54      4798.06 o                         
  22   0   0       2037.98       2765.60       851.91 o                         
  24   0   0       9614.71       9170.75      1378.19 o                         
   2   1   0      47299.93      50735.71      1710.45 o                         
   4   1   0     129909.48     130609.75      3450.15 o                         
   6   1   0      26295.36      28735.52       996.67 o                         
   8   1   0      23864.64      26372.81      1376.38 o                         
  10   1   0         55.40        365.38       243.93 o                         
  12   1   0      20198.63      19328.89       963.45 o                         
  14   1   0       9431.42       9491.12       530.93 o                         
  16   1   0      25933.42      25218.52      1131.55 o                         
  18   1   0      14722.08      13181.28      1093.23 o                         
  20   1   0        830.28       1104.18       460.34 o                         
  22   1   0       1108.24       1261.29       592.14 o                         
  24   1   0       2888.57       2393.32       791.08 o                         
   0   2   0     141718.02     154204.55     14718.48 o                         
   2   2   0     141792.50     142512.09      4317.18 o                         
   4   2   0     744906.69     729937.94     16738.67 o                         
   6   2   0      14391.03      14498.86       560.89 o                         
   8   2   0     422231.09     415473.97     17584.10 o                         
  10   2   0       5455.75       5631.55       452.22 o                         
  12   2   0      30450.69      31115.89      1396.06 o                         
  14   2   0      14104.61      15272.46       693.04 o                         
  16   2   0      27808.20      28502.71      1487.46 o                         
  18   2   0       6624.60       5744.49       627.62 o                         
  20   2   0       4286.85       2545.61       553.39 o                         
  22   2   0       9354.52       8655.36       769.80 o                         
  24   2   0      16646.41      12850.67      1175.26 o                         
   2   3   0      68445.76      67367.30      1782.75 o                         
   4   3   0      86207.68      89627.96      2576.36 o                         
   6   3   0       1177.39       1098.47       108.18 o                         
   8   3   0     176106.59     171441.39      6170.89 o                         
  10   3   0     151021.31     156685.42      6114.22 o                         
  12   3   0      96362.59     100479.98      3725.70 o                         
  14   3   0       7113.44       7524.70       472.84 o                         
  16   3   0       3909.08       3995.82       511.53 o                         
  18   3   0       1323.58        618.22       537.60 o                         
  20   3   0        643.75        760.81       497.04 o                         
  22   3   0       9663.75       8698.41      1095.33 o                         
  24   3   0        240.65        708.19       946.09 o                         
   0   4   0     697608.06     664926.44     28468.38 o                         
   2   4   0       9774.36       9646.26       301.57 o                         
   4   4   0     283517.97     273868.28      8713.00 o                         
   6   4   0      10272.81       9750.96       568.12 o                         
   8   4   0      75675.48      73684.98      3233.68 o                         
  10   4   0        154.79        279.31       165.96 o                         
  12   4   0       6547.62       6876.39       561.93 o                         
  14   4   0       3392.71       3355.00       428.21 o                         
  16   4   0      18259.43      19496.76      1050.37 o                         
  18   4   0       2273.69       1362.02       521.67 o                         
  20   4   0      23191.67      19797.56      1079.68 o                         
  22   4   0        199.66        608.86       682.93 o                         
  24   4   0       7527.17       7479.93      1561.40 o                         
   2   5   0      84104.27      81463.80      2279.53 o                         
   4   5   0     312262.62     309410.78      9515.03 o                         
   6   5   0      48676.46      52517.39      1805.13 o                         
   8   5   0       6441.98       6296.67       391.68 o                         
  10   5   0       8110.94       7597.66       478.23 o                         
  12   5   0        120.53         -3.14       248.89 o                         
  14   5   0      13661.57      14660.37       892.31 o                         
  16   5   0      57846.95      58901.11      2344.19 o                         
  18   5   0      35367.12      38359.70      1869.68 o                         
  20   5   0        101.61       -229.09       684.81 o                         
  22   5   0          8.06        -30.66       811.06 o                         
   0   6   0     808210.81     773286.19     33638.28 o                         
   2   6   0        454.81        478.74       124.33 o                         
   4   6   0     200642.28     201839.78      7775.77 o                         
   6   6   0      70064.55      71830.46      2314.15 o                         
   8   6   0      13827.09      13624.72       693.99 o                         
  10   6   0        364.57        903.79       471.99 o                         
  12   6   0      13205.29      12609.31       836.41 o                         
  14   6   0      12799.66      12853.20       935.60 o                         
  16   6   0       1582.29       1156.25       623.26 o                         
  18   6   0          9.13       -106.39       748.91 o                         
  20   6   0      24678.21      25789.99      1967.01 o                         
  22   6   0        118.75       -536.98       803.79 o                         
   2   7   0       4474.20       4141.00       171.69 o                         
   4   7   0      42448.94      43463.45      1828.26 o                         
   6   7   0       1348.76       1096.59       280.31 o                         
   8   7   0      80768.95      81727.09      3658.61 o                         
  10   7   0      59810.77      58112.32      2957.30 o                         
  12   7   0      38284.85      38185.96      2119.34 o                         
  14   7   0      10925.52      11020.11       825.71 o                         
  16   7   0       2762.00       2272.39      1062.30 o                         
  18   7   0          5.43       1147.35      1331.91 o                         
  20   7   0        882.43       1271.26      1133.79 o                         
  22   7   0       4051.66       2790.31       938.84 o                         
   0   8   0      26604.64      26164.64      1425.44 o                         
   2   8   0      68031.26      65011.64      1982.95 o                         
   4   8   0     215938.33     208787.34      5613.25 o                         
   6   8   0      42105.63      47897.90      2202.23 o                         
   8   8   0     174495.02     177911.05      6973.36 o                         
  10   8   0        591.43        962.87       479.77 o                         
  12   8   0      11193.41      10924.41       937.20 o                         
  14   8   0      20852.09      23847.67      1668.47 o                         
  16   8   0      14361.65      12927.77      1094.27 o                         
  18   8   0       3740.78       4069.56      1404.36 o                         
  20   8   0        145.05      -1163.85      1486.68 o                         
  22   8   0       2677.39       1719.55      1251.22 o                         
   2   9   0        630.77        447.22       145.07 o                         
   4   9   0      11438.99      10275.31       372.77 o                         
   6   9   0      12211.91      14231.86      1112.87 o                         
   8   9   0       2081.83       2414.94       472.90 o                         
  10   9   0      19741.22      18473.07      1118.65 o                         
  12   9   0       6200.27       6784.37       878.17 o                         
  14   9   0       5439.03       5197.95       896.24 o                         
  16   9   0       2928.56       3398.64      1105.57 o                         
  18   9   0       5011.33       8075.52      1259.59 o                         
  20   9   0         11.33       1078.37      1174.19 o                         
   0  10   0     383121.84     362604.53     14930.21 o                         
   2  10   0      16284.13      15295.25       909.59 o                         
   4  10   0      33627.66      30370.76      1069.06 o                         
   6  10   0      44429.79      44450.55      1716.52 o                         
   8  10   0        739.84       1607.23       575.70 o                         
  10  10   0        271.06        175.79       534.52 o                         
  12  10   0      22343.04      23121.05      2124.57 o                         
  14  10   0      17187.16      16237.43      1409.21 o                         
  16  10   0        413.35      -1012.37      1012.37 o                         
  18  10   0        523.41       2267.19      1122.55 o                         
  20  10   0      17690.62      18428.36      2168.42 o                         
   2  11   0      30740.93      33146.08      1668.89 o                         
   4  11   0      27900.10      26338.56      1050.46 o                         
   6  11   0      17626.05      17584.92      1509.52 o                         
   8  11   0          5.60        494.75       480.20 o                         
  10  11   0         28.56       -482.44       541.91 o                         
  12  11   0        454.28        773.41       672.21 o                         
  14  11   0      13785.04      15050.15      2143.15 o                         
  16  11   0       6285.70       6282.57      1193.13 o                         
  18  11   0       9734.67      12653.44      1524.92 o                         
  20  11   0        617.40       1688.24      2123.26 o                         
   0  12   0      11099.00       9546.10       773.93 o                         
   2  12   0       3282.75       3270.08       518.44 o                         
   4  12   0      61585.48      59929.66      2073.76 o                         
   6  12   0       2123.11       1141.91       651.05 o                         
   8  12   0      39013.47      38946.77      1712.51 o                         
  10  12   0        370.14        172.37       612.95 o                         
  12  12   0       2924.23       3307.56       768.82 o                         
  14  12   0       2244.83       3390.19      1201.36 o                         
  16  12   0       1496.10       1243.95      1167.37 o                         
  18  12   0        126.71       1618.61      1342.15 o                         
   2  13   0      16661.50      17825.09       929.22 o                         
   4  13   0      22214.06      22256.78      1093.93 o                         
   6  13   0        200.01       1153.02       534.14 o                         
   8  13   0      11193.45      11235.62      1195.64 o                         
  10  13   0      55509.20      58743.63      2916.94 o                         
  12  13   0      14636.46      12754.25      1167.74 o                         
  14  13   0       2041.19       1262.74      2055.98 o                         
  16  13   0       3039.32        716.40      1292.44 o                         
  18  13   0        217.58      -2244.07      2244.07 o                         
   0  14   0      31284.69      20522.19      5341.52 o                         
   2  14   0       2376.14       1946.63       612.87 o                         
   4  14   0      18856.23      18864.93      1547.76 o                         
   6  14   0       2276.81       1940.59       610.79 o                         
   8  14   0      10952.97       9337.29      1128.86 o                         
  10  14   0          6.97        398.96       826.98 o                         
  12  14   0        806.82       1874.79      1203.99 o                         
  14  14   0       1051.74       2898.36      1351.57 o                         
  16  14   0       1956.77       1587.51      1335.17 o                         
   2  15   0      18029.73      16328.08      1069.67 o                         
   4  15   0      15687.47      14057.05      1539.50 o                         
   6  15   0       9580.26       6560.39      1050.87 o                         
   8  15   0       1093.69       1762.72      1002.94 o                         
  10  15   0        703.03       -335.72       854.30 o                         
  12  15   0        764.49       1543.89      1243.29 o                         
  14  15   0       5475.86       6691.93      1520.78 o                         
   0  16   0      42661.56      41326.73      2698.32 o                         
   2  16   0       4978.69       3512.66      1011.03 o                         
   4  16   0       6674.66       5558.07      1346.92 o                         
   6  16   0       9459.67       5759.11      1331.14 o                         
   8  16   0         90.13       -110.09      1073.53 o                         
  10  16   0         23.97      -1797.80      1887.23 o                         
  12  16   0       2071.45       3405.88      2374.65 o                         
   2  17   0         22.12       1228.14      1029.90 o                         
   4  17   0        609.93        501.05      1243.04 o                         
   6  17   0       1168.30       1762.91      1393.50 o                         
   8  17   0       1159.15        962.23      1166.36 o                         
  10  17   0       6165.93       7766.11      2139.67 o                         
   0  18   0         37.39       -402.51      1668.70 o                         
   2  18   0       2809.71       2959.77      1017.20 o                         
   4  18   0       7189.51       8458.15      1432.18 o                         
   6  18   0       7514.76       6765.80      1406.05 o                         
   1   0   1      14649.63      16061.18       527.07 o                         
   2   0   1      66390.55      71463.15      2802.58 o                         
   3   0   1       9159.71       8825.18       423.62 o                         
   4   0   1     471051.28     467860.44     14721.30 o                         
   5   0   1      33829.54      35642.40      1096.81 o                         
   6   0   1      47103.88      52748.27      1795.96 o                         
   7   0   1     201005.31     206855.80      7855.32 o                         
   8   0   1        112.40        364.21       220.53 o                         
   9   0   1      20343.78      20582.06       976.48 o                         
  10   0   1     366430.38     385595.78     14641.98 o                         
  11   0   1      20048.91      23265.51      1114.20 o                         
  12   0   1       4168.88       5411.76       935.42 o                         
  13   0   1      39009.38      40429.11      1685.86 o                         
  14   0   1      30559.73      34850.59      1516.64 o                         
  15   0   1       2907.47       3192.38       461.20 o                         
  16   0   1      78026.52      75164.80      3404.28 o                         
  17   0   1      12591.19      12445.55       879.38 o                         
  18   0   1        258.37        129.91       445.46 o                         
  19   0   1        220.76        678.90       466.46 o                         
  20   0   1       1456.52       2239.65       477.53 o                         
  21   0   1       4719.70       5016.68       732.27 o                         
  22   0   1       5069.68       3113.54       595.29 o                         
  23   0   1       2779.96       2858.09       633.84 o                         
  24   0   1       4765.58       4812.95       904.94 o                         
   0   1   1       7484.89       8005.96       312.68 o                         
   1   1   1       3850.76       4299.68       118.71 o                         
   2   1   1       6330.63       6406.30       214.30 o                         
   3   1   1        289.81        437.27        50.52 o                         
   4   1   1      16261.38      16938.68       356.93 o                         
   5   1   1      15268.22      15184.30       324.83 o                         
   6   1   1      22117.19      23802.36       572.87 o                         
   7   1   1      21083.78      21354.11       559.15 o                         
   8   1   1      27941.80      27750.26       806.00 o                         
   9   1   1      39360.79      39096.71      1080.60 o                         
  10   1   1       1070.98       1140.83       186.37 o                         
  11   1   1      59932.65      61066.25      1714.49 o                         
  12   1   1        138.40        233.46       197.00 o                         
  13   1   1      14670.26      14814.07       608.73 o                         
  14   1   1      17662.36      17379.61       620.13 o                         
  15   1   1      19213.41      19949.83       670.85 o                         
  16   1   1       1131.51       1025.49       263.44 o                         
  17   1   1        269.75        394.36       294.10 o                         
  18   1   1       2306.90       1931.24       324.53 o                         
  19   1   1       6492.71       5887.74       473.00 o                         
  20   1   1       5841.76       7286.33       441.14 o                         
  21   1   1        236.96        372.06       410.65 o                         
  22   1   1        392.54       -180.97       413.73 o                         
  23   1   1       2505.93       2062.38       501.50 o                         
  24   1   1        482.48       1060.11       549.33 o                         
   1   2   1      42578.89      42895.18       913.85 o                         
   2   2   1     155647.80     158789.08      3288.79 o                         
   3   2   1     162723.59     167850.50      3479.10 o                         
   4   2   1      26836.48      27014.34       603.88 o                         
   5   2   1       9569.96      10562.45       277.01 o                         
   6   2   1     182541.28     188590.94      4366.50 o                         
   7   2   1      19162.06      19965.95       608.70 o                         
   8   2   1     154971.33     157957.17      4734.79 o                         
   9   2   1       6350.52       6375.49       287.72 o                         
  10   2   1       5117.15       5581.56       267.66 o                         
  11   2   1      22398.75      23394.21       770.04 o                         
  12   2   1     105309.06     111755.59      3002.35 o                         
  13   2   1      16513.31      16486.81       573.25 o                         
  14   2   1      51628.76      52295.14      1490.18 o                         
  15   2   1       9395.85       9613.17       422.70 o                         
  16   2   1        540.97        534.57       270.29 o                         
  17   2   1      16998.66      16936.86       587.23 o                         
  18   2   1      36301.30      38459.96      1081.88 o                         
  19   2   1       5415.85       5573.96       441.70 o                         
  20   2   1       1110.27        621.92       354.75 o                         
  21   2   1       6348.62       5479.50       453.53 o                         
  22   2   1        843.38        573.55       437.50 o                         
  23   2   1       4234.70       5304.09       542.12 o                         
  24   2   1        954.65       1770.10       559.59 o                         
   0   3   1     347071.03     335839.66      8830.13 o                         
   1   3   1      65654.21      68515.91      1259.16 o                         
   2   3   1      66443.62      69442.38      1213.96 o                         
   3   3   1      50810.49      52101.07      1053.42 o                         
   4   3   1        841.66       1083.61        67.15 o                         
   5   3   1      78440.70      78475.01      1955.37 o                         
   6   3   1     162758.69     162679.94      4111.97 o                         
   7   3   1      22866.32      22812.47       649.97 o                         
   8   3   1      29620.98      29979.42       728.03 o                         
   9   3   1       9765.13       9826.53       336.10 o                         
  10   3   1       8594.67       9604.53       492.99 o                         
  11   3   1       3250.46       3115.21       228.05 o                         
  12   3   1      63420.11      65274.71      1866.87 o                         
  13   3   1       9240.03       9357.48       390.47 o                         
  14   3   1      14796.36      14273.37       637.27 o                         
  15   3   1      28941.66      28004.31      1343.13 o                         
  16   3   1      13669.47      14843.00       651.83 o                         
  17   3   1       3527.17       3498.81       354.11 o                         
  18   3   1      12828.10      12635.04       576.99 o                         
  19   3   1      13608.77      13906.15       664.74 o                         
  20   3   1       2250.85       1867.35       374.44 o                         
  21   3   1         14.72       -405.88       405.88 o                         
  22   3   1       8693.63       9986.89       625.93 o                         
  23   3   1        131.84       -522.15       522.15 o                         
  24   3   1        831.92       1073.53       633.38 o                         
   1   4   1      29594.74      30118.09       374.51 o                         
   2   4   1        190.93        373.89        52.86 o                         
   3   4   1      53709.88      56065.09      1223.60 o                         
   4   4   1      68319.77      69875.32      1584.96 o                         
   5   4   1        838.62       1088.16        90.95 o                         
   6   4   1      49166.85      50158.22      1418.91 o                         
   7   4   1      63628.52      65249.57      1820.47 o                         
   8   4   1      20049.56      21402.34       590.21 o                         
   9   4   1      12542.41      13589.80       428.03 o                         
  10   4   1      99739.83     103136.45      2541.65 o                         
  11   4   1      13617.89      13873.38       527.40 o                         
  12   4   1      21645.66      22898.50       751.86 o                         
  13   4   1      15422.10      15506.77       942.21 o                         
  14   4   1      32822.93      35716.63      1121.92 o                         
  15   4   1         68.29        418.95       280.90 o                         
  16   4   1      14215.55      14242.76       625.91 o                         
  17   4   1      11377.12      11930.38       572.78 o                         
  18   4   1       3489.44       3048.58       399.38 o                         
  19   4   1        233.05        204.07       399.54 o                         
  20   4   1        728.37       1127.33       451.28 o                         
  21   4   1       6021.90       5255.28       510.93 o                         
  22   4   1        345.35        512.20       504.47 o                         
  23   4   1       3084.03       3155.86       619.84 o                         
  24   4   1        320.64       1135.35       905.85 o                         
   0   5   1     140158.53     138801.73      4691.66 o                         
   1   5   1       3428.90       3573.87       108.34 o                         
   2   5   1      85271.75      83490.33      1753.45 o                         
   3   5   1       2716.34       2880.90       134.42 o                         
   4   5   1      55951.71      53625.08      1310.79 o                         
   5   5   1      17187.71      17059.21       459.25 o                         
   6   5   1      93345.80      95160.41      2283.42 o                         
   7   5   1       6430.23       7302.69       280.18 o                         
   8   5   1     133995.00     135717.77      3934.69 o                         
   9   5   1      42647.55      44360.85      1479.22 o                         
  10   5   1         64.90         29.08       167.59 o                         
  11   5   1      70565.79      70666.38      2035.63 o                         
  12   5   1      13407.09      12433.61       484.65 o                         
  13   5   1       7425.73       7627.69       599.48 o                         
  14   5   1      53893.25      57896.83      1805.14 o                         
  15   5   1       7640.79       7493.88       441.42 o                         
  16   5   1        331.64         54.04       325.20 o                         
  17   5   1        438.05        293.81       390.78 o                         
  18   5   1         41.34       -397.44       397.44 o                         
  19   5   1       1815.49       1573.19       496.72 o                         
  20   5   1      14262.50      15980.73       900.72 o                         
  21   5   1          5.87        276.57       543.08 o                         
  22   5   1        822.68       1007.72       508.41 o                         
  23   5   1       3278.06       3772.50       615.64 o                         
   1   6   1      11336.36      11181.20       300.84 o                         
   2   6   1       9090.42       8721.83       241.20 o                         
   3   6   1      38398.29      36964.12       846.77 o                         
   4   6   1      85349.11      85036.71      1982.57 o                         
   5   6   1       3902.03       3639.94       208.05 o                         
   6   6   1      25893.96      26075.12       894.78 o                         
   7   6   1      44647.20      45883.47      1208.14 o                         
   8   6   1       7137.51       8280.59       445.13 o                         
   9   6   1       1975.65       2150.19       264.16 o                         
  10   6   1     118162.36     122629.38      3827.52 o                         
  11   6   1       6446.83       7174.87       425.00 o                         
  12   6   1       4995.64       5245.55       399.95 o                         
  13   6   1      19705.61      20596.91      1125.16 o                         
  14   6   1      16106.79      16043.39       778.39 o                         
  15   6   1         26.36         27.74       439.82 o                         
  16   6   1      18964.95      21487.24       965.57 o                         
  17   6   1       7787.37       6684.44       708.39 o                         
  18   6   1        670.89       -358.67       586.04 o                         
  19   6   1        593.32        806.66       567.86 o                         
  20   6   1       1501.93       2881.20       659.01 o                         
  21   6   1       2152.34       1807.46       649.69 o                         
  22   6   1       1433.08        797.74       585.17 o                         
  23   6   1       2351.79       2136.76       631.90 o                         
   0   7   1     128538.41     121660.09      4382.31 o                         
   1   7   1      15419.55      15544.82       384.35 o                         
   2   7   1      11279.28      11276.75       297.90 o                         
   3   7   1      16930.16      16818.54       440.46 o                         
   4   7   1        211.23        255.24       118.10 o                         
   5   7   1       5028.91       4989.91       294.74 o                         
   6   7   1      33080.03      30292.47       856.24 o                         
   7   7   1      28403.54      26447.65       768.92 o                         
   8   7   1       9204.24       9543.14       556.65 o                         
   9   7   1       5026.78       5894.63       355.57 o                         
  10   7   1       2766.80       2471.79       273.91 o                         
  11   7   1       4816.15       4177.23       371.97 o                         
  12   7   1      26996.95      26481.30      1012.95 o                         
  13   7   1      11412.62      11626.98       761.07 o                         
  14   7   1       4688.71       4412.53       498.88 o                         
  15   7   1      16271.86      17292.16       937.40 o                         
  16   7   1       2650.10       4078.87       869.23 o                         
  17   7   1       1021.19       1559.07       935.75 o                         
  18   7   1       3848.90       3488.61       937.01 o                         
  19   7   1       6787.66       7729.21       832.03 o                         
  20   7   1       1530.02        436.23       725.16 o                         
  21   7   1          1.58        128.99       663.70 o                         
  22   7   1       2593.70       3075.82       910.89 o                         
  23   7   1         14.07       -174.44      1672.93 o                         
   1   8   1      34161.86      35000.50       919.53 o                         
   2   8   1      97952.50      96391.26      2430.03 o                         
   3   8   1      28786.88      28190.42       666.50 o                         
   4   8   1      31259.84      28820.24       728.20 o                         
   5   8   1        283.20        279.20       103.33 o                         
   6   8   1      66920.64      67287.52      1603.93 o                         
   7   8   1       4644.96       5134.30       416.68 o                         
   8   8   1      55347.11      55789.85      1430.19 o                         
   9   8   1       3982.28       4208.43       324.99 o                         
  10   8   1       2731.10       2681.47       354.42 o                         
  11   8   1       9227.29       8476.88       594.90 o                         
  12   8   1      51158.29      51046.73      1653.35 o                         
  13   8   1       1544.74       1986.67       394.14 o                         
  14   8   1      22861.18      23580.63      1048.25 o                         
  15   8   1       1188.51       1079.27       462.39 o                         
  16   8   1       2293.08       1530.70       520.36 o                         
  17   8   1       5834.44       5345.92      1041.34 o                         
  18   8   1      21980.01      23415.52      1407.61 o                         
  19   8   1       3167.64       3430.72       672.00 o                         
  20   8   1         98.34        -48.73       965.88 o                         
  21   8   1       4974.55       4469.49       866.59 o                         
  22   8   1        954.78        804.14       802.22 o                         
   0   9   1      11042.13      10873.82       488.68 o                         
   1   9   1        131.60        296.80       137.66 o                         
   2   9   1        506.77        564.40       140.10 o                         
   3   9   1       3668.24       3244.96       268.71 o                         
   4   9   1      13377.19      12136.21       352.24 o                         
   5   9   1      12194.63      11731.40       499.29 o                         
   6   9   1       4343.49       3929.33       302.38 o                         
   7   9   1       5212.36       5840.75       385.52 o                         
   8   9   1       2989.78       3440.91       451.43 o                         
   9   9   1       7331.40       6638.49       432.29 o                         
  10   9   1       1519.78       1586.41       376.63 o                         
  11   9   1      17193.49      16030.57       653.13 o                         
  12   9   1        834.86        603.29       360.15 o                         
  13   9   1       2949.53       2122.63       405.42 o                         
  14   9   1        280.78        211.26       445.01 o                         
  15   9   1       5472.14       6831.08       690.26 o                         
  16   9   1       1586.68       3033.22       942.64 o                         
  17   9   1       2850.02       2546.21       680.04 o                         
  18   9   1        673.92        720.89      1095.51 o                         
  19   9   1       1549.11        893.89       653.38 o                         
  20   9   1         69.14        -96.48       710.01 o                         
  21   9   1         21.45        -90.17       731.59 o                         
   1  10   1       1281.24       1272.83       252.10 o                         
   2  10   1      25104.22      24633.51       664.18 o                         
   3  10   1       8141.77       7376.69       337.18 o                         
   4  10   1      78959.47      80389.54      1941.61 o                         
   5  10   1       7127.66       7408.27       401.84 o                         
   6  10   1       1301.66       1240.22       261.64 o                         
   7  10   1      31624.59      32123.50      1037.23 o                         
   8  10   1       1041.62       1571.49       328.78 o                         
   9  10   1        100.77       -102.05       372.45 o                         
  10  10   1      83646.10      89525.41      2892.93 o                         
  11  10   1       1202.79       1777.18       418.97 o                         
  12  10   1        184.21        132.52       442.43 o                         
  13  10   1       8108.78       9483.29       846.92 o                         
  14  10   1       3912.00       4937.17       664.25 o                         
  15  10   1       1457.23       1202.65       648.77 o                         
  16  10   1      17999.06      15995.83      1061.53 o                         
  17  10   1       3435.08       3143.37       912.79 o                         
  18  10   1        900.99       2032.26       876.90 o                         
  19  10   1          6.01       -419.68       672.41 o                         
  20  10   1        480.06       -694.26       701.09 o                         
  21  10   1       1008.97        576.65      2930.98 o                         
   0  11   1       2684.47       2958.84       343.23 o                         
   1  11   1         14.45        -91.66       187.39 o                         
   2  11   1      21360.46      21492.36       912.28 o                         
   3  11   1         27.93         92.87       214.37 o                         
   4  11   1      14779.91      14946.26       508.57 o                         
   5  11   1         50.12        322.01       233.98 o                         
   6  11   1       9452.49       9641.11       443.42 o                         
   7  11   1       7527.07       7812.07       416.80 o                         
   8  11   1      27004.50      25923.39       912.21 o                         
   9  11   1      11756.16      11773.80       611.67 o                         
  10  11   1        575.16        796.53       386.36 o                         
  11  11   1      10260.02       9697.02       757.11 o                         
  12  11   1        587.05        360.29       481.99 o                         
  13  11   1       6187.30       7225.96       709.81 o                         
  14  11   1       9065.16      10007.76       808.42 o                         
  15  11   1       3176.85       4480.51       772.27 o                         
  16  11   1        726.36        901.71       780.07 o                         
  17  11   1         25.83        719.15       847.50 o                         
  18  11   1         59.21       -694.54       878.45 o                         
  19  11   1        723.94        885.47       862.39 o                         
  20  11   1       1711.73       -789.08      1612.97 o                         
   1  12   1       8163.09       7529.65       517.35 o                         
   2  12   1       8935.12       9160.24       817.22 o                         
   3  12   1      16434.13      15096.17       562.88 o                         
   4  12   1       3907.24       3096.95       323.76 o                         
   5  12   1         81.42       -240.08       306.54 o                         
   6  12   1      12014.65      12407.53       732.02 o                         
   7  12   1        949.16        983.97       353.74 o                         
   8  12   1      12850.55      13243.56       738.37 o                         
   9  12   1         17.98         33.23       403.75 o                         
  10  12   1        355.89        -88.29       447.21 o                         
  11  12   1       1105.24        995.35       461.04 o                         
  12  12   1       7918.23       9018.85       850.08 o                         
  13  12   1       1308.27       2270.27       633.30 o                         
  14  12   1       5197.13       3435.98       853.17 o                         
  15  12   1        633.50       1695.85       801.11 o                         
  16  12   1        313.74       1088.99       845.10 o                         
  17  12   1       2141.96       2176.23       913.48 o                         
  18  12   1       4320.71       3766.38      1007.56 o                         
  19  12   1       1336.11        210.80      1154.47 o                         
   0  13   1      57183.93      50774.94      2296.33 o                         
   1  13   1        213.41       -142.65       387.95 o                         
   2  13   1       5517.10       4979.46       385.57 o                         
   3  13   1      10164.52       9190.02       555.08 o                         
   4  13   1        600.66        304.20       336.46 o                         
   5  13   1       6469.87       6246.66       498.32 o                         
   6  13   1      32490.59      31930.71      1092.88 o                         
   7  13   1       3384.84       3697.25       448.48 o                         
   8  13   1       6175.94       6216.49       718.60 o                         
   9  13   1        116.06        332.34       450.12 o                         
  10  13   1        592.77        191.89       488.27 o                         
  11  13   1       1668.21       2165.00       561.90 o                         
  12  13   1       9441.04      10669.52      1134.21 o                         
  13  13   1        983.38        698.80       797.02 o                         
  14  13   1       7174.64       6074.11       965.79 o                         
  15  13   1       3444.83       3300.51       841.82 o                         
  16  13   1       1569.99       -201.97       857.48 o                         
  17  13   1       2845.13       3294.02       977.89 o                         
   1  14   1       6710.30       8001.87       546.65 o                         
   2  14   1       2790.77       2343.13       487.54 o                         
   3  14   1       1724.38       1824.91       464.17 o                         
   4  14   1        285.93        670.24       409.75 o                         
   5  14   1        995.59       1113.43       526.98 o                         
   6  14   1       4436.97       4307.64       477.55 o                         
   7  14   1       2839.96       2426.85       473.53 o                         
   8  14   1       1254.05        647.89       493.10 o                         
   9  14   1       1014.04        583.17       518.13 o                         
  10  14   1        959.44        338.79       574.20 o                         
  11  14   1       1080.73       -230.69       743.40 o                         
  12  14   1       2917.44       2295.58       711.91 o                         
  13  14   1        150.32       1330.43       878.13 o                         
  14  14   1       2925.21       4100.26       954.24 o                         
  15  14   1        183.65        743.67       873.15 o                         
  16  14   1        243.74       -894.44       894.44 o                         
   0  15   1       3154.99       2654.21       795.83 o                         
   1  15   1        233.40        -72.20       520.18 o                         
   2  15   1      10788.32      12755.15       854.25 o                         
   3  15   1         17.74       -322.95       581.24 o                         
   4  15   1       7192.97       7897.86      1004.64 o                         
   5  15   1         28.61        886.64       764.45 o                         
   6  15   1       6926.62       6088.01       740.24 o                         
   7  15   1       3386.74       3290.46       705.28 o                         
   8  15   1      11582.00      12501.48      1188.37 o                         
   9  15   1       3362.98       3207.79       668.18 o                         
  10  15   1        177.74        922.00       699.92 o                         
  11  15   1       4671.08       5483.62       783.82 o                         
  12  15   1       1668.83       1754.01       832.03 o                         
  13  15   1       1819.74        897.35       884.38 o                         
  14  15   1       4849.35       3110.02       977.98 o                         
  15  15   1        476.60        810.19      1140.12 o                         
   1  16   1         57.88        -57.89       574.30 o                         
   2  16   1       4794.55       6591.99       641.02 o                         
   3  16   1       2979.89       2269.71       715.59 o                         
   4  16   1       9498.94       9041.74       890.99 o                         
   5  16   1       1190.36       1886.69       791.98 o                         
   6  16   1         61.02       -358.80       778.60 o                         
   7  16   1       3025.25       2181.86       756.78 o                         
   8  16   1         83.95       -146.88       758.67 o                         
   9  16   1        601.80        470.30       897.02 o                         
  10  16   1      12817.89      12799.70      1594.99 o                         
  11  16   1         43.08        744.07      1345.83 o                         
  12  16   1        337.17       2029.81      1370.86 o                         
  13  16   1       1969.12        470.15      2416.88 o                         
   0  17   1       6687.69       8600.96      1054.39 o                         
   1  17   1          8.89        -40.80       643.98 o                         
   2  17   1         57.39        -71.40       702.52 o                         
   3  17   1       1003.42        912.07       761.52 o                         
   4  17   1        899.22        919.91       812.43 o                         
   5  17   1        256.23       -141.39       813.68 o                         
   6  17   1       2380.86       3641.80       881.48 o                         
   7  17   1       1117.16        943.14       829.24 o                         
   8  17   1         21.14       -158.29       813.66 o                         
   9  17   1        622.74       1841.02      1085.98 o                         
  10  17   1        194.93      -1365.95      1365.95 o                         
   1  18   1       3359.80       2880.06       711.48 o                         
   2  18   1       6974.80       6815.96       810.94 o                         
   3  18   1        950.92       -120.53       782.95 o                         
   4  18   1       4872.46       4299.08       874.45 o                         
   5  18   1          1.86        910.90       832.11 o                         
   6  18   1       2748.02       1147.55       929.79 o                         
   7  18   1         71.50       -358.11      1133.60 o                         
   8  18   1       2585.35      17862.60      3397.68 o                         
   0   0   2     162794.14     164386.52      7889.94 o                         
   1   0   2      32051.66      33559.81       977.93 o                         
   2   0   2      72465.67      79086.03      2089.81 o                         
   3   0   2     453429.22     469213.34     12221.20 o                         
   4   0   2       8867.08       9487.17       324.39 o                         
   5   0   2       3985.46       3656.67       163.72 o                         
   6   0   2     654164.69     688631.94     26790.16 o                         
   7   0   2      62269.32      63856.67      2799.78 o                         
   8   0   2      57500.53      59599.26      2635.22 o                         
   9   0   2      42107.44      41841.51      1608.81 o                         
  10   0   2      13317.68      13571.62       617.51 o                         
  11   0   2      20563.47      21552.59       856.49 o                         
  12   0   2      18990.89      18111.13       900.76 o                         
  13   0   2       5033.12       4354.16       321.73 o                         
  14   0   2      45358.70      45137.91      1737.45 o                         
  15   0   2        526.39        575.40       286.80 o                         
  16   0   2       6662.54       9109.55       696.49 o                         
  17   0   2      35056.25      35184.58      1492.59 o                         
  18   0   2        194.82        792.63       438.43 o                         
  19   0   2       1458.97       1111.01       457.02 o                         
  20   0   2       5242.60       4998.49       578.17 o                         
  21   0   2       7024.15       6975.62       691.13 o                         
  22   0   2       1531.51       1381.08       560.39 o                         
  23   0   2      14751.65      13309.79       887.70 o                         
  24   0   2        253.45       1209.24       695.72 o                         
   1   1   2      14223.09      14729.67       314.84 o                         
   2   1   2       8085.76       8997.18       250.40 o                         
   3   1   2         53.35        146.79        52.99 o                         
   4   1   2        293.10        562.22        59.62 o                         
   5   1   2      18164.45      19181.73       474.68 o                         
   6   1   2       5847.57       5743.86       244.61 o                         
   7   1   2       9603.25       9384.62       277.14 o                         
   8   1   2      66590.48      68557.23      1811.02 o                         
   9   1   2       3451.29       3396.45       194.93 o                         
  10   1   2      39832.65      40462.33      1008.73 o                         
  11   1   2       4126.35       4757.08       219.25 o                         
  12   1   2      54336.48      57013.02      1512.88 o                         
  13   1   2       5988.82       6631.57       421.25 o                         
  14   1   2       3425.41       4216.62       396.92 o                         
  15   1   2       2042.15       1806.16       245.51 o                         
  16   1   2       7810.68       8535.04       461.77 o                         
  17   1   2        260.79        -81.25       292.41 o                         
  18   1   2         18.03        -16.01       326.17 o                         
  19   1   2       3854.15       3761.10       445.34 o                         
  20   1   2       3390.30       3298.18       369.51 o                         
  21   1   2       3230.94       2799.23       412.20 o                         
  22   1   2         71.51        246.85       412.05 o                         
  23   1   2          1.40        105.72       452.77 o                         
  24   1   2       2178.69       2345.14       517.94 o                         
   0   2   2      75165.19      78738.93      2286.22 o                         
   1   2   2     319390.00     320141.09      5927.35 o                         
   2   2   2     613076.56     599803.81     10884.15 o                         
   3   2   2      26834.16      27386.25       581.77 o                         
   4   2   2       1166.85       1207.97        89.21 o                         
   5   2   2     141722.12     147620.19      4060.96 o                         
   6   2   2       1960.47       2224.60       130.70 o                         
   7   2   2      53332.91      54527.89      1645.98 o                         
   8   2   2      33324.23      32990.62      1297.33 o                         
   9   2   2       3793.23       3582.97       262.42 o                         
  10   2   2      15141.61      15076.94       426.73 o                         
  11   2   2      45481.66      46271.11      1211.03 o                         
  12   2   2      10920.92      11301.20       393.55 o                         
  13   2   2       8411.53       8636.02       382.59 o                         
  14   2   2      14381.46      13544.96       552.83 o                         
  15   2   2       8303.01       8012.40       478.16 o                         
  16   2   2       3025.10       3060.92       396.00 o                         
  17   2   2       4026.80       3690.10       394.49 o                         
  18   2   2      21285.86      19556.17       879.44 o                         
  19   2   2      15963.77      14763.61       917.60 o                         
  20   2   2       6677.05       6775.31       529.42 o                         
  21   2   2       7058.17       6197.11       567.35 o                         
  22   2   2      11083.74      10399.39       645.92 o                         
  23   2   2        995.20        788.80       514.89 o                         
  24   2   2        279.41       1234.83       540.57 o                         
   1   3   2      12963.48      13463.13       276.63 o                         
   2   3   2     124606.65     122340.34      2378.71 o                         
   3   3   2       1293.25       1721.73        88.42 o                         
   4   3   2     195327.05     201844.89      4428.23 o                         
   5   3   2      61472.04      63210.45      1626.38 o                         
   6   3   2      39976.20      37746.86      1323.03 o                         
   7   3   2      13015.97      12782.99       501.41 o                         
   8   3   2       7038.16       7192.62       252.98 o                         
   9   3   2      17641.30      18635.90       584.01 o                         
  10   3   2      20460.40      20977.18       682.50 o                         
  11   3   2      23510.43      24546.92       794.75 o                         
  12   3   2       2458.55       2092.49       215.50 o                         
  13   3   2       2783.98       2637.23       255.40 o                         
  14   3   2      13357.03      12191.12       491.51 o                         
  15   3   2      16801.32      18113.03       749.67 o                         
  16   3   2      53499.33      54305.67      1719.52 o                         
  17   3   2         47.13       -310.26       310.26 o                         
  18   3   2      11035.53      11629.44       561.43 o                         
  19   3   2        452.77         11.97       336.96 o                         
  20   3   2       7075.77       8089.96       537.36 o                         
  21   3   2         37.81         15.89       457.51 o                         
  22   3   2       2873.41       3236.56       544.49 o                         
  23   3   2         52.78         50.56       551.44 o                         
  24   3   2        318.30       1442.86       660.52 o                         
   0   4   2       3093.62       3190.68       131.77 o                         
   1   4   2     115277.56     120733.88      2577.88 o                         
   2   4   2     170432.50     168576.67      3396.59 o                         
   3   4   2     178470.11     179483.72      3809.05 o                         
   4   4   2       1290.89       1479.41       105.61 o                         
   5   4   2      36470.24      37210.50       985.08 o                         
   6   4   2     154457.58     155084.03      4246.84 o                         
   7   4   2      52353.13      52199.63      1409.19 o                         
   8   4   2       2265.56       2345.86       162.61 o                         
   9   4   2       4978.80       4568.03       216.34 o                         
  10   4   2       8213.21       7677.62       312.50 o                         
  11   4   2        458.75        290.40       252.79 o                         
  12   4   2        193.73        313.52       233.06 o                         
  13   4   2       3457.75       3445.11       288.22 o                         
  14   4   2       2772.17       2136.51       280.62 o                         
  15   4   2         36.26        378.59       267.58 o                         
  16   4   2        634.16       1010.83       326.67 o                         
  17   4   2       8578.78       8232.22       506.32 o                         
  18   4   2       3380.95       3112.47       433.25 o                         
  19   4   2       3607.94       2630.44       467.15 o                         
  20   4   2          1.59        946.42       442.39 o                         
  21   4   2       5497.43       4074.29       562.77 o                         
  22   4   2       4907.43       5044.35       629.04 o                         
  23   4   2       5180.64       5864.47       654.94 o                         
  24   4   2        178.44       1061.60      1759.89 o                         
   1   5   2      67056.18      68271.40      1432.10 o                         
   2   5   2      96399.09      95603.45      2304.51 o                         
   3   5   2      11410.23      11127.63       300.82 o                         
   4   5   2      27398.54      26296.75       615.32 o                         
   5   5   2       3241.93       3071.65       162.71 o                         
   6   5   2        439.13        370.42       102.25 o                         
   7   5   2      56200.90      56615.11      1298.49 o                         
   8   5   2      87638.09      92449.62      2068.11 o                         
   9   5   2        235.28        247.97       184.16 o                         
  10   5   2     115578.71     116931.02      2885.22 o                         
  11   5   2        225.01        236.98       144.77 o                         
  12   5   2      85918.20      85538.10      2789.36 o                         
  13   5   2      13550.61      14217.21       631.32 o                         
  14   5   2         55.41        153.71       304.70 o                         
  15   5   2       2484.36       1956.20       357.62 o                         
  16   5   2        136.91        316.98       378.38 o                         
  17   5   2        445.58        908.01       413.08 o                         
  18   5   2       3963.66       5857.46       514.66 o                         
  19   5   2       8195.29       8144.92       669.96 o                         
  20   5   2       1307.31       1447.94       532.43 o                         
  21   5   2       5432.47       5355.87       598.88 o                         
  22   5   2       1785.94       3104.59       630.16 o                         
  23   5   2        157.94       -413.95       573.42 o                         
   0   6   2      31982.07      30813.14      1033.92 o                         
   1   6   2      36317.21      36315.68       851.97 o                         
   2   6   2      86293.01      85944.67      2063.77 o                         
   3   6   2     139235.22     136368.72      2942.89 o                         
   4   6   2       3684.75       4241.02       187.54 o                         
   5   6   2        342.29        333.57       123.07 o                         
   6   6   2     161295.94     158608.33      3411.93 o                         
   7   6   2      22142.47      22826.59       575.33 o                         
   8   6   2      11875.90      12341.83       382.00 o                         
   9   6   2      10914.24      10833.35       367.87 o                         
  10   6   2      12513.83      11895.69       452.73 o                         
  11   6   2        473.43        778.66       241.57 o                         
  12   6   2       5888.55       5360.27       349.86 o                         
  13   6   2        584.03        282.10       361.86 o                         
  14   6   2       8065.50       7981.65       557.23 o                         
  15   6   2         29.59        441.50       409.09 o                         
  16   6   2       1201.31       1036.72       495.49 o                         
  17   6   2      17653.11      18797.94       940.40 o                         
  18   6   2       2500.43       2873.97       546.90 o                         
  19   6   2       1354.76       1903.07       632.12 o                         
  20   6   2        472.48       -327.22       567.69 o                         
  21   6   2       3064.06       3694.14       631.73 o                         
  22   6   2       1320.76       1361.83       605.41 o                         
  23   6   2       3428.43       2712.48       690.44 o                         
   1   7   2       3247.12       3123.79       129.57 o                         
   2   7   2      50855.55      48823.68       991.17 o                         
   3   7   2       1926.23       1758.95       130.22 o                         
   4   7   2      61535.27      58956.87      1473.33 o                         
   5   7   2      28110.72      29047.76       811.46 o                         
   6   7   2      16340.25      16508.43       464.52 o                         
   7   7   2      17946.91      18940.89       541.97 o                         
   8   7   2      10107.92      10398.07       504.55 o                         
   9   7   2       1180.70       1474.29       228.47 o                         
  10   7   2       8007.54       7271.08       337.41 o                         
  11   7   2       2340.90       2603.48       311.73 o                         
  12   7   2       4325.75       3797.33       401.15 o                         
  13   7   2       2307.98       2112.25       439.33 o                         
  14   7   2       9153.28      10117.16       705.52 o                         
  15   7   2       8800.38      10071.76       628.38 o                         
  16   7   2      25611.01      25973.66      1216.18 o                         
  17   7   2        522.86        444.84       546.66 o                         
  18   7   2       4901.14       5263.26       755.87 o                         
  19   7   2        421.29        406.16       603.07 o                         
  20   7   2       4279.38       4401.45       687.87 o                         
  21   7   2        414.91        636.85       660.51 o                         
  22   7   2       1415.52       1172.69       651.94 o                         
   0   8   2      73248.07      70447.75      2293.06 o                         
   1   8   2      55958.14      56215.56      1406.49 o                         
   2   8   2     217429.67     208419.28      4467.84 o                         
   3   8   2        206.15         72.80       125.43 o                         
   4   8   2       2590.75       2397.65       171.84 o                         
   5   8   2      62800.01      62035.21      1334.31 o                         
   6   8   2         11.30         94.87       162.64 o                         
   7   8   2      21253.64      21639.32       710.68 o                         
   8   8   2      29257.68      29580.20       870.26 o                         
   9   8   2       8538.07       8263.38       466.19 o                         
  10   8   2       4460.52       4798.75       380.32 o                         
  11   8   2      20729.95      22060.78       896.80 o                         
  12   8   2      11984.96      11816.27       683.72 o                         
  13   8   2       7976.86       6885.72       524.68 o                         
  14   8   2      12772.84      12787.01       678.80 o                         
  15   8   2       3121.51       2601.51       895.68 o                         
  16   8   2       1280.49       1594.42       621.60 o                         
  17   8   2          5.43        846.84       793.19 o                         
  18   8   2       9168.92       9045.48       921.20 o                         
  19   8   2       5165.37       3991.47       722.17 o                         
  20   8   2       6644.26       6363.49       775.71 o                         
  21   8   2       2159.34       1896.58       781.97 o                         
  22   8   2       7671.92       9077.43       939.32 o                         
   1   9   2         79.77        223.08       124.45 o                         
   2   9   2         84.91        322.44       131.01 o                         
   3   9   2       4176.53       4318.64       249.97 o                         
   4   9   2      12040.36      12122.85       636.45 o                         
   5   9   2        766.52        897.73       205.72 o                         
   6   9   2       3278.44       3179.85       230.01 o                         
   7   9   2         48.33        353.80       265.61 o                         
   8   9   2      13574.24      13479.15       586.85 o                         
   9   9   2       1170.18       1702.87       336.42 o                         
  10   9   2       4398.28       4444.84       391.98 o                         
  11   9   2        332.16        265.47       328.13 o                         
  12   9   2      14570.61      14605.36       897.63 o                         
  13   9   2        868.81       1448.93       516.18 o                         
  14   9   2        400.25       1118.42       501.88 o                         
  15   9   2         13.14        152.85       542.17 o                         
  16   9   2       9068.86       9425.91       752.23 o                         
  17   9   2        880.65       1999.51       733.50 o                         
  18   9   2        526.24         97.37       590.55 o                         
  19   9   2        643.47        465.88       670.12 o                         
  20   9   2       1464.77       1358.98       822.79 o                         
  21   9   2        342.64        806.19       774.68 o                         
   0  10   2      34767.46      32539.81      1634.51 o                         
   1  10   2       6273.73       6033.18       284.71 o                         
   2  10   2      10066.42      10176.28       459.29 o                         
   3  10   2      70955.36      67583.48      1933.10 o                         
   4  10   2       4829.67       5199.91       367.84 o                         
   5  10   2         29.05        189.87       218.31 o                         
   6  10   2     121589.53     122041.36      3212.03 o                         
   7  10   2       8167.69       7570.07       539.04 o                         
   8  10   2      20333.96      20317.52       745.63 o                         
   9  10   2       8648.54       9066.49       867.60 o                         
  10  10   2       3922.76       3479.02       612.62 o                         
  11  10   2       1961.13       2274.37       435.34 o                         
  12  10   2       8166.51       9023.26       752.99 o                         
  13  10   2         94.61         46.30       520.16 o                         
  14  10   2      12606.17      15413.14       894.13 o                         
  15  10   2       2024.04       2445.15       619.15 o                         
  16  10   2       2564.75       2365.47       639.29 o                         
  17  10   2       6921.92       7557.78       739.40 o                         
  18  10   2         26.53         86.23       660.68 o                         
  19  10   2          7.15        963.21       886.37 o                         
  20  10   2       1520.95       2505.53       835.37 o                         
  21  10   2        466.20      -2100.85      2872.14 o                         
   1  11   2      12209.70      11843.91       387.32 o                         
   2  11   2       6476.35       5916.78       306.23 o                         
   3  11   2        813.69        514.44       230.13 o                         
   4  11   2       3389.62       3063.26       237.39 o                         
   5  11   2        900.46       1029.95       343.34 o                         
   6  11   2        111.39        478.43       305.88 o                         
   7  11   2       1922.91       1164.81       320.98 o                         
   8  11   2      29793.09      29637.76      1100.90 o                         
   9  11   2       3335.40       2697.24       448.43 o                         
  10  11   2      14621.09      15007.83       949.42 o                         
  11  11   2        387.19       1067.71       468.70 o                         
  12  11   2      22750.63      25988.19      1341.16 o                         
  13  11   2       2199.41       2364.49       831.98 o                         
  14  11   2        892.26       1517.88       779.96 o                         
  15  11   2        279.83       -639.81       726.95 o                         
  16  11   2        436.57        533.29       767.68 o                         
  17  11   2        580.39        185.43       899.33 o                         
  18  11   2        955.97       2177.13       900.13 o                         
  19  11   2        579.97        546.53       990.01 o                         
  20  11   2       1114.29        532.57      2681.23 o                         
   0  12   2       6199.83       5767.35       460.34 o                         
   1  12   2      16386.02      16792.57       525.86 o                         
   2  12   2      55427.50      51211.23      1321.33 o                         
   3  12   2       2147.27       1610.92       319.14 o                         
   4  12   2         28.21        289.50       324.27 o                         
   5  12   2       2677.40       1979.84       362.40 o                         
   6  12   2       1179.66       1495.34       491.19 o                         
   7  12   2       3960.77       3785.46       433.37 o                         
   8  12   2       2245.66       1886.54       413.72 o                         
   9  12   2        487.68       -168.20       424.75 o                         
  10  12   2       3476.14       2830.82       480.69 o                         
  11  12   2       4983.42       4601.07       768.28 o                         
  12  12   2        780.78       1181.75       601.54 o                         
  13  12   2        156.66        327.41       642.77 o                         
  14  12   2       1852.44       2085.58       705.83 o                         
  15  12   2        443.27        291.76       742.12 o                         
  16  12   2         42.91       -488.93       809.94 o                         
  17  12   2        536.73        587.23       847.89 o                         
  18  12   2       3488.90       1933.96       829.63 o                         
  19  12   2        657.64      -1072.47      2743.62 o                         
   1  13   2       6441.84       5680.11       417.84 o                         
   2  13   2      15217.43      14971.03       647.21 o                         
   3  13   2        590.44        204.88       362.15 o                         
   4  13   2      39400.27      37805.61      1148.11 o                         
   5  13   2       4292.79       3956.86       746.84 o                         
   6  13   2       5836.96       5801.13       496.76 o                         
   7  13   2       9106.89       8284.29       565.76 o                         
   8  13   2        123.73       -167.04       431.88 o                         
   9  13   2       1444.90       1170.47       535.73 o                         
  10  13   2       6058.86       6332.56       791.59 o                         
  11  13   2        501.09        711.11       605.77 o                         
  12  13   2        275.38        514.51       644.38 o                         
  13  13   2       6624.47       6768.59       772.99 o                         
  14  13   2       1197.35        413.33       922.92 o                         
  15  13   2        909.99       -218.22       839.01 o                         
  16  13   2      14441.31      14080.72      1176.54 o                         
  17  13   2        551.20       -315.01       913.37 o                         
   0  14   2       2608.12       2702.81       693.94 o                         
   1  14   2       1399.86       1107.90       480.51 o                         
   2  14   2      18104.74      16784.14       750.65 o                         
   3  14   2       1232.69        971.32       427.79 o                         
   4  14   2          3.24       -202.05       435.01 o                         
   5  14   2       4183.35       4756.72       629.22 o                         
   6  14   2       8250.42       8927.86       679.84 o                         
   7  14   2       4125.39       4221.09       504.45 o                         
   8  14   2        521.18       1507.36       480.19 o                         
   9  14   2        212.49        322.34       507.87 o                         
  10  14   2        588.63        357.64       574.19 o                         
  11  14   2        345.42       1045.71       670.17 o                         
  12  14   2        238.05        246.10       761.13 o                         
  13  14   2       1337.24       -156.11       857.96 o                         
  14  14   2         62.94        644.34      1267.26 o                         
  15  14   2          4.95        -99.61       869.53 o                         
  16  14   2         49.08        150.92       809.46 o                         
   1  15   2       5744.81       6167.24       753.92 o                         
   2  15   2       5598.25       4909.51       560.11 o                         
   3  15   2        571.25        312.31       543.78 o                         
   4  15   2       3223.93       3004.00       605.22 o                         
   5  15   2       1125.80        624.23       731.67 o                         
   6  15   2        131.40        -54.56       717.26 o                         
   7  15   2       1316.06       2045.14       692.27 o                         
   8  15   2      12783.88      13939.80       904.64 o                         
   9  15   2       2330.69       1859.91       704.25 o                         
  10  15   2       8641.48       9039.70      1749.27 o                         
  11  15   2       1066.86       2403.90       825.13 o                         
  12  15   2      10134.05      10217.63      1112.54 o                         
  13  15   2        466.55        445.99      1077.35 o                         
  14  15   2          7.42       -721.82      1143.22 o                         
  15  15   2        670.49      -1942.94      1942.94 o                         
   0  16   2       6410.39       6480.93       929.12 o                         
   1  16   2        774.00        843.15       550.36 o                         
   2  16   2       2217.34       2135.80       654.48 o                         
   3  16   2       8403.38       9494.87       801.83 o                         
   4  16   2       1361.00       1064.62       675.24 o                         
   5  16   2        932.95       1188.66       740.05 o                         
   6  16   2      14482.16      16735.75      1328.46 o                         
   7  16   2        514.64       -164.33       771.02 o                         
   8  16   2       3741.85       2889.25       815.41 o                         
   9  16   2       1563.55       -152.80       988.88 o                         
  10  16   2       1484.48       2697.77      1047.18 o                         
  11  16   2         58.92        273.90      1025.98 o                         
  12  16   2       2145.63       2085.16      1007.30 o                         
  13  16   2         61.79       1076.52      1246.76 o                         
   1  17   2         52.93        575.50       667.40 o                         
   2  17   2        971.11        131.03       660.38 o                         
   3  17   2        123.96       -813.26       813.26 o                         
   4  17   2       3118.72       3927.44       847.85 o                         
   5  17   2        134.73        262.83       767.11 o                         
   6  17   2        339.33        703.35       793.85 o                         
   7  17   2       1171.04        779.01       859.58 o                         
   8  17   2       1101.94       2051.89       997.12 o                         
   9  17   2         53.80      -1082.36      1082.36 o                         
  10  17   2        146.02        815.71      1123.45 o                         
   0  18   2       8211.89       8051.64      1231.78 o                         
   1  18   2       1852.47        928.22       716.23 o                         
   2  18   2      11085.70      11209.94       903.41 o                         
   3  18   2        383.30        409.62       821.45 o                         
   4  18   2        297.47        -90.76       795.86 o                         
   5  18   2       3097.93       2645.93       868.58 o                         
   6  18   2        201.85        509.11       862.13 o                         
   7  18   2       1157.35        936.36      1498.02 o                         
   1   0   3     415408.69     419778.81     10210.36 o                         
   2   0   3     182070.03     190382.86      5041.09 o                         
   3   0   3      11113.85      11096.04       313.26 o                         
   4   0   3     140522.11     149139.80      3933.95 o                         
   5   0   3      26951.56      29563.86       963.13 o                         
   6   0   3      46030.71      45880.73      1437.16 o                         
   7   0   3     219976.25     230621.06      8363.23 o                         
   8   0   3        711.00        794.56       176.70 o                         
   9   0   3      34983.30      35818.36      1306.96 o                         
  10   0   3      27687.47      29763.47      1049.88 o                         
  11   0   3      19398.64      21623.91       817.94 o                         
  12   0   3       2040.54       1916.48       250.20 o                         
  13   0   3     140947.39     144049.67      4944.66 o                         
  14   0   3      14572.20      14468.14       735.73 o                         
  15   0   3       5354.89       5711.78       386.57 o                         
  16   0   3      19379.04      21123.28      1176.71 o                         
  17   0   3       1863.27       2447.18       455.73 o                         
  18   0   3      11265.98      11722.48       937.38 o                         
  19   0   3      31591.73      32646.53      1581.58 o                         
  20   0   3       4066.47       3949.19       609.48 o                         
  21   0   3      10604.74      11099.69       831.60 o                         
  22   0   3       1600.75       2519.71       634.31 o                         
  23   0   3       2264.78       3225.87       663.74 o                         
  24   0   3       1198.18        235.77       787.01 o                         
   0   1   3       7629.27       8672.62       277.30 o                         
   1   1   3       6892.54       7123.90       159.58 o                         
   2   1   3     189925.66     192503.36      3917.24 o                         
   3   1   3      33332.13      34375.41       685.61 o                         
   4   1   3      12148.29      12100.41       305.55 o                         
   5   1   3      69228.05      72638.20      1611.39 o                         
   6   1   3      27863.81      29543.29       722.56 o                         
   7   1   3      13340.96      13453.34       389.96 o                         
   8   1   3      14644.34      14643.82       464.20 o                         
   9   1   3      14881.81      14357.26       355.04 o                         
  10   1   3      11704.31      11813.51       328.24 o                         
  11   1   3        242.67        174.44       138.79 o                         
  12   1   3       1015.48        777.22       162.64 o                         
  13   1   3      21905.98      22133.12       729.17 o                         
  14   1   3       1990.69       2219.57       227.13 o                         
  15   1   3       2478.02       2249.87       224.01 o                         
  16   1   3        458.09        599.96       251.09 o                         
  17   1   3      34193.67      35045.68      1056.52 o                         
  18   1   3       3704.40       3517.00       374.03 o                         
  19   1   3         18.49         -6.93       364.74 o                         
  20   1   3        314.50        650.85       391.10 o                         
  21   1   3       4874.08       5486.79       478.47 o                         
  22   1   3       3472.49       2508.00       484.34 o                         
  23   1   3       2070.31       2288.77       496.59 o                         
  24   1   3         72.72        402.67       626.33 o                         
   1   2   3        211.93        339.26        49.44 o                         
   2   2   3      45957.73      46439.89       883.79 o                         
   3   2   3         25.67        131.35        70.90 o                         
   4   2   3      15315.65      14831.60       478.32 o                         
   5   2   3     302838.44     310712.56      8886.91 o                         
   6   2   3        228.28        612.03       123.89 o                         
   7   2   3       1771.58       1707.23       143.65 o                         
   8   2   3      27589.28      27969.41       801.61 o                         
   9   2   3     178219.70     184630.12      4394.99 o                         
  10   2   3      73379.16      72086.53      1674.75 o                         
  11   2   3      79901.17      79181.84      1848.55 o                         
  12   2   3      34221.33      35323.12       888.98 o                         
  13   2   3       3425.29       3304.56       324.14 o                         
  14   2   3        158.66       -149.26       237.85 o                         
  15   2   3      65420.07      67002.52      1775.43 o                         
  16   2   3         55.07        148.07       295.52 o                         
  17   2   3       2339.29       1934.41       381.41 o                         
  18   2   3        314.00        496.86       345.40 o                         
  19   2   3       2903.20       2724.97       401.77 o                         
  20   2   3         28.19         80.87       380.12 o                         
  21   2   3        617.45        805.92       482.06 o                         
  22   2   3       1425.02       1850.44       533.37 o                         
  23   2   3        371.16        212.46       579.12 o                         
  24   2   3       1996.14       2216.80       641.90 o                         
   0   3   3     109488.59     108133.02      3633.17 o                         
   1   3   3      29812.97      31164.45       666.83 o                         
   2   3   3      33739.85      35250.62       715.67 o                         
   3   3   3      73135.24      73544.56      1585.29 o                         
   4   3   3        668.19        676.72       104.47 o                         
   5   3   3      19707.70      20561.19       667.83 o                         
   6   3   3     171498.95     163426.11      5205.69 o                         
   7   3   3      26257.06      26169.16       803.36 o                         
   8   3   3      22414.07      22705.64       767.99 o                         
   9   3   3     129931.33     128530.54      4100.25 o                         
  10   3   3       7403.83       8090.49       333.26 o                         
  11   3   3      63939.68      64737.82      1669.58 o                         
  12   3   3      11139.10      11219.97       411.57 o                         
  13   3   3      43904.60      43552.09      1157.43 o                         
  14   3   3      11667.58      11584.33       451.07 o                         
  15   3   3       1364.13       1458.65       280.68 o                         
  16   3   3       2128.11       2780.40       330.99 o                         
  17   3   3        398.62        268.30       350.13 o                         
  18   3   3         50.67        549.64       363.92 o                         
  19   3   3       3359.97       3189.86       452.15 o                         
  20   3   3       4567.89       4456.91       629.30 o                         
  21   3   3       5861.83       5506.73       557.71 o                         
  22   3   3        694.43        204.08       567.63 o                         
  23   3   3        237.64        810.19       595.26 o                         
  24   3   3         46.20        256.68      1041.13 o                         
   1   4   3      84373.06      83876.98      1790.60 o                         
   2   4   3       3878.17       3823.09       132.29 o                         
   3   4   3        812.01        824.99        75.02 o                         
   4   4   3       6785.40       6498.94       228.00 o                         
   5   4   3      97737.84     100042.08      2659.65 o                         
   6   4   3       2986.45       3082.62       187.83 o                         
   7   4   3      31611.55      32850.58      1064.00 o                         
   8   4   3      10475.51      11120.26       570.04 o                         
   9   4   3      65684.41      68897.46      2092.05 o                         
  10   4   3       1960.33       1666.88       246.84 o                         
  11   4   3      29604.86      29478.41      1010.29 o                         
  12   4   3       4670.03       4631.15       398.49 o                         
  13   4   3      41734.36      41647.84      1238.68 o                         
  14   4   3       7861.28       8004.66       435.51 o                         
  15   4   3      23041.37      23195.17       871.64 o                         
  16   4   3       4174.26       4007.29       363.35 o                         
  17   4   3       1514.33       1286.55       535.22 o                         
  18   4   3        592.44        155.93       416.88 o                         
  19   4   3      12160.17      12092.01       671.08 o                         
  20   4   3       1446.93       1337.12       554.82 o                         
  21   4   3       1636.97       1157.20       578.36 o                         
  22   4   3        143.71        194.85       556.60 o                         
  23   4   3       1103.00       1100.98       598.33 o                         
  24   4   3          3.88       -590.52      1322.89 o                         
   0   5   3      29551.08      29957.79       885.89 o                         
   1   5   3      26017.96      25723.93       581.07 o                         
   2   5   3     184885.09     177609.64      4233.39 o                         
   3   5   3     103384.33     100100.77      2405.63 o                         
   4   5   3       6987.60       6312.75       209.71 o                         
   5   5   3     113999.30     111021.86      2522.00 o                         
   6   5   3       2281.11       2116.50       154.89 o                         
   7   5   3       4811.52       5186.10       351.54 o                         
   8   5   3      24558.90      23198.54       605.56 o                         
   9   5   3        578.66        309.37       131.49 o                         
  10   5   3      11969.74      11358.79       413.98 o                         
  11   5   3      11456.59      11640.73       468.99 o                         
  12   5   3       5890.64       4924.10       313.49 o                         
  13   5   3       8875.06       9734.89       460.43 o                         
  14   5   3      13186.20      14565.32       750.22 o                         
  15   5   3      11633.71      10310.04       596.09 o                         
  16   5   3       2255.51       2210.11       376.63 o                         
  17   5   3      46937.54      50348.05      1647.17 o                         
  18   5   3       9205.03       7701.01       732.19 o                         
  19   5   3       1891.92        612.64       507.28 o                         
  20   5   3       3268.09       4351.68       729.56 o                         
  21   5   3       1274.11       2267.91       620.78 o                         
  22   5   3       3534.15       1794.66       673.62 o                         
  23   5   3       3488.15       3436.60       704.28 o                         
   1   6   3      96834.73      94535.99      1930.49 o                         
   2   6   3      10682.61      11243.72       355.14 o                         
   3   6   3       5653.01       5320.56       262.13 o                         
   4   6   3      39943.32      37741.40      1079.61 o                         
   5   6   3      33511.00      34256.82       884.20 o                         
   6   6   3      10366.55      10081.84       353.69 o                         
   7   6   3      46906.30      47035.10      1098.92 o                         
   8   6   3        740.67        746.35       156.92 o                         
   9   6   3      32002.45      32879.44       918.12 o                         
  10   6   3        192.06        564.18       185.97 o                         
  11   6   3      13817.59      14723.48       818.67 o                         
  12   6   3       1608.24       1900.86       290.98 o                         
  13   6   3      41867.45      40508.61      1305.60 o                         
  14   6   3       1154.49        987.99       345.61 o                         
  15   6   3       6391.00       6199.83       555.75 o                         
  16   6   3      10196.05       9168.82       668.82 o                         
  17   6   3        626.96        694.70       466.54 o                         
  18   6   3       3309.05       3348.92       593.09 o                         
  19   6   3      13898.46      13177.42       860.27 o                         
  20   6   3        777.87       1155.88       688.66 o                         
  21   6   3       3010.55       3071.43       590.43 o                         
  22   6   3         91.12        -47.55       639.29 o                         
  23   6   3       1353.42        664.64      1068.45 o                         
   0   7   3      11628.76      10935.31       320.33 o                         
   1   7   3         28.74        -45.33        91.50 o                         
   2   7   3      12649.90      12451.11       394.85 o                         
   3   7   3      28494.93      27383.50       798.59 o                         
   4   7   3        218.74        450.27       127.03 o                         
   5   7   3        400.19        431.22       146.97 o                         
   6   7   3     111119.98     112545.00      2897.44 o                         
   7   7   3       6349.58       6408.43       345.82 o                         
   8   7   3       3281.36       3507.11       218.32 o                         
   9   7   3      66205.51      65639.11      1640.55 o                         
  10   7   3       2546.35       2662.74       351.14 o                         
  11   7   3      17485.34      16960.42       632.32 o                         
  12   7   3       2003.20       2341.15       439.67 o                         
  13   7   3      21299.67      21370.86      1495.12 o                         
  14   7   3       5246.66       3955.46       601.29 o                         
  15   7   3        152.22        418.01       421.31 o                         
  16   7   3       1985.10       1793.49       495.39 o                         
  17   7   3        897.53        653.88       497.07 o                         
  18   7   3        399.09        822.95       552.18 o                         
  19   7   3        353.08       1095.31       563.74 o                         
  20   7   3       1095.84       1121.79       625.87 o                         
  21   7   3       3134.31       4010.27       741.20 o                         
  22   7   3        609.97        383.04       684.73 o                         
   1   8   3       2497.67       2607.14       158.39 o                         
   2   8   3      12520.78      12418.95       355.55 o                         
   3   8   3         88.92          5.49       120.60 o                         
   4   8   3      18327.59      17704.24       539.26 o                         
   5   8   3     121791.65     124876.04      3061.88 o                         
   6   8   3        224.23        651.55       169.81 o                         
   7   8   3      13952.29      13846.57       570.34 o                         
   8   8   3      29686.06      31442.95       911.16 o                         
   9   8   3      65923.29      66412.93      1976.57 o                         
  10   8   3      24666.04      25250.55       930.76 o                         
  11   8   3      28317.94      28912.63       987.83 o                         
  12   8   3      22639.39      23608.00      1097.38 o                         
  13   8   3        275.90        763.01       467.75 o                         
  14   8   3        205.36        145.21       425.69 o                         
  15   8   3      32748.68      34299.92      1550.11 o                         
  16   8   3        557.57        999.69       687.39 o                         
  17   8   3        389.35       -197.56       577.51 o                         
  18   8   3       1194.55       1267.10       616.52 o                         
  19   8   3        243.60       -208.29       657.68 o                         
  20   8   3        386.42        955.77       645.61 o                         
  21   8   3        710.71       1845.20       652.57 o                         
  22   8   3        536.63       -614.78      1383.37 o                         
   0   9   3        742.88        613.47       170.21 o                         
   1   9   3       1404.55       1563.39       166.50 o                         
   2   9   3      40943.88      38976.87       940.53 o                         
   3   9   3        317.13        398.77       167.91 o                         
   4   9   3        191.06        178.70       172.94 o                         
   5   9   3      10680.00       9494.60       421.17 o                         
   6   9   3       4732.21       4725.75       306.95 o                         
   7   9   3       1668.29       1780.39       203.49 o                         
   8   9   3         60.98        421.28       260.26 o                         
   9   9   3      14275.77      15021.70       631.48 o                         
  10   9   3       5923.16       5839.33       419.75 o                         
  11   9   3       4079.75       5289.74       546.61 o                         
  12   9   3        789.48        734.91       483.37 o                         
  13   9   3       9047.79       9421.18       690.14 o                         
  14   9   3        189.91        457.62       436.44 o                         
  15   9   3       1371.83       1270.48       488.40 o                         
  16   9   3        260.35        383.33       521.60 o                         
  17   9   3       4406.47       5201.56       593.72 o                         
  18   9   3       1491.45       1287.67       559.26 o                         
  19   9   3         15.70        804.41       619.27 o                         
  20   9   3         27.01        128.14       912.67 o                         
  21   9   3        495.89       1017.76       950.20 o                         
   1  10   3      83589.23      82673.67      2046.29 o                         
   2  10   3      20064.47      19538.82       597.65 o                         
   3  10   3       4684.15       4297.30       311.01 o                         
   4  10   3      36397.90      35586.52      1007.89 o                         
   5  10   3       2087.72       2004.04       242.24 o                         
   6  10   3       4413.48       4073.79       386.05 o                         
   7  10   3      39827.61      41114.59      1214.29 o                         
   8  10   3         60.71         90.48       325.83 o                         
   9  10   3       2677.88       2630.54       398.54 o                         
  10  10   3       6620.85       7464.45       584.22 o                         
  11  10   3       1397.09       2180.77       490.70 o                         
  12  10   3         20.68         55.00       517.63 o                         
  13  10   3      32184.17      33078.01      1718.64 o                         
  14  10   3       2500.49       3900.81       603.01 o                         
  15  10   3        176.08        -31.19       502.66 o                         
  16  10   3      10465.35      13503.44      1064.24 o                         
  17  10   3        182.91        116.40       630.15 o                         
  18  10   3       2355.30       2751.16       756.50 o                         
  19  10   3      10442.04      12226.84      1070.70 o                         
  20  10   3       1022.31       1389.79       806.21 o                         
   0  11   3      13039.20      11685.36       773.13 o                         
   1  11   3      12554.76      11761.79       431.97 o                         
   2  11   3      27628.56      26771.28       856.08 o                         
   3  11   3      11233.75      11568.52       500.63 o                         
   4  11   3       1479.61       1755.54       286.69 o                         
   5  11   3      26979.21      27823.31       866.00 o                         
   6  11   3       1508.24       1703.71       307.48 o                         
   7  11   3       1519.00       1318.13       332.53 o                         
   8  11   3       3846.35       3980.34       396.07 o                         
   9  11   3        277.71        -71.65       423.19 o                         
  10  11   3        482.89        951.22       474.07 o                         
  11  11   3       1841.25       1216.99       597.13 o                         
  12  11   3       3165.44       3276.63       680.32 o                         
  13  11   3       2605.28       4314.12       795.52 o                         
  14  11   3       2079.45       3006.88       761.63 o                         
  15  11   3       4484.32       5397.52       815.84 o                         
  16  11   3         11.82       -414.90       673.73 o                         
  17  11   3       8117.35       9506.77      1032.14 o                         
  18  11   3        501.06       -623.95       816.97 o                         
  19  11   3       1866.84        525.41       818.72 o                         
  20  11   3        862.48       2868.52      2541.63 o                         
   1  12   3        299.00        -11.21       255.44 o                         
   2  12   3       5952.03       6277.22       353.77 o                         
   3  12   3        682.22        977.21       345.23 o                         
   4  12   3         50.07         50.05       306.82 o                         
   5  12   3      26578.97      26881.80       889.13 o                         
   6  12   3          1.49        525.39       364.89 o                         
   7  12   3       1284.99       1445.46       374.11 o                         
   8  12   3       4481.01       5226.94       719.44 o                         
   9  12   3      15261.31      15315.73       718.01 o                         
  10  12   3       7491.18       7793.37       582.03 o                         
  11  12   3       6024.73       6675.76       931.39 o                         
  12  12   3       7219.34       7343.06       982.15 o                         
  13  12   3        107.83        -44.06       771.82 o                         
  14  12   3        228.25       1926.55       717.37 o                         
  15  12   3       6796.44       7437.77       791.33 o                         
  16  12   3        275.65        844.37       752.75 o                         
  17  12   3         81.69       -789.28       789.28 o                         
  18  12   3         95.01        184.28       824.19 o                         
   0  13   3      17746.74      19051.99       972.09 o                         
   1  13   3        136.20        164.32       320.91 o                         
   2  13   3       1025.69       1463.23       342.81 o                         
   3  13   3      24926.63      23830.01       825.16 o                         
   4  13   3       1754.82       1700.88       311.12 o                         
   5  13   3        190.30        250.53       380.32 o                         
   6  13   3      22766.71      21434.49      1021.81 o                         
   7  13   3        559.50        580.15       433.34 o                         
   8  13   3       7147.32       6687.68       561.70 o                         
   9  13   3      27902.22      25687.12      1062.59 o                         
  10  13   3       2463.70       2100.26       858.74 o                         
  11  13   3      13536.41      13464.58       893.20 o                         
  12  13   3       5273.92       5625.01       735.38 o                         
  13  13   3       6075.53       6735.70       819.74 o                         
  14  13   3       3110.56       2454.08       682.09 o                         
  15  13   3        112.19        112.33       716.68 o                         
  16  13   3        490.25        991.76       771.75 o                         
  17  13   3        278.34        887.39       835.53 o                         
   1  14   3       1571.89       1170.86       486.84 o                         
   2  14   3        469.51        256.94       394.18 o                         
   3  14   3        358.13        236.58       431.35 o                         
   4  14   3        237.54        744.51       405.67 o                         
   5  14   3       9900.96       9941.63       604.01 o                         
   6  14   3          0.98        148.05       483.95 o                         
   7  14   3        260.91       -228.55       494.93 o                         
   8  14   3       4943.85       4311.77       631.62 o                         
   9  14   3       5317.33       5749.21       594.07 o                         
  10  14   3         51.10       1085.09       726.96 o                         
  11  14   3       1586.10        846.89       591.04 o                         
  12  14   3       2457.97       1846.20       675.72 o                         
  13  14   3        517.36        425.82       802.39 o                         
  14  14   3        826.70        371.18       806.88 o                         
  15  14   3       3094.16       3554.73       784.73 o                         
  16  14   3        222.83       -713.00      1198.01 o                         
   0  15   3       9191.70       9635.27       943.74 o                         
   1  15   3       6547.89       7253.56       611.92 o                         
   2  15   3      12227.30      12430.47       741.26 o                         
   3  15   3       3994.93       3501.21       684.45 o                         
   4  15   3        642.85       1392.52       568.27 o                         
   5  15   3      14006.05      14336.82       824.23 o                         
   6  15   3        108.77       1272.73       598.31 o                         
   7  15   3          5.68       -126.56       587.79 o                         
   8  15   3       3999.99       3813.16       631.14 o                         
   9  15   3          3.48        353.97       695.46 o                         
  10  15   3        455.49       -203.30       696.45 o                         
  11  15   3       1039.51        384.39       715.80 o                         
  12  15   3       1697.70       1013.07       794.15 o                         
  13  15   3        829.89        599.77       949.74 o                         
  14  15   3       1623.83       1479.87       962.94 o                         
   1  16   3      12231.11      12793.50       810.98 o                         
   2  16   3       1139.28       1766.47       615.58 o                         
   3  16   3       1868.90        814.74       596.10 o                         
   4  16   3       8093.53       9353.59       736.97 o                         
   5  16   3         86.33        489.40       778.55 o                         
   6  16   3        907.15        339.24       762.59 o                         
   7  16   3       5565.93       6425.01       970.03 o                         
   8  16   3         70.61       -491.05       947.93 o                         
   9  16   3        205.30        590.14       925.37 o                         
  10  16   3        531.68       1587.31      1045.14 o                         
  11  16   3         90.44        586.19      1060.97 o                         
  12  16   3         69.84      -1475.64      1475.64 o                         
   0  17   3        325.32        144.81       947.85 o                         
   1  17   3        433.49        -87.55       628.91 o                         
   2  17   3        971.48       1175.32       656.28 o                         
   3  17   3       1066.37       1244.18       663.67 o                         
   4  17   3         54.31       1382.80       943.21 o                         
   5  17   3        765.40       1920.88       812.32 o                         
   6  17   3       3497.18       4010.30       909.59 o                         
   7  17   3        297.57       -232.06       963.61 o                         
   8  17   3        337.78       -269.75       964.16 o                         
   9  17   3       2968.05       2574.64      1025.63 o                         
  10  17   3         91.81      -1284.05      1865.03 o                         
   1  18   3        759.17        156.49       731.92 o                         
   2  18   3       1190.68        649.12       751.89 o                         
   3  18   3          2.16        743.58       802.33 o                         
   4  18   3       1909.09       1684.87       863.49 o                         
   5  18   3       7273.91       8439.97      1103.70 o                         
   6  18   3        230.25        876.43      3845.40 o                         
   0   0   4       2356.20       1825.73       119.45 o                         
   1   0   4      45673.64      47525.18      1342.98 o                         
   2   0   4     166786.23     170873.94      4534.32 o                         
   3   0   4     450685.31     456409.97     11989.25 o                         
   4   0   4         13.02        100.51       131.14 o                         
   5   0   4       2114.98       2002.93       207.62 o                         
   6   0   4       1008.75       1233.58       241.75 o                         
   7   0   4         51.57        201.43       139.96 o                         
   8   0   4       1257.12       1125.71       184.92 o                         
   9   0   4     204812.97     202242.47      6056.77 o                         
  10   0   4       2923.53       2773.85       229.56 o                         
  11   0   4      75359.30      76109.09      2055.70 o                         
  12   0   4       7602.25       7705.35       342.83 o                         
  13   0   4      18562.73      18807.24       899.14 o                         
  14   0   4         32.86         68.21       295.59 o                         
  15   0   4         56.94       -110.08       319.21 o                         
  16   0   4       1949.45       2374.68       365.50 o                         
  17   0   4      37310.88      37350.86      1625.48 o                         
  18   0   4      23025.30      24811.53      1289.27 o                         
  19   0   4       1556.51       1412.16       574.18 o                         
  20   0   4        580.62       1383.59       597.22 o                         
  21   0   4        179.14         19.86       628.25 o                         
  22   0   4      10619.04      13132.95      1111.69 o                         
  23   0   4       8076.23       6196.42       908.49 o                         
  24   0   4        190.69       1004.31       921.16 o                         
   1   1   4       1062.30       1357.90       122.46 o                         
   2   1   4      23922.77      24361.08       511.10 o                         
   3   1   4       3451.99       3607.71       136.12 o                         
   4   1   4       1773.11       1858.30       110.22 o                         
   5   1   4      38187.26      39262.10       998.17 o                         
   6   1   4      67364.86      65697.69      1617.20 o                         
   7   1   4      20953.35      20420.05       488.27 o                         
   8   1   4       3693.50       4082.67       170.61 o                         
   9   1   4      15278.10      14818.34       419.55 o                         
  10   1   4      50581.64      51839.07      1275.99 o                         
  11   1   4       3683.92       3696.75       205.98 o                         
  12   1   4       2112.14       1839.52       180.50 o                         
  13   1   4       5520.79       5168.34       260.15 o                         
  14   1   4      42846.45      45748.64      1199.26 o                         
  15   1   4      16847.31      17161.39       557.80 o                         
  16   1   4        162.98         17.67       235.21 o                         
  17   1   4        145.85         82.59       289.68 o                         
  18   1   4      12446.23      13918.08       599.48 o                         
  19   1   4       3516.86       3198.95       440.48 o                         
  20   1   4         15.00        -92.09       416.62 o                         
  21   1   4        398.73         10.84       445.44 o                         
  22   1   4        208.41       1103.49       514.54 o                         
  23   1   4       4311.83       3021.24       588.27 o                         
  24   1   4         16.81       -241.62       850.40 o                         
   0   2   4       5109.18       5156.39       215.22 o                         
   1   2   4     225881.92     220786.20      4697.30 o                         
   2   2   4      27845.87      28812.94       599.78 o                         
   3   2   4       3066.44       3041.44       190.97 o                         
   4   2   4       6963.54       6876.76       259.65 o                         
   5   2   4     320956.84     324765.38      8936.88 o                         
   6   2   4      87182.21      88797.05      2493.06 o                         
   7   2   4      19875.31      20346.43       547.32 o                         
   8   2   4      12229.95      12456.06       371.60 o                         
   9   2   4        100.90        545.35       155.48 o                         
  10   2   4         59.60         87.26       135.55 o                         
  11   2   4       5733.81       5720.54       335.14 o                         
  12   2   4        139.85        360.82       189.57 o                         
  13   2   4         46.74         54.73       213.26 o                         
  14   2   4      17954.92      18450.23       706.93 o                         
  15   2   4      27234.12      26690.92       833.88 o                         
  16   2   4        175.81        139.80       282.89 o                         
  17   2   4      10021.82      10941.94       737.71 o                         
  18   2   4       5781.99       6499.41       445.82 o                         
  19   2   4      15334.26      13554.53       641.45 o                         
  20   2   4       2236.75       2202.44       452.99 o                         
  21   2   4       4473.65       3959.93       576.40 o                         
  22   2   4       6174.07       6826.09       826.95 o                         
  23   2   4        118.67         -7.44       610.38 o                         
  24   2   4          3.56       -345.40       963.16 o                         
   1   3   4     237201.78     229994.69      5514.87 o                         
   2   3   4       1554.42       1640.93       120.10 o                         
   3   3   4      26088.34      27086.46       689.16 o                         
   4   3   4      23147.37      23456.50       667.69 o                         
   5   3   4      18923.27      19538.74       655.06 o                         
   6   3   4      31692.10      31845.70       903.74 o                         
   7   3   4      61137.88      62548.44      1846.67 o                         
   8   3   4       1134.25        892.62       196.85 o                         
   9   3   4       7347.53       6943.12       332.15 o                         
  10   3   4     115133.97     111102.78      2686.84 o                         
  11   3   4       1610.64       1472.27       211.95 o                         
  12   3   4       2256.42       2355.91       336.90 o                         
  13   3   4      32578.70      33107.60       981.70 o                         
  14   3   4      25890.02      27722.54       861.28 o                         
  15   3   4        652.43        620.08       293.33 o                         
  16   3   4       2566.77       2078.55       334.09 o                         
  17   3   4        240.90        459.47       348.29 o                         
  18   3   4       3031.82       3789.80       469.41 o                         
  19   3   4      18664.68      19196.74      1018.53 o                         
  20   3   4         24.33         54.36       459.63 o                         
  21   3   4       7564.47       8095.46       655.65 o                         
  22   3   4       1434.90       1976.04       565.05 o                         
  23   3   4       7962.05       9245.49       807.21 o                         
  24   3   4       1039.99       1340.61      2497.58 o                         
   0   4   4      18391.63      16984.66       596.45 o                         
   1   4   4     104218.33     104850.50      2608.39 o                         
   2   4   4      57992.54      58516.68      1433.10 o                         
   3   4   4      71494.90      72215.73      1723.17 o                         
   4   4   4       3923.66       3818.21       173.59 o                         
   5   4   4      52195.09      55339.39      1449.85 o                         
   6   4   4       7420.01       7699.11       256.19 o                         
   7   4   4       2868.76       2816.04       212.06 o                         
   8   4   4         77.15        217.61       160.47 o                         
   9   4   4      49794.48      52792.86      1615.50 o                         
  10   4   4         62.71         50.57       193.93 o                         
  11   4   4       3556.70       3753.16       412.71 o                         
  12   4   4       3045.88       3266.18       308.92 o                         
  13   4   4       5221.66       5545.47       354.78 o                         
  14   4   4       2426.14       2100.24       289.12 o                         
  15   4   4       6338.51       5912.51       379.08 o                         
  16   4   4       1781.34       1921.41       347.48 o                         
  17   4   4       3030.06       2859.94       511.09 o                         
  18   4   4      10321.20      11909.30       630.39 o                         
  19   4   4       6424.73       6147.70       713.27 o                         
  20   4   4          2.30       -267.88       544.10 o                         
  21   4   4        556.95       1037.04       558.90 o                         
  22   4   4       7153.41       7529.35       657.89 o                         
  23   4   4       1359.81        925.18       619.23 o                         
   1   5   4      42235.25      40286.03       973.00 o                         
   2   5   4      63631.52      61925.74      1438.57 o                         
   3   5   4       2769.03       2800.31       177.80 o                         
   4   5   4      19641.38      19598.26       479.13 o                         
   5   5   4      81242.09      81836.09      1898.44 o                         
   6   5   4      59126.66      60070.34      1245.24 o                         
   7   5   4      74107.47      71972.51      1616.14 o                         
   8   5   4       2878.60       2995.28       211.55 o                         
   9   5   4      49217.80      46179.61      1278.28 o                         
  10   5   4       5547.44       5577.39       332.44 o                         
  11   5   4      14693.02      15283.12       501.16 o                         
  12   5   4       4365.07       4018.03       290.01 o                         
  13   5   4      34295.09      33191.79      1012.41 o                         
  14   5   4      31150.03      32081.46      1217.45 o                         
  15   5   4      28167.85      28164.34       996.28 o                         
  16   5   4       2698.48       2460.85       386.50 o                         
  17   5   4        111.67        156.66       423.59 o                         
  18   5   4      14025.25      15436.05       754.48 o                         
  19   5   4        156.07        295.98       517.67 o                         
  20   5   4        291.84        665.11       555.10 o                         
  21   5   4       4625.19       4791.56       770.51 o                         
  22   5   4          8.66         88.72       561.72 o                         
  23   5   4       1961.11       1529.67       697.72 o                         
   0   6   4       7660.13       7574.28       325.97 o                         
   1   6   4      23673.96      23433.06       568.37 o                         
   2   6   4      47830.57      47932.77      1100.72 o                         
   3   6   4     110808.30     106913.16      2523.76 o                         
   4   6   4       1605.82       1390.69       126.56 o                         
   5   6   4      16088.20      16314.15       427.11 o                         
   6   6   4       4269.92       4456.51       220.75 o                         
   7   6   4       2919.79       2903.07       167.88 o                         
   8   6   4         58.12        158.46       154.86 o                         
   9   6   4      59506.34      59827.73      1717.08 o                         
  10   6   4        213.95        113.51       203.00 o                         
  11   6   4      29238.64      29348.71       848.15 o                         
  12   6   4       2556.52       3075.27       330.53 o                         
  13   6   4       4778.25       4776.15       351.79 o                         
  14   6   4        469.65        579.47       323.61 o                         
  15   6   4        945.90        811.13       373.40 o                         
  16   6   4        296.62        547.83       423.31 o                         
  17   6   4       4211.01       3600.83       454.38 o                         
  18   6   4       7924.30       7478.65       603.63 o                         
  19   6   4       1066.97        308.12       535.43 o                         
  20   6   4        215.58        511.82       593.44 o                         
  21   6   4        599.33       1187.76       585.04 o                         
  22   6   4       5135.85       5263.11       672.86 o                         
  23   6   4       3953.27       2317.91      2538.31 o                         
   1   7   4      93098.82      91229.30      1880.36 o                         
   2   7   4       1463.91       1499.02       143.28 o                         
   3   7   4       1278.74       1203.55       147.93 o                         
   4   7   4       2644.44       2850.61       208.54 o                         
   5   7   4        180.57        136.29       131.12 o                         
   6   7   4      13640.01      13677.81       446.13 o                         
   7   7   4      15951.18      15808.21       483.59 o                         
   8   7   4        989.62        965.13       151.09 o                         
   9   7   4       2148.98       2099.44       326.03 o                         
  10   7   4      55165.49      56198.08      1661.20 o                         
  11   7   4        309.07        748.46       289.70 o                         
  12   7   4       1460.79       1545.52       305.91 o                         
  13   7   4      17348.81      16940.35       799.12 o                         
  14   7   4      11050.86      11959.84       929.72 o                         
  15   7   4       1276.69        990.57       498.57 o                         
  16   7   4        257.93        469.27       465.56 o                         
  17   7   4         25.98       -143.82       465.74 o                         
  18   7   4       1917.18        577.36       540.19 o                         
  19   7   4       9209.89      11670.35      1019.18 o                         
  20   7   4         13.84        640.93       594.27 o                         
  21   7   4       3824.91       4392.19       773.25 o                         
  22   7   4       1039.36       1785.28       863.00 o                         
   0   8   4       3516.57       4086.86       262.78 o                         
   1   8   4     108575.24     108412.34      2472.67 o                         
   2   8   4       4852.41       5711.25       292.65 o                         
   3   8   4      13574.98      13220.90       388.68 o                         
   4   8   4       8080.93       7405.87       326.67 o                         
   5   8   4     120659.35     117208.48      2875.54 o                         
   6   8   4      31353.45      32082.38       903.70 o                         
   7   8   4       2542.53       2323.46       227.67 o                         
   8   8   4      12438.04      12745.33       713.82 o                         
   9   8   4       1955.44       2213.05       259.27 o                         
  10   8   4         75.83          2.81       241.88 o                         
  11   8   4      13202.38      12461.30       606.74 o                         
  12   8   4       1092.26       1660.57       316.45 o                         
  13   8   4        281.15        765.84       354.26 o                         
  14   8   4       8153.51       8415.23       666.87 o                         
  15   8   4      16340.49      15066.56       918.93 o                         
  16   8   4        132.94        760.60       521.88 o                         
  17   8   4       7670.83       6697.29       612.58 o                         
  18   8   4       1534.67        506.92       644.20 o                         
  19   8   4      10232.19       9977.58       957.07 o                         
  20   8   4        605.00       1030.42       819.19 o                         
  21   8   4       1560.80        182.74       894.64 o                         
   1   9   4       4670.37       4392.06       228.00 o                         
   2   9   4       1940.85       1890.49       167.23 o                         
   3   9   4       7291.44       6944.24       299.05 o                         
   4   9   4         19.40        391.65       178.36 o                         
   5   9   4       3011.07       3306.06       264.28 o                         
   6   9   4       9725.57       9371.62       373.41 o                         
   7   9   4       1000.86       1838.74       379.27 o                         
   8   9   4        257.97        436.41       265.00 o                         
   9   9   4       6508.07       6381.12       342.19 o                         
  10   9   4      13913.52      13785.04       773.33 o                         
  11   9   4       2461.25       2156.70       396.58 o                         
  12   9   4        588.81        403.29       490.04 o                         
  13   9   4         98.47        186.78       475.38 o                         
  14   9   4      11726.79      14003.53       780.46 o                         
  15   9   4       1237.52       1469.52       460.11 o                         
  16   9   4        289.43        266.94       500.05 o                         
  17   9   4          9.29       -539.20       539.20 o                         
  18   9   4       2334.23       2435.64       794.62 o                         
  19   9   4       4153.19       3459.61       831.40 o                         
  20   9   4         17.06        636.85       832.79 o                         
  21   9   4          6.20        864.43      1627.99 o                         
   0  10   4      26045.26      26861.15      1165.98 o                         
   1  10   4       4570.26       4665.64       289.93 o                         
   2  10   4      18894.37      19284.60       597.55 o                         
   3  10   4      88943.32      88358.09      2127.83 o                         
   4  10   4       1831.45       2040.34       287.88 o                         
   5  10   4          3.81       -222.13       245.92 o                         
   6  10   4        996.10       1113.30       254.87 o                         
   7  10   4        156.65        -21.82       211.42 o                         
   8  10   4        316.95        163.71       267.70 o                         
   9  10   4      60154.10      62932.75      2085.36 o                         
  10  10   4          8.20        207.30       376.46 o                         
  11  10   4      21665.17      19836.39       941.07 o                         
  12  10   4       4304.44       4536.31       494.25 o                         
  13  10   4       5903.50       6379.44       641.30 o                         
  14  10   4        167.67         18.18       555.64 o                         
  15  10   4        103.58       1190.98       637.53 o                         
  16  10   4        391.05        654.94       643.52 o                         
  17  10   4       7729.18       8636.24       847.95 o                         
  18  10   4       4694.19       5146.31       945.27 o                         
  19  10   4         34.44       -492.93       839.43 o                         
  20  10   4       1174.55        170.50      1038.32 o                         
   1  11   4       1752.97       1360.36       322.48 o                         
   2  11   4       5761.71       5810.36       437.73 o                         
   3  11   4        422.61        684.60       267.80 o                         
   4  11   4       3559.82       3432.71       425.27 o                         
   5  11   4      21927.30      21878.92       733.34 o                         
   6  11   4       9357.58       8172.83       438.53 o                         
   7  11   4      15127.49      15058.81       818.78 o                         
   8  11   4         24.97       -147.57       342.62 o                         
   9  11   4       6930.32       7108.45       807.63 o                         
  10  11   4       2175.10       2106.03       447.23 o                         
  11  11   4       3634.39       3443.80       601.01 o                         
  12  11   4          5.91         10.05       640.21 o                         
  13  11   4       2021.02       2641.11       889.25 o                         
  14  11   4       5148.01       4771.47       689.32 o                         
  15  11   4      13646.29      14181.21      1023.32 o                         
  16  11   4       1165.16        710.19       790.82 o                         
  17  11   4         17.79       -770.78       770.78 o                         
  18  11   4       3091.51       2397.03       878.18 o                         
  19  11   4          7.22        414.77      1069.74 o                         
   0  12   4        502.22       1329.77       496.85 o                         
   1  12   4      15618.30      15230.34       565.82 o                         
   2  12   4        738.23        299.99       296.10 o                         
   3  12   4        181.27        287.01       284.05 o                         
   4  12   4       4158.81       4773.84       397.14 o                         
   5  12   4      34755.34      35685.36      1032.15 o                         
   6  12   4       7737.48       7462.89       439.08 o                         
   7  12   4       2448.72       2119.59       352.79 o                         
   8  12   4       3647.82       3608.66       415.35 o                         
   9  12   4        203.19        -59.60       401.68 o                         
  10  12   4         12.03       -118.50       553.60 o                         
  11  12   4         74.33       -565.67       599.24 o                         
  12  12   4         24.50         32.01       636.80 o                         
  13  12   4        246.58        631.99       639.26 o                         
  14  12   4       2396.57       3065.84       663.40 o                         
  15  12   4       3400.37       3312.48       702.20 o                         
  16  12   4        118.40        189.27       753.40 o                         
  17  12   4       2180.31       2460.18       810.33 o                         
  18  12   4        397.32        495.34      1072.45 o                         
   1  13   4      34603.66      34364.60       980.55 o                         
   2  13   4        875.88        402.66       359.91 o                         
   3  13   4       4154.61       3329.21       382.37 o                         
   4  13   4       1628.16       2303.89       373.12 o                         
   5  13   4       3157.02       3149.76       434.80 o                         
   6  13   4       1225.07        840.74       373.20 o                         
   7  13   4      24049.66      24226.07      1067.64 o                         
   8  13   4       2860.48       2037.13       491.13 o                         
   9  13   4         99.94        -17.86       520.21 o                         
  10  13   4      11489.94      11224.00       808.76 o                         
  11  13   4         15.75       -638.33       638.33 o                         
  12  13   4       1825.54       1372.23       681.54 o                         
  13  13   4       9477.49       9579.15       954.04 o                         
  14  13   4       1757.46       1528.46       699.41 o                         
  15  13   4        826.69       1483.57       763.26 o                         
  16  13   4        104.73        -30.92       776.18 o                         
  17  13   4          2.08      -1429.40      1429.40 o                         
   0  14   4       1449.21       1033.83       685.65 o                         
   1  14   4      13117.09      12352.67       807.53 o                         
   2  14   4       2667.41       3450.71       485.40 o                         
   3  14   4        231.92         -2.68       467.11 o                         
   4  14   4       1933.65       3042.29       530.29 o                         
   5  14   4       5631.06       5897.05       576.56 o                         
   6  14   4        461.57        436.30       444.89 o                         
   7  14   4         92.15       -468.84       514.14 o                         
   8  14   4        714.81        237.53       541.28 o                         
   9  14   4       1638.41       1562.24       624.24 o                         
  10  14   4         22.92         98.09       576.82 o                         
  11  14   4        386.89        859.31       600.90 o                         
  12  14   4         11.31        280.56       651.13 o                         
  13  14   4       1049.21       1616.98       683.90 o                         
  14  14   4        118.16       -559.49       725.65 o                         
  15  14   4       1198.92        581.83       875.81 o                         
  16  14   4         18.96      -1964.92      1964.92 o                         
   1  15   4       2745.09       3859.25       570.32 o                         
   2  15   4       2472.03       3056.48       565.92 o                         
   3  15   4        155.63        255.43       560.53 o                         
   4  15   4       3525.02       3490.18       616.30 o                         
   5  15   4      12104.91      12797.88       871.49 o                         
   6  15   4       2499.24       2894.47       592.67 o                         
   7  15   4       6515.04       6704.67       705.50 o                         
   8  15   4         46.89         59.02       668.93 o                         
   9  15   4       4842.11       4896.20       759.49 o                         
  10  15   4        116.29        318.59       696.11 o                         
  11  15   4       2421.43       2979.89       867.62 o                         
  12  15   4          0.70        173.41       778.04 o                         
  13  15   4       2196.86       2809.17       884.23 o                         
  14  15   4       2019.50       3225.34      1486.41 o                         
   0  16   4       4743.06       6076.52      1174.88 o                         
   1  16   4         18.29        210.68       621.49 o                         
   2  16   4       2000.01       1687.43       644.49 o                         
   3  16   4      13810.54      15457.91       800.75 o                         
   4  16   4        681.25       1802.62       627.92 o                         
   5  16   4        157.62       -193.64       701.80 o                         
   6  16   4         64.39         45.76       740.36 o                         
   7  16   4        378.69       -116.51       827.38 o                         
   8  16   4          0.38        -99.22       917.02 o                         
   9  16   4       9291.97       9242.85      1401.48 o                         
  10  16   4          1.15        363.83      1162.72 o                         
  11  16   4       6803.06       6708.05      1465.34 o                         
  12  16   4        529.33        756.60      2159.62 o                         
   1  17   4       2722.19       1831.07       705.03 o                         
   2  17   4         57.38       -237.80       695.79 o                         
   3  17   4         86.12       -390.93       710.36 o                         
   4  17   4         84.00         81.65       812.17 o                         
   5  17   4        109.96        141.21       816.84 o                         
   6  17   4        436.92        108.24      1006.17 o                         
   7  17   4        592.48       -399.23      1058.21 o                         
   8  17   4        670.11       1523.76      1798.55 o                         
   9  17   4        194.22        159.10      2081.62 o                         
   0  18   4         23.85        157.22       933.27 o                         
   1  18   4       6681.05       6377.31       790.78 o                         
   2  18   4         39.45       1202.49       823.49 o                         
   3  18   4       3107.76       4006.35      1117.11 o                         
   4  18   4       1378.91       -859.45      1249.47 o                         
   1   0   5      76466.56      77415.87      2435.62 o                         
   2   0   5        329.37        536.18       115.37 o                         
   3   0   5      56314.26      57497.10      1707.72 o                         
   4   0   5      15100.24      16099.51       626.87 o                         
   5   0   5      65410.46      63311.25      2572.12 o                         
   6   0   5       7285.31       7166.73       355.25 o                         
   7   0   5     266476.62     272202.00      9226.42 o                         
   8   0   5     117915.11     120577.49      3365.73 o                         
   9   0   5      33327.51      31477.36      1123.21 o                         
  10   0   5        570.28        532.85       186.95 o                         
  11   0   5        248.08        246.53       206.02 o                         
  12   0   5      72284.56      73231.16      2465.91 o                         
  13   0   5      83809.27      83141.78      2653.54 o                         
  14   0   5        120.22        179.47       279.62 o                         
  15   0   5       4171.84       4875.30       458.12 o                         
  16   0   5      10414.92       9751.52       654.10 o                         
  17   0   5       3534.42       3486.10       596.33 o                         
  18   0   5        159.03         62.13       551.93 o                         
  19   0   5       5445.63       4596.04       733.86 o                         
  20   0   5       2719.60       2100.45       677.71 o                         
  21   0   5       2930.49       2005.93       807.85 o                         
  22   0   5        663.86        516.75       841.37 o                         
  23   0   5         38.12        -31.40       815.09 o                         
   0   1   5     128867.47     126147.41      4549.89 o                         
   1   1   5      64364.56      63087.33      1441.62 o                         
   2   1   5          2.60         32.05        65.50 o                         
   3   1   5      20964.63      20896.00       474.80 o                         
   4   1   5      96997.94      94344.51      2342.55 o                         
   5   1   5      34282.31      33447.74       889.30 o                         
   6   1   5        546.19        620.10       101.13 o                         
   7   1   5      51593.79      50981.12      1196.34 o                         
   8   1   5      23776.87      23554.05       573.93 o                         
   9   1   5       5851.35       6696.74       268.10 o                         
  10   1   5        610.01        517.26       164.59 o                         
  11   1   5      47452.18      47579.62      1132.70 o                         
  12   1   5        370.12        345.72       182.48 o                         
  13   1   5       3230.81       3113.09       208.77 o                         
  14   1   5        329.29         44.07       213.04 o                         
  15   1   5       1460.09       1379.61       248.31 o                         
  16   1   5       5545.09       5455.82       342.36 o                         
  17   1   5          0.52        402.08       317.65 o                         
  18   1   5        707.90       1083.08       410.83 o                         
  19   1   5         15.98       -485.08       485.08 o                         
  20   1   5       8430.15       7052.67       595.75 o                         
  21   1   5       2949.07       1349.80       500.79 o                         
  22   1   5        145.78        375.07       532.33 o                         
  23   1   5         92.75         43.53       637.22 o                         
   1   2   5     240146.12     228260.78      5655.76 o                         
   2   2   5         70.28        196.94        77.47 o                         
   3   2   5      47268.45      46361.47      1104.67 o                         
   4   2   5      81893.58      80466.05      1931.17 o                         
   5   2   5      20371.96      20976.59       562.84 o                         
   6   2   5        873.88       1056.25       128.44 o                         
   7   2   5       1242.23       1142.17       153.39 o                         
   8   2   5      45296.49      45336.52      1166.36 o                         
   9   2   5      36364.35      37120.35      1019.59 o                         
  10   2   5       1480.64       1383.48       187.32 o                         
  11   2   5      44681.44      42844.43      1102.14 o                         
  12   2   5      55325.61      54467.89      1453.94 o                         
  13   2   5       9779.08       9188.50       429.36 o                         
  14   2   5        456.97        434.94       249.81 o                         
  15   2   5      17319.72      17687.85       609.94 o                         
  16   2   5      24256.88      22662.28       719.26 o                         
  17   2   5       2738.80       3040.90       357.93 o                         
  18   2   5        739.93        895.88       379.37 o                         
  19   2   5       3019.22       2119.35       432.61 o                         
  20   2   5        366.84       -193.86       477.04 o                         
  21   2   5      11726.58      11344.57       867.44 o                         
  22   2   5        672.01        556.80       615.85 o                         
  23   2   5       1656.87       2183.24       680.59 o                         
   0   3   5     116247.89     109062.16      4273.70 o                         
   1   3   5       2698.75       2610.40       160.43 o                         
   2   3   5       2994.07       3133.02       149.97 o                         
   3   3   5     299560.50     282940.75      7538.49 o                         
   4   3   5      47550.79      47716.02      1070.71 o                         
   5   3   5      18233.64      16909.43       458.56 o                         
   6   3   5       2150.57       2370.74       178.08 o                         
   7   3   5      22656.76      22243.26       689.86 o                         
   8   3   5      10657.53      10977.19       363.55 o                         
   9   3   5      49949.43      48669.90      1404.10 o                         
  10   3   5       1092.38        726.18       203.52 o                         
  11   3   5        499.25        745.05       200.33 o                         
  12   3   5        214.16        388.92       205.08 o                         
  13   3   5         10.61        -33.41       238.37 o                         
  14   3   5       1318.25       1398.54       275.28 o                         
  15   3   5      24300.96      25197.46       829.76 o                         
  16   3   5       8823.43       7371.81       429.08 o                         
  17   3   5      28958.64      27314.92       908.06 o                         
  18   3   5        583.06       1310.34       402.17 o                         
  19   3   5       4697.31       5262.27       498.00 o                         
  20   3   5       9639.78       9314.37       795.44 o                         
  21   3   5         83.62        512.69       566.05 o                         
  22   3   5         10.32        509.81       634.56 o                         
  23   3   5       2906.31       2167.20       698.00 o                         
   1   4   5       4588.69       4461.95       249.92 o                         
   2   4   5        843.87        997.82       124.47 o                         
   3   4   5      34012.31      34693.20       977.02 o                         
   4   4   5      24051.90      25188.73       742.14 o                         
   5   4   5       5329.38       4948.35       235.08 o                         
   6   4   5       1076.87       1316.69       196.11 o                         
   7   4   5      56948.71      57754.21      1663.36 o                         
   8   4   5      69651.77      68970.38      1851.35 o                         
   9   4   5         55.00         60.81       168.59 o                         
  10   4   5        562.13        364.68       158.37 o                         
  11   4   5      12107.70      12420.05       669.54 o                         
  12   4   5      41724.93      42365.39      1920.82 o                         
  13   4   5      13034.74      12673.63       681.13 o                         
  14   4   5        275.41        779.47       306.66 o                         
  15   4   5       1186.39       1178.63       351.42 o                         
  16   4   5       9205.00       9131.09       468.22 o                         
  17   4   5       2714.15       2967.51       438.73 o                         
  18   4   5         65.41        620.28       462.33 o                         
  19   4   5        107.08       -483.83       487.93 o                         
  20   4   5       1866.08       1139.90       515.76 o                         
  21   4   5        422.39        429.03       604.58 o                         
  22   4   5        593.68        125.64       600.79 o                         
  23   4   5        343.32       1009.93      1048.57 o                         
   0   5   5      40730.75      40185.46      1292.54 o                         
   1   5   5      73228.01      73806.15      1788.72 o                         
   2   5   5       2115.42       2139.88       136.22 o                         
   3   5   5      17423.47      17328.97       475.17 o                         
   4   5   5      62375.45      60923.67      1429.47 o                         
   5   5   5     132155.91     127448.71      3002.88 o                         
   6   5   5       1861.42       2001.98       188.87 o                         
   7   5   5      58854.92      58726.06      1633.01 o                         
   8   5   5      17888.03      17010.49       502.24 o                         
   9   5   5      46926.37      48030.88      1270.92 o                         
  10   5   5       1286.91        950.31       201.60 o                         
  11   5   5      94320.45      97664.80      2352.57 o                         
  12   5   5       2948.18       2781.68       291.72 o                         
  13   5   5      10890.94      10130.52       431.41 o                         
  14   5   5         15.95         11.04       286.16 o                         
  15   5   5        718.20       1304.65       326.89 o                         
  16   5   5       2314.28       2391.77       402.23 o                         
  17   5   5       9400.47      10580.12       653.50 o                         
  18   5   5        240.89       -243.32       474.28 o                         
  19   5   5        724.35        909.16       484.13 o                         
  20   5   5       3828.41       4551.44       555.02 o                         
  21   5   5       3666.75       2691.90       642.01 o                         
  22   5   5        139.60        196.63       649.81 o                         
   1   6   5       2669.99       2991.08       160.92 o                         
   2   6   5        389.26        611.94       116.78 o                         
   3   6   5      17736.12      18103.98       496.92 o                         
   4   6   5      21330.21      21257.60       537.02 o                         
   5   6   5      16236.07      16321.62       444.45 o                         
   6   6   5        355.08        516.90       124.58 o                         
   7   6   5      97810.98      97318.67      2369.26 o                         
   8   6   5      35083.05      35354.08      1016.06 o                         
   9   6   5       2245.36       2341.28       235.30 o                         
  10   6   5        256.17        395.26       188.69 o                         
  11   6   5       5219.37       4678.33       288.24 o                         
  12   6   5      34348.60      33650.66       899.45 o                         
  13   6   5      21035.36      20788.80       662.16 o                         
  14   6   5          3.83       -176.54       315.75 o                         
  15   6   5        642.71        415.19       376.71 o                         
  16   6   5       9302.21       8353.87       571.76 o                         
  17   6   5       3182.37       3286.19       510.83 o                         
  18   6   5        164.91        720.95       567.08 o                         
  19   6   5       1672.92       1353.45       548.41 o                         
  20   6   5        508.80        555.18       558.94 o                         
  21   6   5          0.58        190.44       661.33 o                         
  22   6   5        615.66       1482.90       701.12 o                         
   0   7   5      90099.92      89180.91      2580.45 o                         
   1   7   5       6544.68       5956.69       256.28 o                         
   2   7   5       2064.52       1923.53       160.48 o                         
   3   7   5     133531.22     132976.94      2815.69 o                         
   4   7   5      22074.85      21575.62       547.95 o                         
   5   7   5      12011.30      11533.87       437.60 o                         
   6   7   5       1202.50       1361.13       213.01 o                         
   7   7   5       8679.75       8375.95       465.27 o                         
   8   7   5       3941.55       3813.07       244.47 o                         
   9   7   5      15895.38      16420.78       606.43 o                         
  10   7   5         13.60        -21.27       234.42 o                         
  11   7   5        283.89        451.21       239.70 o                         
  12   7   5       2140.12       2146.07       367.12 o                         
  13   7   5        106.54        242.88       297.47 o                         
  14   7   5        234.66        564.64       350.51 o                         
  15   7   5      11676.90      11986.32       829.52 o                         
  16   7   5       3078.25       3495.60       484.72 o                         
  17   7   5      15220.77      14699.21       751.02 o                         
  18   7   5         92.55        239.75       509.36 o                         
  19   7   5       1737.17       2158.68       562.67 o                         
  20   7   5       4643.46       5506.99       627.37 o                         
  21   7   5        200.10        912.93       674.95 o                         
  22   7   5        351.81        -40.72      2736.23 o                         
   1   8   5     121286.32     123095.76      2810.06 o                         
   2   8   5       1194.49       1242.97       185.35 o                         
   3   8   5      35207.99      36115.06       860.87 o                         
   4   8   5      18034.75      18070.35       502.31 o                         
   5   8   5      23122.46      23436.14       674.72 o                         
   6   8   5         32.61        335.05       207.71 o                         
   7   8   5       8490.59       8449.15       690.69 o                         
   8   8   5      18243.79      16844.79       614.48 o                         
   9   8   5      19668.52      19207.16       880.31 o                         
  10   8   5        188.00         76.02       275.69 o                         
  11   8   5      22515.35      22327.00       747.34 o                         
  12   8   5      18141.49      17580.89       676.71 o                         
  13   8   5       7987.56       7641.86       474.16 o                         
  14   8   5        434.74       -107.96       373.18 o                         
  15   8   5      19061.89      18233.17       773.13 o                         
  16   8   5       7774.17       8127.06       951.49 o                         
  17   8   5       1852.60       1656.10       479.51 o                         
  18   8   5        568.05       1478.53       812.88 o                         
  19   8   5       2873.60       3546.19       884.03 o                         
  20   8   5        459.86        567.46       803.08 o                         
  21   8   5       8350.14       7343.19       976.79 o                         
   0   9   5       9448.57       9818.56       504.23 o                         
   1   9   5       6279.64       6196.37       353.95 o                         
   2   9   5       3976.18       4107.77       229.10 o                         
   3   9   5      19774.40      19998.35       669.43 o                         
   4   9   5      20574.03      20761.60       571.89 o                         
   5   9   5       3485.28       3332.55       292.18 o                         
   6   9   5       1104.82       1678.06       292.13 o                         
   7   9   5      18294.41      17179.14       631.03 o                         
   8   9   5       8134.47       8326.38       722.52 o                         
   9   9   5          7.85       -288.26       288.26 o                         
  10   9   5       2069.95       2178.43       345.81 o                         
  11   9   5       4967.99       4577.28       432.26 o                         
  12   9   5        846.84        760.22       363.20 o                         
  13   9   5       1258.84       1162.94       394.09 o                         
  14   9   5          9.31        115.38       523.35 o                         
  15   9   5       2135.11       2181.75       557.70 o                         
  16   9   5        943.16        595.76       584.91 o                         
  17   9   5        676.63        554.58       749.99 o                         
  18   9   5        196.37        -15.72       733.06 o                         
  19   9   5        605.81        988.43       837.71 o                         
  20   9   5       1617.59       3398.25       876.36 o                         
   1  10   5      14839.32      15212.71       651.22 o                         
   2  10   5         41.36       -177.76       212.63 o                         
   3  10   5       6575.85       6746.59       288.94 o                         
   4  10   5       1931.92       1692.02       231.81 o                         
   5  10   5      20493.70      21225.78       759.77 o                         
   6  10   5          1.65         15.02       258.89 o                         
   7  10   5      78945.52      77322.62      1649.97 o                         
   8  10   5      17956.70      17401.88       679.78 o                         
   9  10   5       4152.24       2953.22       412.88 o                         
  10  10   5       1299.78        940.57       471.88 o                         
  11  10   5        609.47       1255.47       499.00 o                         
  12  10   5      11539.06      12056.42       806.56 o                         
  13  10   5      29034.30      28623.07      1567.90 o                         
  14  10   5        549.71        749.38       556.83 o                         
  15  10   5       1283.20       2017.42       610.33 o                         
  16  10   5       1631.86        753.33       635.07 o                         
  17  10   5       1316.72       2848.10       705.11 o                         
  18  10   5         63.91       -203.61       749.36 o                         
  19  10   5       3088.90       1825.48       785.12 o                         
   0  11   5      14790.17      14266.58       919.79 o                         
   1  11   5      19540.69      19766.74       710.58 o                         
   2  11   5       2585.30       2647.73       309.68 o                         
   3  11   5        640.26        409.01       275.02 o                         
   4  11   5       5616.34       6039.82       332.17 o                         
   5  11   5      16731.85      17075.63       649.43 o                         
   6  11   5       4790.01       4441.34       461.23 o                         
   7  11   5      10689.35      10762.27       624.37 o                         
   8  11   5       1783.58       1430.35       373.68 o                         
   9  11   5       6920.75       7159.58       587.07 o                         
  10  11   5         54.67        252.44       488.14 o                         
  11  11   5      26871.93      26726.27      1397.68 o                         
  12  11   5         89.38       -612.36       612.36 o                         
  13  11   5       2255.27       1465.52       618.07 o                         
  14  11   5         43.51       -104.29       635.74 o                         
  15  11   5         32.33       -181.58       660.72 o                         
  16  11   5       1101.87       1185.49       702.66 o                         
  17  11   5        524.11        690.59       743.97 o                         
  18  11   5         69.81       -283.71       932.09 o                         
   1  12   5      19648.20      19573.59       850.82 o                         
   2  12   5         96.37        450.23       401.73 o                         
   3  12   5       5214.35       5302.52       414.36 o                         
   4  12   5       7758.59       7575.54       432.11 o                         
   5  12   5       1254.05       1171.66       349.07 o                         
   6  12   5        431.73        540.10       333.20 o                         
   7  12   5        621.04        796.82       374.72 o                         
   8  12   5       2722.07       3673.97       443.02 o                         
   9  12   5       3686.58       3355.91       499.75 o                         
  10  12   5        420.55        816.57       498.94 o                         
  11  12   5       8984.74       9889.60       782.54 o                         
  12  12   5       5202.30       3675.36       730.33 o                         
  13  12   5        341.50       1494.75       668.09 o                         
  14  12   5        271.99       -601.59       629.56 o                         
  15  12   5       1971.87       1619.24       663.63 o                         
  16  12   5       3110.69       1216.74       871.45 o                         
  17  12   5       1345.45       1548.48       911.77 o                         
   0  13   5       7944.90       7623.91       801.14 o                         
   1  13   5        182.85        454.67       418.82 o                         
   2  13   5       3925.86       4029.76       450.78 o                         
   3  13   5      54877.51      58860.83      1838.55 o                         
   4  13   5       4257.19       3995.27       535.77 o                         
   5  13   5       5510.43       5508.66       437.76 o                         
   6  13   5         24.40        299.32       388.64 o                         
   7  13   5       3418.49       3727.25       615.06 o                         
   8  13   5        993.42       1037.68       553.98 o                         
   9  13   5      10107.36      10112.89       874.02 o                         
  10  13   5        323.03        992.35       701.73 o                         
  11  13   5       2429.88       1559.73       678.76 o                         
  12  13   5         62.01       -449.05       680.42 o                         
  13  13   5          2.37       -521.69       652.82 o                         
  14  13   5         21.17        617.58       713.51 o                         
  15  13   5       6291.66       7556.28       957.51 o                         
  16  13   5         96.09       -622.49       794.15 o                         
   1  14   5       3561.13       2960.36       629.08 o                         
   2  14   5        447.50       -180.66       518.18 o                         
   3  14   5       7263.98       8790.07       695.03 o                         
   4  14   5        350.43        362.00       505.21 o                         
   5  14   5        270.95        604.27       508.49 o                         
   6  14   5        126.41        162.43       566.99 o                         
   7  14   5        908.15       1642.63       546.30 o                         
   8  14   5       5625.29       4174.00       831.85 o                         
   9  14   5        291.70        367.21       683.69 o                         
  10  14   5        215.67        113.40       783.74 o                         
  11  14   5       1664.01       1091.75       862.53 o                         
  12  14   5       2808.74       3028.84       927.01 o                         
  13  14   5        318.72       1035.53       734.20 o                         
  14  14   5        693.86       1580.75       761.77 o                         
  15  14   5       1729.61       1497.24      1170.90 o                         
   0  15   5       1484.29       -380.20       930.06 o                         
   1  15   5       9138.24       9390.73       724.64 o                         
   2  15   5        734.49        630.05       583.25 o                         
   3  15   5       2057.87       1903.27       803.80 o                         
   4  15   5       2413.09       2532.27       551.91 o                         
   5  15   5       7892.68       8641.36       754.58 o                         
   6  15   5       1955.15       2419.60       800.17 o                         
   7  15   5       3418.29       2246.40       770.41 o                         
   8  15   5       1354.44       1016.42       807.54 o                         
   9  15   5       6027.36       7115.64       995.62 o                         
  10  15   5         85.41         32.78       907.46 o                         
  11  15   5      12078.37      13443.21      1318.31 o                         
  12  15   5         31.61       -749.49      1088.20 o                         
  13  15   5        851.36       1557.60      1537.92 o                         
   1  16   5       1841.23       1567.87       703.11 o                         
   2  16   5         73.71        741.11       661.27 o                         
   3  16   5        469.67        459.98       641.22 o                         
   4  16   5       1315.50       1997.95       733.24 o                         
   5  16   5       3559.61       3499.28       723.18 o                         
   6  16   5        197.14        -94.75       864.43 o                         
   7  16   5      15022.53      15059.57      1502.33 o                         
   8  16   5        790.37       -805.98      1463.64 o                         
   9  16   5        419.66          1.85      1281.94 o                         
  10  16   5        816.79       -147.43      1265.02 o                         
  11  16   5        210.99       2392.66      1875.40 o                         
   0  17   5       2499.50       2258.19      1033.58 o                         
   1  17   5        297.17        319.72       702.08 o                         
   2  17   5       1590.76       1795.22       693.89 o                         
   3  17   5       5207.06       4447.89       820.41 o                         
   4  17   5        374.56       -699.80       793.08 o                         
   5  17   5         55.77         87.37       865.14 o                         
   6  17   5        235.43        164.56       958.52 o                         
   7  17   5       1042.64       1701.76      1172.85 o                         
   8  17   5         44.57       1568.26      2618.67 o                         
   1  18   5       8774.99      13110.58      2458.40 o                         
   2  18   5        440.57        595.96      1993.43 o                         
   3  18   5       2163.94       3008.27      2453.63 o                         
   0   0   6      73149.98      72705.53      3119.73 o                         
   1   0   6      16125.61      15633.90       520.79 o                         
   2   0   6       4931.14       4947.17       229.90 o                         
   3   0   6     251420.88     243772.38      7038.01 o                         
   4   0   6      56331.57      57832.74      1907.44 o                         
   5   0   6      66905.93      66510.77      2567.83 o                         
   6   0   6      53517.48      54547.84      2108.90 o                         
   7   0   6      27652.31      28424.04      1051.25 o                         
   8   0   6       6355.58       6185.48       305.79 o                         
   9   0   6      24323.21      25504.98      1017.12 o                         
  10   0   6        414.22        200.44       294.34 o                         
  11   0   6       4817.21       5428.63       573.27 o                         
  12   0   6       3480.56       4321.21       438.73 o                         
  13   0   6        433.08        176.22       352.12 o                         
  14   0   6       5780.34       6177.99       765.45 o                         
  15   0   6      49443.00      51087.66      2069.13 o                         
  16   0   6       3814.53       4062.99       773.24 o                         
  17   0   6      20202.66      19521.10      1772.80 o                         
  18   0   6        433.56       1271.58       665.65 o                         
  19   0   6      15841.14      18331.64      1135.88 o                         
  20   0   6      10089.67      10152.03      1676.50 o                         
  21   0   6       1054.64       1683.89      1221.40 o                         
  22   0   6        497.54        788.44       791.31 o                         
  23   0   6       1551.96        590.75       892.32 o                         
   1   1   6      73761.37      75007.09      1657.39 o                         
   2   1   6        748.14        774.65       103.76 o                         
   3   1   6      80157.70      78971.45      1550.80 o                         
   4   1   6       8597.62       8598.18       224.16 o                         
   5   1   6      10276.43      10178.34       318.35 o                         
   6   1   6         75.90         92.39       115.31 o                         
   7   1   6      11980.91      12068.86       336.76 o                         
   8   1   6      13688.04      13326.15       362.16 o                         
   9   1   6      28238.76      28174.30       695.40 o                         
  10   1   6        103.12        182.50       167.39 o                         
  11   1   6      34237.26      33888.38      1044.35 o                         
  12   1   6       7817.90       8229.29       370.87 o                         
  13   1   6       7604.42       7642.68       395.39 o                         
  14   1   6        751.25        430.42       272.86 o                         
  15   1   6      15257.97      14426.66       553.74 o                         
  16   1   6       2695.15       2747.80       354.34 o                         
  17   1   6      16503.63      15790.62       693.66 o                         
  18   1   6       1137.79       1129.72       434.11 o                         
  19   1   6        583.22        146.83       457.68 o                         
  20   1   6        375.43       1266.32       575.90 o                         
  21   1   6      10870.04      10831.60       747.25 o                         
  22   1   6        892.99        686.14       601.83 o                         
  23   1   6       1228.92       1716.75       809.51 o                         
   0   2   6      88809.89      90869.37      3294.31 o                         
   1   2   6      39838.89      37973.89       872.94 o                         
   2   2   6      35571.77      36963.06       899.35 o                         
   3   2   6      20824.22      19896.40       453.40 o                         
   4   2   6      25398.25      26626.05       730.77 o                         
   5   2   6      13883.50      13106.78       489.29 o                         
   6   2   6         39.51        314.97       134.51 o                         
   7   2   6      34211.33      33635.41       899.13 o                         
   8   2   6       7711.34       7971.48       308.84 o                         
   9   2   6      61347.90      59841.85      1566.85 o                         
  10   2   6        134.91        186.91       202.42 o                         
  11   2   6     102470.63      97599.47      2437.69 o                         
  12   2   6        522.73        535.53       222.34 o                         
  13   2   6       6296.97       6126.37       346.13 o                         
  14   2   6         49.30        370.00       276.44 o                         
  15   2   6        663.14        698.28       302.17 o                         
  16   2   6      15929.54      13990.58       573.56 o                         
  17   2   6       3053.25       3395.69       393.86 o                         
  18   2   6       4437.49       4848.27       468.75 o                         
  19   2   6        168.77        412.44       436.59 o                         
  20   2   6       6235.16       4215.41       543.58 o                         
  21   2   6        202.46        864.74       646.67 o                         
  22   2   6        521.11        932.07       741.02 o                         
  23   2   6       5061.71       4403.79      1042.54 o                         
   1   3   6      26104.47      24722.46       671.73 o                         
   2   3   6       3323.98       3183.23       309.12 o                         
   3   3   6      16821.33      17616.83       496.02 o                         
   4   3   6       1606.37       1179.37       167.35 o                         
   5   3   6      43713.46      42485.29       967.89 o                         
   6   3   6          4.55        220.21       148.09 o                         
   7   3   6     247611.20     242106.64      6224.08 o                         
   8   3   6       7614.77       7716.43       314.96 o                         
   9   3   6         62.10        448.44       179.86 o                         
  10   3   6       7042.72       7023.68       365.83 o                         
  11   3   6       7677.54       7692.02       448.71 o                         
  12   3   6      14624.18      14754.69       549.74 o                         
  13   3   6      84126.84      83516.83      2101.29 o                         
  14   3   6        160.67       -316.66       316.66 o                         
  15   3   6       3403.94       3696.87       370.21 o                         
  16   3   6       1106.99       1153.96       355.14 o                         
  17   3   6      15259.24      15296.61       660.36 o                         
  18   3   6        560.49         45.10       410.73 o                         
  19   3   6       5226.71       4527.56       517.50 o                         
  20   3   6         62.33       -399.15       574.94 o                         
  21   3   6        266.98        695.87       652.29 o                         
  22   3   6       1638.65       2519.04       694.14 o                         
  23   3   6         20.55        426.04      2034.70 o                         
   0   4   6      51568.75      48805.34      1865.23 o                         
   1   4   6         27.88         77.22       144.42 o                         
   2   4   6       8165.45       7846.01       308.34 o                         
   3   4   6      27882.67      27205.30       723.66 o                         
   4   4   6      28567.85      29060.31       810.80 o                         
   5   4   6       2498.75       2712.00       222.80 o                         
   6   4   6       8192.59       8888.93       300.80 o                         
   7   4   6      27205.85      27775.27       816.31 o                         
   8   4   6       3643.69       3717.82       233.42 o                         
   9   4   6       1208.73       1412.11       208.61 o                         
  10   4   6        514.23        435.85       197.22 o                         
  11   4   6       7814.26       8277.23       419.69 o                         
  12   4   6       2847.67       2843.19       313.38 o                         
  13   4   6       4626.55       3856.74       369.23 o                         
  14   4   6       1136.79       1050.31       312.12 o                         
  15   4   6      13633.76      13907.93       680.73 o                         
  16   4   6       5100.38       5077.66       436.24 o                         
  17   4   6       2192.43       1792.10       404.87 o                         
  18   4   6        931.00        555.86       456.76 o                         
  19   4   6       4044.88       4351.35       586.67 o                         
  20   4   6       6481.15       5069.33       612.94 o                         
  21   4   6         26.97         -7.53       592.45 o                         
  22   4   6        645.38        502.98       662.98 o                         
   1   5   6     156295.75     158026.41      3792.09 o                         
   2   5   6      12530.02      12567.52       396.20 o                         
   3   5   6      71353.61      70574.98      1691.48 o                         
   4   5   6       3963.35       3928.89       251.02 o                         
   5   5   6      41059.98      41334.00      1146.39 o                         
   6   5   6       1663.14       1834.52       221.78 o                         
   7   5   6       7478.92       7404.71       338.92 o                         
   8   5   6      10828.09      11610.67       440.62 o                         
   9   5   6      36366.73      36795.94       925.95 o                         
  10   5   6       1239.04       1607.99       227.56 o                         
  11   5   6      40074.87      40938.52      1122.53 o                         
  12   5   6       1751.69       1829.69       280.03 o                         
  13   5   6       1173.96        899.67       279.90 o                         
  14   5   6       2623.39       2878.30       385.70 o                         
  15   5   6      29470.00      30203.12      1132.82 o                         
  16   5   6       1383.74       1711.23       422.19 o                         
  17   5   6      13008.81      12107.01       731.21 o                         
  18   5   6       1948.27       1798.74       538.66 o                         
  19   5   6       6257.29       6531.36       683.20 o                         
  20   5   6       1069.03       1421.35       589.16 o                         
  21   5   6      16505.47      18978.98      1079.86 o                         
  22   5   6        305.81        572.26       747.87 o                         
   0   6   6      61305.84      65556.90      2315.12 o                         
   1   6   6        105.49         70.56       137.17 o                         
   2   6   6       4867.16       4690.64       200.72 o                         
   3   6   6      63460.79      62758.77      1632.05 o                         
   4   6   6      17849.12      17714.54       492.62 o                         
   5   6   6      11513.44      10387.90       394.15 o                         
   6   6   6       8833.09       8820.62       372.64 o                         
   7   6   6      17139.00      15551.36       579.53 o                         
   8   6   6       1545.44       1755.23       193.79 o                         
   9   6   6       1329.75       1340.64       230.39 o                         
  10   6   6        137.45         64.10       205.63 o                         
  11   6   6       2478.11       2195.38       250.82 o                         
  12   6   6         17.99       -277.52       277.52 o                         
  13   6   6        844.21        542.75       310.46 o                         
  14   6   6       1543.61       1293.06       343.52 o                         
  15   6   6      17023.30      18583.13       847.32 o                         
  16   6   6       4041.84       3638.76       516.34 o                         
  17   6   6       7165.50       6342.47       602.49 o                         
  18   6   6        814.94        592.40       631.35 o                         
  19   6   6       4220.40       5070.04       668.03 o                         
  20   6   6       5647.55       4352.78       668.33 o                         
  21   6   6        115.36       -443.32       696.67 o                         
   1   7   6       2323.06       2114.04       204.51 o                         
   2   7   6       3236.75       2635.19       182.46 o                         
   3   7   6      13032.43      13935.52       554.87 o                         
   4   7   6       4369.01       4318.04       234.34 o                         
   5   7   6      16233.79      16711.26       569.13 o                         
   6   7   6         60.72        442.48       198.29 o                         
   7   7   6      94107.88      90676.85      2230.37 o                         
   8   7   6       1124.07       1421.72       277.66 o                         
   9   7   6        376.35        758.63       249.77 o                         
  10   7   6       6731.34       6185.00       358.13 o                         
  11   7   6       3225.69       2988.94       299.12 o                         
  12   7   6       6111.67       7118.86       518.44 o                         
  13   7   6      33447.25      35646.68      1373.55 o                         
  14   7   6         85.62         40.07       362.73 o                         
  15   7   6        776.58       1176.93       420.64 o                         
  16   7   6       1657.82       2617.27       486.66 o                         
  17   7   6       6752.18       8825.45       671.39 o                         
  18   7   6        385.36        471.06       618.27 o                         
  19   7   6       2208.76       3923.10      1043.96 o                         
  20   7   6         38.81        138.70       649.43 o                         
  21   7   6        750.61        269.20       748.28 o                         
   0   8   6      11869.80      13337.09       529.06 o                         
   1   8   6      30908.63      31231.11       842.87 o                         
   2   8   6       9461.56       8971.30       345.21 o                         
   3   8   6      12545.38      12221.87       403.54 o                         
   4   8   6      14126.43      14647.88       485.33 o                         
   5   8   6      21326.90      22100.27       686.30 o                         
   6   8   6         22.75        -51.18       191.47 o                         
   7   8   6      23579.93      23409.79       785.23 o                         
   8   8   6       8025.12       8031.75       699.45 o                         
   9   8   6      37458.79      36990.28      1176.94 o                         
  10   8   6         61.79        203.68       274.28 o                         
  11   8   6      64528.69      62937.55      1684.49 o                         
  12   8   6       1341.07       1846.79       339.83 o                         
  13   8   6       4780.00       4495.53       430.23 o                         
  14   8   6        179.30         66.72       410.10 o                         
  15   8   6          1.14       -462.29       462.29 o                         
  16   8   6       5306.66       6805.51       839.80 o                         
  17   8   6       3585.92       3728.44       642.37 o                         
  18   8   6        618.41         45.24       622.69 o                         
  19   8   6         38.45        198.79       753.31 o                         
  20   8   6       1549.43       1521.63       840.17 o                         
   1   9   6       5225.67       5824.46       301.72 o                         
   2   9   6        693.61        854.52       203.57 o                         
   3   9   6      19531.84      19417.18       790.65 o                         
   4   9   6        174.20        275.86       215.81 o                         
   5   9   6         42.47        304.95       237.65 o                         
   6   9   6        257.38        698.25       299.34 o                         
   7   9   6      12059.61      11460.76       773.65 o                         
   8   9   6       4868.13       5017.56       617.49 o                         
   9   9   6        791.27        523.53       359.04 o                         
  10   9   6       1154.78        800.17       367.62 o                         
  11   9   6       5888.08       6566.02       493.61 o                         
  12   9   6       2189.95       3023.60       458.97 o                         
  13   9   6       6483.16       6316.67       585.61 o                         
  14   9   6       2127.80       3125.70       470.16 o                         
  15   9   6       1089.37        903.63       535.01 o                         
  16   9   6         53.57          5.48       631.78 o                         
  17   9   6       6260.16       6460.92       796.50 o                         
  18   9   6        191.27       -583.05       889.46 o                         
  19   9   6        200.98       -930.37       930.37 o                         
   0  10   6      15768.47      14920.52       746.72 o                         
   1  10   6       2690.18       2072.66       261.40 o                         
   2  10   6        112.86         13.22       271.90 o                         
   3  10   6      81114.19      86883.91      1988.97 o                         
   4  10   6       6459.80       6581.56       321.67 o                         
   5  10   6      17027.29      16227.74       620.71 o                         
   6  10   6       3486.59       3794.35       329.94 o                         
   7  10   6       8990.99       8380.74       492.50 o                         
   8  10   6        224.26        590.39       313.73 o                         
   9  10   6       9413.41      11219.93       709.90 o                         
  10  10   6         72.60        115.60       444.21 o                         
  11  10   6       2205.39       1641.18       534.93 o                         
  12  10   6        328.53        594.42       484.77 o                         
  13  10   6        325.58        530.67       512.09 o                         
  14  10   6        687.06        793.27       552.37 o                         
  15  10   6      13613.58      14173.90       870.68 o                         
  16  10   6        687.85        824.90       670.00 o                         
  17  10   6      10967.77       9919.23       940.84 o                         
  18  10   6         54.59        271.53       832.43 o                         
  19  10   6       3832.62       7463.80      1542.25 o                         
   1  11   6      34746.39      36651.87      1452.86 o                         
   2  11   6       1202.25        693.43       321.76 o                         
   3  11   6      11405.83      11964.37       483.60 o                         
   4  11   6       3290.23       3242.46       298.97 o                         
   5  11   6       3004.22       3263.49       380.18 o                         
   6  11   6       2168.48       2589.62       351.55 o                         
   7  11   6        127.22        287.56       352.59 o                         
   8  11   6         15.49        621.59       396.19 o                         
   9  11   6       9651.68       9014.96       579.27 o                         
  10  11   6        307.27        614.76       447.34 o                         
  11  11   6       7920.54       9051.72       724.08 o                         
  12  11   6        240.76       -266.08       512.97 o                         
  13  11   6        258.57       1390.12       608.54 o                         
  14  11   6        358.12        728.49       635.99 o                         
  15  11   6       4010.14       3554.07       812.57 o                         
  16  11   6        800.08        239.12       825.37 o                         
  17  11   6       2556.47       4166.95       881.33 o                         
  18  11   6       1492.83       2867.54      1234.73 o                         
   0  12   6      12372.56      10306.84      1598.50 o                         
   1  12   6       8537.00       8587.73       478.11 o                         
   2  12   6       1365.61       1020.40       350.22 o                         
   3  12   6        184.63        287.91       348.33 o                         
   4  12   6       2305.29       2197.10       371.66 o                         
   5  12   6       3223.50       3907.85       361.42 o                         
   6  12   6         10.51         28.41       356.99 o                         
   7  12   6       7991.55       8031.97       493.87 o                         
   8  12   6        423.65       1251.61       485.04 o                         
   9  12   6       7187.89       8237.05       608.72 o                         
  10  12   6        105.50        259.13       513.71 o                         
  11  12   6      16773.55      17751.31      1013.13 o                         
  12  12   6         60.62        381.92       611.45 o                         
  13  12   6       1599.70        575.32       747.23 o                         
  14  12   6         17.70        671.71       663.74 o                         
  15  12   6        197.46       -613.41       708.28 o                         
  16  12   6       1261.98        556.14       810.08 o                         
  17  12   6         40.20      -1602.28      1602.28 o                         
   1  13   6       7733.69       8171.50       634.58 o                         
   2  13   6         16.55       -118.30       405.19 o                         
   3  13   6       2465.05       1826.23       442.47 o                         
   4  13   6        342.76        -98.74       427.70 o                         
   5  13   6      11179.34      12910.39       706.15 o                         
   6  13   6         81.45        916.86       453.40 o                         
   7  13   6      37677.24      36918.05      1388.15 o                         
   8  13   6       1008.92        699.77       575.39 o                         
   9  13   6       1705.09        808.03       584.50 o                         
  10  13   6       2226.71       1460.53       662.32 o                         
  11  13   6         13.47       1347.90       716.84 o                         
  12  13   6        971.22       1852.74       945.18 o                         
  13  13   6      16069.15      16966.35      2146.87 o                         
  14  13   6        897.11        468.29       755.23 o                         
  15  13   6       1710.94       1129.25       784.95 o                         
  16  13   6          3.40        841.06      2104.48 o                         
   0  14   6        517.22        774.07       791.50 o                         
   1  14   6       1917.07       2168.77       565.83 o                         
   2  14   6        263.96       1471.40       585.79 o                         
   3  14   6       1599.22       1282.48       648.41 o                         
   4  14   6       3494.32       3488.63       625.39 o                         
   5  14   6       1022.29        771.34       636.09 o                         
   6  14   6        382.98        480.97       659.17 o                         
   7  14   6       5399.03       5061.89       858.44 o                         
   8  14   6       1994.36       1078.15       952.66 o                         
   9  14   6       1013.71        806.96       775.40 o                         
  10  14   6        103.24       -346.80       816.02 o                         
  11  14   6       4351.93       4138.29       869.15 o                         
  12  14   6        643.43       2022.32       876.35 o                         
  13  14   6       1151.46       -541.31       879.42 o                         
  14  14   6         27.38       -297.87      1008.85 o                         
   1  15   6      15827.64      16491.40      1103.99 o                         
   2  15   6        197.48        214.69       692.68 o                         
   3  15   6       5079.93       6175.16       725.51 o                         
   4  15   6        429.39        467.77       629.79 o                         
   5  15   6       2835.75       3967.19       678.37 o                         
   6  15   6        488.07        183.21       719.01 o                         
   7  15   6       1490.40       2294.09      1003.93 o                         
   8  15   6          8.90         40.83       944.58 o                         
   9  15   6       2515.63       2677.52       976.46 o                         
  10  15   6        441.77        615.96       992.22 o                         
  11  15   6       3232.92       3121.80       991.40 o                         
  12  15   6         43.59        392.04       991.72 o                         
   0  16   6       4903.50       4061.35      1110.40 o                         
   1  16   6          5.27        309.05       748.06 o                         
   2  16   6         11.21       -299.62       763.21 o                         
   3  16   6      14554.36      13979.56      1086.46 o                         
   4  16   6        306.71        540.26       727.33 o                         
   5  16   6       3345.01       3994.22       854.45 o                         
   6  16   6        115.83        678.87       924.69 o                         
   7  16   6       1500.98       1798.76      1083.58 o                         
   8  16   6         12.65        400.07      1173.14 o                         
   9  16   6       1609.88       3608.90      1456.05 o                         
  10  16   6         47.13      -1395.64      2431.36 o                         
   1  17   6         14.44       -753.71       753.71 o                         
   2  17   6         96.79       -312.93       834.79 o                         
   3  17   6        987.21       1689.13       768.15 o                         
   4  17   6         81.88       1451.23       969.54 o                         
   5  17   6       1006.18       -384.00      1191.86 o                         
   6  17   6        354.31       -580.30      2728.89 o                         
   1   0   7     111389.35     107102.74      3395.08 o                         
   2   0   7       4300.91       3960.23       231.92 o                         
   3   0   7      60123.23      57726.25      1805.88 o                         
   4   0   7      30302.41      28283.65       942.39 o                         
   5   0   7      35497.26      34504.97      1375.06 o                         
   6   0   7      21421.33      20179.12       953.28 o                         
   7   0   7      33260.41      33268.17      1176.51 o                         
   8   0   7       5585.10       7024.37       562.89 o                         
   9   0   7       4278.54       3236.98       316.59 o                         
  10   0   7     110940.95     110911.30      3848.87 o                         
  11   0   7      16260.99      16193.36       825.90 o                         
  12   0   7       7898.44       7919.46       909.82 o                         
  13   0   7      17570.45      16642.69      1097.98 o                         
  14   0   7      24061.36      22550.22      1097.60 o                         
  15   0   7      26584.70      27447.34      1355.06 o                         
  16   0   7        448.45       -347.83       512.87 o                         
  17   0   7         70.99        225.36       553.40 o                         
  18   0   7        283.14       1491.43       794.23 o                         
  19   0   7      10001.24      11962.60      1076.45 o                         
  20   0   7         39.67        744.48       721.14 o                         
  21   0   7       1562.51        700.94       843.88 o                         
  22   0   7        219.90        422.52       875.38 o                         
   0   1   7      28978.82      29833.76       916.35 o                         
   1   1   7      91567.24      90294.91      1851.62 o                         
   2   1   7       4210.16       4186.66       184.21 o                         
   3   1   7       8779.95       8757.57       253.37 o                         
   4   1   7      57079.54      55217.55      1259.97 o                         
   5   1   7      66730.62      65620.02      1624.79 o                         
   6   1   7       7198.65       7091.59       342.52 o                         
   7   1   7      11490.40      10952.78       444.04 o                         
   8   1   7      25202.88      25036.46       718.84 o                         
   9   1   7       2144.58       2266.14       204.51 o                         
  10   1   7         13.97         55.28       222.30 o                         
  11   1   7       3124.68       2848.44       294.73 o                         
  12   1   7         15.31        171.23       280.23 o                         
  13   1   7        500.45        798.34       287.32 o                         
  14   1   7       4326.31       4339.36       368.42 o                         
  15   1   7      10164.06      10948.50       623.85 o                         
  16   1   7       1670.49       1409.01       364.70 o                         
  17   1   7         15.73        -62.77       390.34 o                         
  18   1   7       3239.60       3701.35       534.43 o                         
  19   1   7       8535.62       8079.39       649.74 o                         
  20   1   7       1161.09        942.56       575.39 o                         
  21   1   7       2111.39       1304.56       627.71 o                         
  22   1   7        906.66        955.84       701.79 o                         
   1   2   7      12308.82      11618.33       318.42 o                         
   2   2   7      23924.02      24265.13       588.17 o                         
   3   2   7        209.60        238.03        91.55 o                         
   4   2   7      12708.94      13056.08       367.17 o                         
   5   2   7      46898.31      46622.96      1219.69 o                         
   6   2   7      62483.47      60556.43      1501.16 o                         
   7   2   7     109143.49     107055.21      2779.93 o                         
   8   2   7        724.16        617.99       169.75 o                         
   9   2   7       2615.33       2713.10       245.24 o                         
  10   2   7      18972.97      18711.10       586.58 o                         
  11   2   7        462.18        572.70       250.05 o                         
  12   2   7       1078.71       1304.68       286.97 o                         
  13   2   7      11439.37      11000.39       553.65 o                         
  14   2   7      21072.77      19779.53       781.64 o                         
  15   2   7       6257.33       6117.70       398.61 o                         
  16   2   7       5130.38       4675.95       400.63 o                         
  17   2   7        125.07         51.04       419.63 o                         
  18   2   7       9388.77       7452.86       597.71 o                         
  19   2   7       3064.48       2513.37       560.78 o                         
  20   2   7        973.28        999.33       708.55 o                         
  21   2   7       2031.34       2825.01       735.25 o                         
  22   2   7         73.43       -431.65       714.84 o                         
   0   3   7     156054.86     151286.42      5173.39 o                         
   1   3   7      11897.08      11288.74       344.72 o                         
   2   3   7      21147.16      20196.26       629.73 o                         
   3   3   7     185897.08     175443.34      4229.44 o                         
   4   3   7      29044.92      28160.08       748.73 o                         
   5   3   7       5392.14       5013.10       233.07 o                         
   6   3   7       1667.81       1538.81       212.87 o                         
   7   3   7      10240.55       9710.10       425.54 o                         
   8   3   7        106.83        188.98       188.62 o                         
   9   3   7      69804.19      67681.23      1771.23 o                         
  10   3   7        759.46        809.61       201.37 o                         
  11   3   7      26136.99      25194.02       849.77 o                         
  12   3   7       8561.00       9195.17       614.43 o                         
  13   3   7       2595.87       3203.38       317.16 o                         
  14   3   7        370.77        674.09       317.35 o                         
  15   3   7        526.60        277.56       334.73 o                         
  16   3   7          7.78        171.91       384.25 o                         
  17   3   7       8482.01       7813.06       551.17 o                         
  18   3   7       4833.53       4477.67       517.95 o                         
  19   3   7        492.56       1220.32       544.99 o                         
  20   3   7       6911.87       6927.28       795.75 o                         
  21   3   7        230.67       -333.98       723.07 o                         
  22   3   7       3374.61       6517.78       955.92 o                         
   1   4   7      10268.39       9677.20       325.99 o                         
   2   4   7       5648.50       4948.03       245.60 o                         
   3   4   7      17158.46      15707.27       505.95 o                         
   4   4   7        248.85        471.37       169.57 o                         
   5   4   7         56.97          3.79       122.57 o                         
   6   4   7      37909.55      37106.25      1037.75 o                         
   7   4   7       1312.65       1390.72       200.37 o                         
   8   4   7       1108.68       1421.90       213.62 o                         
   9   4   7        368.36        490.34       190.46 o                         
  10   4   7      35013.14      33754.15       971.66 o                         
  11   4   7       4265.23       3678.19       349.91 o                         
  12   4   7        487.00        712.81       345.41 o                         
  13   4   7         70.68        314.22       406.99 o                         
  14   4   7      17444.00      16945.62       748.63 o                         
  15   4   7       2469.62       2386.20       393.83 o                         
  16   4   7        482.42        208.37       430.55 o                         
  17   4   7          4.89         86.31       463.39 o                         
  18   4   7       3685.14       3435.48       529.65 o                         
  19   4   7       1176.48       1698.98       559.33 o                         
  20   4   7        544.79        552.32       600.93 o                         
  21   4   7         97.92        260.89       653.66 o                         
  22   4   7         11.63       -484.80      2383.61 o                         
   0   5   7       7118.43       6263.36       510.76 o                         
   1   5   7     131214.53     132814.30      3173.14 o                         
   2   5   7         99.10        234.04       159.90 o                         
   3   5   7       9384.93       9356.08       288.06 o                         
   4   5   7      47610.89      47167.84      1245.64 o                         
   5   5   7      89668.59      85693.70      2295.52 o                         
   6   5   7      18387.84      17960.32       554.50 o                         
   7   5   7       5578.92       5829.09       320.04 o                         
   8   5   7      30793.18      31478.40       923.79 o                         
   9   5   7       4506.07       4540.56       300.97 o                         
  10   5   7          7.99         91.95       235.37 o                         
  11   5   7      31966.24      31348.52      1085.44 o                         
  12   5   7       1069.06        535.52       285.78 o                         
  13   5   7        517.77        793.18       321.69 o                         
  14   5   7       8273.48       7977.64       552.20 o                         
  15   5   7      17164.59      16446.94       806.12 o                         
  16   5   7       2682.08       2509.54       484.92 o                         
  17   5   7       3866.31       4752.75       555.11 o                         
  18   5   7       1188.26       2265.36       555.06 o                         
  19   5   7      11520.68      11050.36       831.72 o                         
  20   5   7        146.70        764.19       655.01 o                         
  21   5   7       1831.28       2267.44       709.69 o                         
   1   6   7      34844.23      33972.20       936.47 o                         
   2   6   7         15.35        -87.24       137.23 o                         
   3   6   7       9414.98       9134.26       383.32 o                         
   4   6   7       5496.86       5154.53       379.94 o                         
   5   6   7        978.03        805.50       245.80 o                         
   6   6   7      18032.85      18251.46       601.62 o                         
   7   6   7       1101.64       1352.19       233.52 o                         
   8   6   7       1915.93       1223.79       230.07 o                         
   9   6   7       1587.74       1635.69       232.82 o                         
  10   6   7      51584.93      51551.01      1255.43 o                         
  11   6   7       4258.96       4041.35       334.68 o                         
  12   6   7       2168.90       2005.60       315.85 o                         
  13   6   7       6450.58       5987.22       413.80 o                         
  14   6   7      16137.07      16396.92       654.02 o                         
  15   6   7       2717.46       2021.51       467.01 o                         
  16   6   7          0.18       -403.03       525.47 o                         
  17   6   7        149.13       1212.30       573.27 o                         
  18   6   7       1072.58        544.56       592.05 o                         
  19   6   7       1427.11       1378.09       743.68 o                         
  20   6   7         47.29        351.87       687.81 o                         
  21   6   7        499.85        645.37       870.79 o                         
   0   7   7      54817.64      55619.27      1896.83 o                         
   1   7   7       1251.26        838.20       170.30 o                         
   2   7   7      10636.04      10545.71       347.33 o                         
   3   7   7      66942.11      68535.03      1590.14 o                         
   4   7   7      20309.44      21116.85       823.20 o                         
   5   7   7       4065.32       4114.34       356.25 o                         
   6   7   7        231.16        363.12       205.77 o                         
   7   7   7       5417.16       5270.46       318.35 o                         
   8   7   7       1545.97       2237.60       241.03 o                         
   9   7   7      29490.67      29967.20       888.56 o                         
  10   7   7        106.12        498.16       268.89 o                         
  11   7   7      16243.97      15431.44       584.48 o                         
  12   7   7       2078.92       1897.04       325.22 o                         
  13   7   7        541.21        538.71       342.92 o                         
  14   7   7         41.79         75.58       401.17 o                         
  15   7   7         74.48        425.13       471.93 o                         
  16   7   7        182.63        402.79       516.68 o                         
  17   7   7       2501.80       1830.89       581.70 o                         
  18   7   7       2679.70       1702.28       674.26 o                         
  19   7   7        211.03       1729.34       886.65 o                         
  20   7   7       3314.23       1562.64       861.08 o                         
   1   8   7      15004.54      13776.62       425.07 o                         
   2   8   7      13653.39      13753.13       422.37 o                         
   3   8   7        383.78        573.23       177.03 o                         
   4   8   7      12030.53      11583.85       435.14 o                         
   5   8   7      29467.92      30951.29       896.72 o                         
   6   8   7      30166.41      30479.75       933.68 o                         
   7   8   7      47511.17      47609.54      1359.43 o                         
   8   8   7       1044.55        902.17       353.01 o                         
   9   8   7      10618.11      10855.42       519.96 o                         
  10   8   7       6565.10       6396.19       431.91 o                         
  11   8   7        741.04        879.85       313.65 o                         
  12   8   7       1206.11       1082.18       337.57 o                         
  13   8   7       7911.97       8379.40       596.44 o                         
  14   8   7      11549.05      12230.43       731.87 o                         
  15   8   7       5435.11       6387.34       681.31 o                         
  16   8   7       3754.71       2903.15       709.77 o                         
  17   8   7        183.51       1340.43       739.20 o                         
  18   8   7       6991.34       4862.25       896.16 o                         
  19   8   7       1238.58       2710.36       878.98 o                         
   0   9   7      24307.38      26219.01      1700.54 o                         
   1   9   7      21892.12      22125.08       705.75 o                         
   2   9   7       2631.53       2548.73       253.04 o                         
   3   9   7       6449.78       6001.18       287.38 o                         
   4   9   7      17205.86      18978.02       630.75 o                         
   5   9   7       6664.38       6972.23       480.14 o                         
   6   9   7        366.66       1119.93       345.97 o                         
   7   9   7        935.64        323.86       335.39 o                         
   8   9   7       4293.91       3880.24       434.23 o                         
   9   9   7       3992.32       4171.21       402.34 o                         
  10   9   7         15.19        366.19       344.80 o                         
  11   9   7        619.27        971.42       432.95 o                         
  12   9   7        372.99         78.95       425.07 o                         
  13   9   7       1989.88       2175.18       521.02 o                         
  14   9   7        208.30        120.14       558.33 o                         
  15   9   7       1474.78       2120.24       665.76 o                         
  16   9   7        535.16       1163.56       772.42 o                         
  17   9   7        122.89        331.80       807.44 o                         
  18   9   7       1606.53       2166.54       911.94 o                         
  19   9   7       1606.30       2140.10      1128.05 o                         
   1  10   7      34390.69      35139.21      1174.66 o                         
   2  10   7        303.12       -177.41       270.45 o                         
   3  10   7       7160.62       7511.67       438.83 o                         
   4  10   7       5912.71       6141.53       405.03 o                         
   5  10   7       4878.22       4842.98       360.95 o                         
   6  10   7       6626.87       7297.28       575.95 o                         
   7  10   7      13691.04      14585.15       677.83 o                         
   8  10   7       2839.60       3277.24       469.49 o                         
   9  10   7        432.71        350.07       446.65 o                         
  10  10   7      26839.65      26347.00      1172.40 o                         
  11  10   7       3182.57       3587.71       539.63 o                         
  12  10   7       2893.17       3565.78       549.77 o                         
  13  10   7      10509.53      11564.62       764.58 o                         
  14  10   7       6828.16       5018.45       675.53 o                         
  15  10   7       4176.88       2298.08       768.83 o                         
  16  10   7        151.60        499.62       837.90 o                         
  17  10   7         17.90       1309.53       865.32 o                         
  18  10   7        285.91        420.72      1097.01 o                         
   0  11   7       4011.31       3791.19       632.46 o                         
   1  11   7      13834.71      13885.14       594.97 o                         
   2  11   7         10.56          2.19       336.51 o                         
   3  11   7        487.46        828.25       330.58 o                         
   4  11   7      14548.59      15638.23       606.18 o                         
   5  11   7      25180.88      25493.97       923.51 o                         
   6  11   7       6070.46       5657.41       509.96 o                         
   7  11   7       3033.82       2963.36       397.23 o                         
   8  11   7       8386.91       8307.10       678.18 o                         
   9  11   7        211.50         80.27       509.69 o                         
  10  11   7         25.97          2.21       524.63 o                         
  11  11   7       2324.48       2453.79       643.29 o                         
  12  11   7        294.64       -578.36       578.36 o                         
  13  11   7         34.13        347.31       612.43 o                         
  14  11   7       2505.06       2356.91       704.64 o                         
  15  11   7       1843.53       1295.23       770.93 o                         
  16  11   7       1210.47       1205.36       848.62 o                         
  17  11   7       2865.87       2317.31       824.42 o                         
   1  12   7        401.94        107.61       398.20 o                         
   2  12   7       2434.91       2087.32       429.12 o                         
   3  12   7         10.99        319.30       393.17 o                         
   4  12   7        596.71        451.06       427.38 o                         
   5  12   7       8816.32       9711.18       626.48 o                         
   6  12   7       8192.33       6997.98       909.03 o                         
   7  12   7       8739.05       9041.24       646.34 o                         
   8  12   7         50.52        195.73       488.85 o                         
   9  12   7       1241.51       1294.46       527.57 o                         
  10  12   7       5182.04       3417.78       637.39 o                         
  11  12   7        193.82         29.29       599.75 o                         
  12  12   7          4.51        345.15       607.96 o                         
  13  12   7        349.26       1212.43       696.24 o                         
  14  12   7       5155.11       5019.75       833.03 o                         
  15  12   7       1716.54       1619.68       831.89 o                         
  16  12   7        560.19       -115.83       806.90 o                         
   0  13   7      26084.33      24691.15      1562.42 o                         
   1  13   7         32.44        -50.10       528.55 o                         
   2  13   7       4737.53       5220.29       643.30 o                         
   3  13   7      25857.67      27067.63      1083.05 o                         
   4  13   7       4012.22       5046.94       586.82 o                         
   5  13   7       1619.25       1411.26       527.52 o                         
   6  13   7       1216.59       1499.74       581.63 o                         
   7  13   7         10.08       -590.42       590.42 o                         
   8  13   7         92.75       -357.20       668.21 o                         
   9  13   7      15201.65      17714.32      1116.23 o                         
  10  13   7        105.69        496.04       667.02 o                         
  11  13   7       5680.99       5230.59       772.28 o                         
  12  13   7       1321.82        689.47       769.46 o                         
  13  13   7       1584.14       1428.98       713.02 o                         
  14  13   7        801.28       1354.39       794.14 o                         
  15  13   7        497.28        407.68      1953.94 o                         
   1  14   7         15.81        190.84       579.08 o                         
   2  14   7       1482.62       1554.07       702.40 o                         
   3  14   7       1387.55       1708.09       672.52 o                         
   4  14   7       1096.34        735.19       659.76 o                         
   5  14   7        793.59       1701.44       678.61 o                         
   6  14   7       5329.33       4668.05       858.23 o                         
   7  14   7        165.59       -581.20       868.36 o                         
   8  14   7          1.06         14.24       975.14 o                         
   9  14   7       2457.73       1629.51       990.30 o                         
  10  14   7       2659.63       1758.82      1062.56 o                         
  11  14   7         47.86        567.28      1094.22 o                         
  12  14   7         30.76       1524.15      1111.56 o                         
  13  14   7          3.02       1910.09      1542.68 o                         
   0  15   7        741.26        554.52       985.15 o                         
   1  15   7       5804.55       5399.24       752.01 o                         
   2  15   7          4.06       -671.71       688.57 o                         
   3  15   7       3547.24       3938.16       785.07 o                         
   4  15   7       5505.94       5560.09       780.83 o                         
   5  15   7       9964.95      11498.17      1571.98 o                         
   6  15   7       1408.37       1342.74       833.67 o                         
   7  15   7        665.88        183.17       922.39 o                         
   8  15   7       3834.66       3208.36      1061.27 o                         
   9  15   7       1136.96        617.46      1084.74 o                         
  10  15   7         11.65       1097.20      1169.31 o                         
  11  15   7       2925.85       3938.43      1454.70 o                         
   1  16   7       7212.03       7589.94       835.90 o                         
   2  16   7        382.40       1053.19       755.36 o                         
   3  16   7        150.50        115.01       797.97 o                         
   4  16   7       1145.58       2031.01       901.83 o                         
   5  16   7        175.31        -98.53       941.52 o                         
   6  16   7        767.16        580.41      1007.03 o                         
   7  16   7       1851.51       1385.79      1154.17 o                         
   8  16   7        684.96       1365.27      1027.51 o                         
   0  17   7       2965.15       4164.32      1577.83 o                         
   1  17   7        149.29        584.25      1312.31 o                         
   2  17   7        115.24        207.36      1259.95 o                         
   3  17   7       2599.30       -415.07      2034.94 o                         
   0   0   8     114920.44     113208.97      5315.87 o                         
   1   0   8      15556.15      15518.20       881.97 o                         
   2   0   8        101.78        285.07       197.73 o                         
   3   0   8      14142.82      13929.87       558.28 o                         
   4   0   8         45.01        297.29       183.59 o                         
   5   0   8       1421.59       1274.95       276.86 o                         
   6   0   8      32261.58      30528.79      1360.20 o                         
   7   0   8      13163.11      12863.00       657.76 o                         
   8   0   8      10806.63      11995.84       776.49 o                         
   9   0   8      85799.82      87140.37      3077.90 o                         
  10   0   8       1700.16       1537.27       368.72 o                         
  11   0   8      39187.68      38834.58      1437.20 o                         
  12   0   8      15051.46      14706.95       759.96 o                         
  13   0   8      33033.25      35170.27      1411.60 o                         
  14   0   8       9337.74       8305.81       834.85 o                         
  15   0   8       2089.95       2427.28       616.27 o                         
  16   0   8        357.52        912.66       603.46 o                         
  17   0   8       3146.76       3232.82       903.60 o                         
  18   0   8         38.07       -118.41       680.39 o                         
  19   0   8       2514.17       3132.46       771.06 o                         
  20   0   8       2758.40       1496.43      1296.10 o                         
  21   0   8       6843.28       6338.15       980.23 o                         
  22   0   8       1006.71        819.06      2233.13 o                         
   1   1   8      12314.20      12559.65       331.60 o                         
   2   1   8       8252.63       8221.11       267.99 o                         
   3   1   8       9939.96       9458.09       326.32 o                         
   4   1   8         53.23         94.00       133.13 o                         
   5   1   8      70371.09      67317.69      1871.85 o                         
   6   1   8       9717.27      10051.29       457.24 o                         
   7   1   8       2415.26       2471.10       271.72 o                         
   8   1   8      23870.07      24214.59       730.27 o                         
   9   1   8      36742.21      36633.91       997.77 o                         
  10   1   8       1961.09       1601.31       395.20 o                         
  11   1   8      11635.69      11627.64       456.67 o                         
  12   1   8      17709.75      15829.46       674.39 o                         
  13   1   8       2198.23       2261.55       342.39 o                         
  14   1   8       4197.37       4415.34       474.46 o                         
  15   1   8      11566.41      11737.30       565.93 o                         
  16   1   8       2830.38       2557.99       549.63 o                         
  17   1   8         62.95       -470.52       470.52 o                         
  18   1   8       3619.70       2996.50       561.71 o                         
  19   1   8       1911.02       3016.85       570.20 o                         
  20   1   8       1519.79       1940.84       545.47 o                         
  21   1   8        492.71        -41.21       689.80 o                         
  22   1   8         67.57        477.33      1149.75 o                         
   0   2   8       8065.26       7644.12       338.06 o                         
   1   2   8       3827.90       3394.65       163.95 o                         
   2   2   8      25260.07      24240.03       585.78 o                         
   3   2   8      69433.97      68847.73      1781.76 o                         
   4   2   8      17722.07      17849.62       510.56 o                         
   5   2   8      34057.90      31933.02       883.47 o                         
   6   2   8        714.58        561.26       193.63 o                         
   7   2   8       8932.98       7973.90       358.42 o                         
   8   2   8      24802.88      23293.12       906.55 o                         
   9   2   8       1270.81       1549.64       239.97 o                         
  10   2   8        212.60        254.73       291.27 o                         
  11   2   8       1357.89       1624.44       320.24 o                         
  12   2   8       6598.00       5878.51       444.31 o                         
  13   2   8      20079.94      19102.44       696.07 o                         
  14   2   8       4345.65       4301.14       399.35 o                         
  15   2   8       6619.05       6231.64       442.70 o                         
  16   2   8        265.66        631.87       410.92 o                         
  17   2   8      30383.71      31315.50      1140.16 o                         
  18   2   8        473.57        498.40       531.03 o                         
  19   2   8        172.20       -348.03       563.43 o                         
  20   2   8       1952.48       3031.83       714.47 o                         
  21   2   8       2400.38       3311.32       945.90 o                         
  22   2   8       1488.98       1182.70      2277.25 o                         
   1   3   8     113521.20     110203.34      2752.83 o                         
   2   3   8       7220.48       7764.89       315.10 o                         
   3   3   8      11652.69      11139.16       403.63 o                         
   4   3   8      67564.66      66395.17      1660.20 o                         
   5   3   8      12034.61      12005.30       405.50 o                         
   6   3   8         10.49         24.62       171.76 o                         
   7   3   8      24237.85      24587.89       719.06 o                         
   8   3   8        439.04        257.00       241.52 o                         
   9   3   8       7539.68       8558.24       379.57 o                         
  10   3   8      38839.36      36259.46      1054.08 o                         
  11   3   8        493.36        547.71       304.61 o                         
  12   3   8        514.03        565.61       355.19 o                         
  13   3   8      30310.03      32073.53      1211.72 o                         
  14   3   8       4790.04       4653.97       421.49 o                         
  15   3   8        601.16       1236.19       457.36 o                         
  16   3   8      22669.23      23223.30      1059.20 o                         
  17   3   8         30.76        578.96       578.34 o                         
  18   3   8        618.41        262.77       623.22 o                         
  19   3   8      13022.76      15483.90       876.51 o                         
  20   3   8       2162.64       1487.04       658.55 o                         
  21   3   8       4986.11       2754.83       745.34 o                         
   0   4   8      26898.89      25769.14      1031.51 o                         
   1   4   8       1423.17       1532.45       198.36 o                         
   2   4   8       6483.97       6694.12       289.18 o                         
   3   4   8       1504.22       1506.93       235.16 o                         
   4   4   8       2774.74       2741.78       240.45 o                         
   5   4   8       1921.35       1737.01       190.95 o                         
   6   4   8       4111.27       3890.47       263.88 o                         
   7   4   8      12091.74      11646.91       488.19 o                         
   8   4   8        222.51        246.88       237.44 o                         
   9   4   8      23498.78      24532.83       784.09 o                         
  10   4   8       1508.92       1120.07       247.92 o                         
  11   4   8      10137.70      10265.10       493.83 o                         
  12   4   8       1709.72       1482.28       360.10 o                         
  13   4   8      21711.03      22141.39       834.19 o                         
  14   4   8        131.92        598.88       409.17 o                         
  15   4   8         80.98        104.87       447.75 o                         
  16   4   8          4.47         84.14       492.78 o                         
  17   4   8       9149.46       9154.91       677.95 o                         
  18   4   8        517.10        446.08       579.41 o                         
  19   4   8        226.24       -185.33       636.26 o                         
  20   4   8         24.97       -211.66       659.39 o                         
  21   4   8       3004.74       1973.50       807.17 o                         
   1   5   8        304.13        270.98       175.60 o                         
   2   5   8      22711.16      23156.40       634.36 o                         
   3   5   8       2563.83       2710.80       246.48 o                         
   4   5   8      20255.85      20008.48       757.87 o                         
   5   5   8      97843.73      95734.17      2746.80 o                         
   6   5   8      16042.14      14479.08       569.20 o                         
   7   5   8      28341.33      28341.86       932.48 o                         
   8   5   8      35972.41      37017.97      1172.73 o                         
   9   5   8      38310.33      39330.41      1139.48 o                         
  10   5   8       1330.90       1383.20       305.52 o                         
  11   5   8      13965.10      13445.20       564.05 o                         
  12   5   8      25752.74      25150.73       910.38 o                         
  13   5   8       1030.81       1152.63       461.29 o                         
  14   5   8       1896.64       1294.00       490.92 o                         
  15   5   8      20822.12      23229.01      1114.65 o                         
  16   5   8         37.98        488.01       502.95 o                         
  17   5   8        135.71        437.32       557.70 o                         
  18   5   8       7818.21       7520.61       796.51 o                         
  19   5   8         16.39       -714.19       714.19 o                         
  20   5   8        891.06       -151.60       809.59 o                         
  21   5   8         88.47       1414.01      2398.31 o                         
   0   6   8      29157.08      30107.41      1120.78 o                         
   1   6   8        738.49       1227.04       211.82 o                         
   2   6   8        422.59        415.52       215.00 o                         
   3   6   8        435.38        569.63       189.21 o                         
   4   6   8       2383.74       1936.61       217.49 o                         
   5   6   8        309.61        221.95       199.52 o                         
   6   6   8      19790.09      20431.60       776.25 o                         
   7   6   8       7947.15       8372.33       390.76 o                         
   8   6   8        455.99        -40.99       229.51 o                         
   9   6   8      32908.22      32471.98       931.67 o                         
  10   6   8        315.42        430.64       254.42 o                         
  11   6   8       9647.00       9158.97       471.02 o                         
  12   6   8       1646.05       1846.87       454.78 o                         
  13   6   8      20089.71      18193.15       785.38 o                         
  14   6   8       2665.83       2784.66       618.64 o                         
  15   6   8         23.95         72.49       496.61 o                         
  16   6   8        394.07        860.67       531.76 o                         
  17   6   8       3618.30       3051.22       608.06 o                         
  18   6   8          4.01       -247.60       663.69 o                         
  19   6   8        308.54        877.30       819.40 o                         
  20   6   8        661.17        747.25       839.71 o                         
   1   7   8      51766.18      53825.99      1340.09 o                         
   2   7   8        380.97        477.69       213.05 o                         
   3   7   8      14493.87      14820.37       591.83 o                         
   4   7   8      24023.86      24898.62       803.11 o                         
   5   7   8       4526.39       4268.57       354.87 o                         
   6   7   8        194.68        236.76       307.52 o                         
   7   7   8       9388.59      10012.72       495.98 o                         
   8   7   8        255.55       -175.07       337.87 o                         
   9   7   8       5757.39       5727.37       422.03 o                         
  10   7   8      10637.06      10354.63       490.54 o                         
  11   7   8        278.58        139.32       357.17 o                         
  12   7   8       1244.62        740.61       378.23 o                         
  13   7   8      12012.79      12561.12       637.96 o                         
  14   7   8       2601.81       2087.59       516.00 o                         
  15   7   8        113.68        900.60       605.02 o                         
  16   7   8       9934.70      10347.37       808.18 o                         
  17   7   8         47.00        164.95       688.87 o                         
  18   7   8        110.03        850.86       706.51 o                         
  19   7   8       7034.48       9369.38      1681.63 o                         
   0   8   8       5042.39       5072.42       384.62 o                         
   1   8   8       4069.55       4668.28       257.47 o                         
   2   8   8      23654.00      23562.96       665.23 o                         
   3   8   8      34610.54      35606.79       986.34 o                         
   4   8   8       8881.92      10007.84       435.47 o                         
   5   8   8      33284.32      34860.29      1040.91 o                         
   6   8   8       4116.46       4292.62       506.54 o                         
   7   8   8       1507.92       1173.88       328.89 o                         
   8   8   8      18030.79      18422.39       747.82 o                         
   9   8   8        102.56         -9.94       419.41 o                         
  10   8   8         17.55         -3.44       384.54 o                         
  11   8   8       1225.70       1269.66       459.50 o                         
  12   8   8       3574.59       2746.35       489.49 o                         
  13   8   8       6242.70       7691.59       751.70 o                         
  14   8   8       4830.94       6393.86       720.98 o                         
  15   8   8       5565.82       4871.44       737.92 o                         
  16   8   8       1130.53       1253.84       659.65 o                         
  17   8   8      18144.64      20960.05      1541.72 o                         
  18   8   8       1201.11       2208.54       805.49 o                         
  19   8   8        530.21        -17.05      1032.26 o                         
   1   9   8      11591.43      11798.70       459.13 o                         
   2   9   8        405.54        670.04       264.34 o                         
   3   9   8       3596.19       3633.74       400.58 o                         
   4   9   8       1455.11       1173.07       328.57 o                         
   5   9   8      16797.47      17050.84       951.78 o                         
   6   9   8        873.24        922.23       451.56 o                         
   7   9   8        750.76        608.10       413.83 o                         
   8   9   8       6556.98       6241.90       534.54 o                         
   9   9   8       5414.97       5437.23       512.88 o                         
  10   9   8       5918.78       5624.23       541.08 o                         
  11   9   8       1360.23        908.98       492.98 o                         
  12   9   8       1511.72       1970.60       550.65 o                         
  13   9   8       1763.74       2047.35       643.49 o                         
  14   9   8        568.55        427.94       672.59 o                         
  15   9   8       2774.89       3289.46       703.35 o                         
  16   9   8       1746.83       2391.30       791.06 o                         
  17   9   8          1.81       1724.12       888.99 o                         
  18   9   8        219.95        527.11       935.63 o                         
   0  10   8      36687.85      40502.18      1602.23 o                         
   1  10   8       1977.69       2522.35       340.66 o                         
   2  10   8         10.62       -216.00       291.69 o                         
   3  10   8       8494.47       9250.16       418.26 o                         
   4  10   8        259.15       -308.02       308.02 o                         
   5  10   8        898.80        206.85       365.82 o                         
   6  10   8      15979.79      17336.03       772.77 o                         
   7  10   8       5518.07       7235.85       609.45 o                         
   8  10   8       2328.40       2258.05       528.46 o                         
   9  10   8      26607.35      29635.17      1446.91 o                         
  10  10   8        909.95       1034.74       543.68 o                         
  11  10   8      15575.12      14645.12       824.74 o                         
  12  10   8       4512.08       5603.71       687.84 o                         
  13  10   8       9430.77       9685.98       749.76 o                         
  14  10   8       3220.64       2373.40       673.54 o                         
  15  10   8        267.16        323.63       701.99 o                         
  16  10   8        268.45         19.93       825.67 o                         
  17  10   8         88.42        -57.63       838.17 o                         
   1  11   8        394.18        338.64       362.76 o                         
   2  11   8       9626.66       8854.23       691.25 o                         
   3  11   8       2691.70       3506.38       440.11 o                         
   4  11   8       1247.11       1714.44       378.01 o                         
   5  11   8      18621.55      20668.04       819.47 o                         
   6  11   8       3259.40       3505.07       466.22 o                         
   7  11   8       4705.86       5152.16       518.10 o                         
   8  11   8       4324.78       3435.77       678.81 o                         
   9  11   8       9018.46       8939.20       829.70 o                         
  10  11   8       1150.76        775.72       619.40 o                         
  11  11   8       1519.99       1281.32       627.12 o                         
  12  11   8       7395.30       6139.80       615.58 o                         
  13  11   8        250.41        375.60       591.43 o                         
  14  11   8       1559.99       1471.28       722.42 o                         
  15  11   8       3608.98       3031.90       923.98 o                         
  16  11   8        143.27        625.01       795.46 o                         
   0  12   8          1.22        -47.84       613.83 o                         
   1  12   8       2746.60       2576.66       438.73 o                         
   2  12   8       4719.87       5155.07       471.26 o                         
   3  12   8       5698.08       6001.65       500.37 o                         
   4  12   8       3728.63       4496.30       505.17 o                         
   5  12   8       6676.04       6599.37       587.99 o                         
   6  12   8        355.49       1144.21       574.25 o                         
   7  12   8       1236.83       1696.12       637.14 o                         
   8  12   8       3477.57       2525.57       621.47 o                         
   9  12   8        799.77       -182.79       605.75 o                         
  10  12   8         33.47        -52.87       623.37 o                         
  11  12   8         85.88         66.25       632.32 o                         
  12  12   8        532.58       -192.61       656.59 o                         
  13  12   8       4073.85       4674.82       766.05 o                         
  14  12   8        393.68       -306.10       809.42 o                         
  15  12   8       2298.10       2884.70      1236.03 o                         
   1  13   8      22299.69      21498.01      1029.78 o                         
   2  13   8       4298.79       4901.10       693.58 o                         
   3  13   8       3208.52       3283.65       529.47 o                         
   4  13   8       9183.08       9074.65       697.62 o                         
   5  13   8        120.03       -596.18       596.18 o                         
   6  13   8         66.12       -107.80       607.04 o                         
   7  13   8       3129.63       2967.63       630.82 o                         
   8  13   8         29.21        154.94       633.89 o                         
   9  13   8          9.99       1172.82      1244.00 o                         
  10  13   8       9019.04      10086.89      1200.28 o                         
  11  13   8        225.51       -917.78       917.78 o                         
  12  13   8         97.25       -135.38       822.48 o                         
  13  13   8       5521.10       6024.09      1072.42 o                         
   0  14   8       1016.98       1567.09       931.86 o                         
   1  14   8         94.17        549.17       689.73 o                         
   2  14   8       3521.17       4124.29       746.49 o                         
   3  14   8        149.11        242.08       704.94 o                         
   4  14   8        722.01       1017.19       702.61 o                         
   5  14   8       3482.81       2964.82       732.18 o                         
   6  14   8         57.74         99.97       740.54 o                         
   7  14   8        339.29        556.62       849.90 o                         
   8  14   8        957.40        387.11       973.50 o                         
   9  14   8       2655.38       2211.23      1006.26 o                         
  10  14   8        196.63       1793.69      1127.22 o                         
  11  14   8        770.19        634.73      1241.23 o                         
  12  14   8         15.71      -1585.03      1585.03 o                         
   1  15   8        247.89       -155.76       781.98 o                         
   2  15   8       2740.15       2276.56       759.09 o                         
   3  15   8       1182.12       1229.51       808.78 o                         
   4  15   8       1102.90         77.52       855.02 o                         
   5  15   8       7625.45       9020.28       980.43 o                         
   6  15   8       1096.51        963.48       859.28 o                         
   7  15   8       5239.09       7238.39      1007.25 o                         
   8  15   8       2519.29       2540.49      1008.03 o                         
   9  15   8       3321.27       2031.69      1128.46 o                         
  10  15   8        433.82       1425.05      2042.08 o                         
   0  16   8       5012.96       5522.25      2134.72 o                         
   1  16   8          9.39       -350.30       825.27 o                         
   2  16   8        110.30       -573.53       844.55 o                         
   3  16   8       1290.27       1976.23       860.03 o                         
   4  16   8        247.65       1169.00       882.79 o                         
   5  16   8         16.71        110.24      1005.66 o                         
   6  16   8       6110.70       8203.69      1773.01 o                         
   1   0   9      12679.93      11657.47       669.43 o                         
   2   0   9      38469.62      38002.68      1409.29 o                         
   3   0   9        764.51        581.67       222.43 o                         
   4   0   9      99690.29      96580.24      3405.49 o                         
   5   0   9      19967.96      19385.69       950.77 o                         
   6   0   9      24555.17      23411.37      1123.14 o                         
   7   0   9       3605.54       3549.70       416.86 o                         
   8   0   9         58.19        253.68       342.50 o                         
   9   0   9      13230.78      12855.94       680.06 o                         
  10   0   9       3878.28       3479.80       497.11 o                         
  11   0   9       4486.39       4635.33       643.56 o                         
  12   0   9         50.56        392.10       472.77 o                         
  13   0   9       1480.49       1629.72       785.28 o                         
  14   0   9       4286.06       4753.82       725.85 o                         
  15   0   9        653.77        578.42       587.38 o                         
  16   0   9      26300.91      25470.80      1291.97 o                         
  17   0   9        229.25        155.45       633.34 o                         
  18   0   9      11574.32      11959.62       999.89 o                         
  19   0   9       2976.21       2365.77       901.05 o                         
  20   0   9       1981.87       2335.88       796.88 o                         
  21   0   9        437.04       1493.23      1296.00 o                         
   0   1   9        213.66        126.92       288.58 o                         
   1   1   9       8345.52       8251.03       306.77 o                         
   2   1   9     140931.06     137763.59      3126.35 o                         
   3   1   9         29.14        208.68       174.35 o                         
   4   1   9       7163.52       7070.83       278.80 o                         
   5   1   9       9461.63       9244.55       378.90 o                         
   6   1   9      21070.71      20183.99       713.00 o                         
   7   1   9       1874.07       1804.26       268.88 o                         
   8   1   9       7590.61       7583.92       363.34 o                         
   9   1   9        114.44        192.41       282.33 o                         
  10   1   9       4392.18       3581.06       322.12 o                         
  11   1   9        370.53        233.30       298.98 o                         
  12   1   9        154.84        184.17       309.20 o                         
  13   1   9        245.62        350.43       371.68 o                         
  14   1   9         21.51        372.37       358.52 o                         
  15   1   9        759.09        572.83       396.05 o                         
  16   1   9         21.33        210.55       442.77 o                         
  17   1   9         57.96       -193.54       521.57 o                         
  18   1   9       9585.56       8261.22       755.24 o                         
  19   1   9        387.40       -331.05       556.35 o                         
  20   1   9        520.44         52.98       672.88 o                         
  21   1   9        632.07       1511.55       776.62 o                         
   1   2   9      13103.91      12433.29       438.24 o                         
   2   2   9       8633.01       7855.22       340.29 o                         
   3   2   9        766.14       1053.80       196.90 o                         
   4   2   9      10884.50      11089.33       441.26 o                         
   5   2   9         26.53       -106.66       150.79 o                         
   6   2   9         87.78        -14.19       211.64 o                         
   7   2   9      13432.82      13846.62       578.69 o                         
   8   2   9      39920.97      38686.18      1133.21 o                         
   9   2   9        172.27        159.20       255.27 o                         
  10   2   9      38274.66      38874.33      1120.85 o                         
  11   2   9        196.73        302.67       324.68 o                         
  12   2   9      28501.63      28258.59      1145.44 o                         
  13   2   9      13257.82      12984.13       771.90 o                         
  14   2   9       3726.22       3798.06       424.07 o                         
  15   2   9        618.24       1362.41       411.96 o                         
  16   2   9         19.47        860.45       449.19 o                         
  17   2   9          2.05       -250.27       512.71 o                         
  18   2   9        897.51       1308.89       618.63 o                         
  19   2   9         11.17       -690.91       690.91 o                         
  20   2   9       1330.14         -0.05       689.05 o                         
  21   2   9       1572.19       2503.88      1135.23 o                         
   0   3   9      53360.99      53695.74      1632.62 o                         
   1   3   9       1482.15       1605.43       187.75 o                         
   2   3   9      31853.69      32931.85       919.03 o                         
   3   3   9      26228.65      26575.46       725.51 o                         
   4   3   9         20.19       -170.69       220.81 o                         
   5   3   9       1149.46       1120.45       237.97 o                         
   6   3   9     117313.58     114868.17      2954.32 o                         
   7   3   9        172.43        214.38       244.76 o                         
   8   3   9       9367.20      10457.93       469.35 o                         
   9   3   9       9630.73      10030.55       571.08 o                         
  10   3   9       7040.25       6457.90       506.17 o                         
  11   3   9       3564.08       2800.89       391.40 o                         
  12   3   9      10589.35      11236.78       846.99 o                         
  13   3   9        445.34        106.37       411.59 o                         
  14   3   9      20710.55      19199.83       919.56 o                         
  15   3   9        457.20        902.59       469.84 o                         
  16   3   9       1337.33       1336.57       473.63 o                         
  17   3   9       5008.02       5963.42       622.41 o                         
  18   3   9       3839.45       3840.19       864.76 o                         
  19   3   9          0.31       -133.58       765.33 o                         
  20   3   9       2006.36       1637.40       691.58 o                         
  21   3   9         90.83       -815.35      2317.51 o                         
   1   4   9        480.14        498.95       212.92 o                         
   2   4   9       1456.30       1516.97       272.62 o                         
   3   4   9         55.68        106.05       211.12 o                         
   4   4   9      10884.54      11183.02       420.29 o                         
   5   4   9       3850.09       3252.40       262.01 o                         
   6   4   9       5559.30       6065.98       361.48 o                         
   7   4   9        759.81        765.74       258.74 o                         
   8   4   9       6496.54       6442.43       370.83 o                         
   9   4   9       6428.67       7109.70       375.20 o                         
  10   4   9       3333.06       3279.50       311.43 o                         
  11   4   9       1568.20       1037.24       358.01 o                         
  12   4   9       9575.93       9426.45       780.79 o                         
  13   4   9        496.99        -99.68       433.43 o                         
  14   4   9       2253.00       2480.15       517.50 o                         
  15   4   9         38.75        -15.00       529.63 o                         
  16   4   9       7013.20       7922.89       770.55 o                         
  17   4   9        108.19       -164.18       602.23 o                         
  18   4   9       1506.73       1770.19       597.15 o                         
  19   4   9        416.08       1294.56       693.41 o                         
  20   4   9        898.24       1376.63       795.03 o                         
   0   5   9      32765.49      32811.06      1286.43 o                         
   1   5   9      10890.00      10437.54       408.04 o                         
   2   5   9     138602.33     136053.17      3561.34 o                         
   3   5   9       5473.38       5450.26       366.45 o                         
   4   5   9      10686.21      10967.40       514.82 o                         
   5   5   9      18154.07      16928.16       601.99 o                         
   6   5   9        540.72        310.05       270.64 o                         
   7   5   9       2954.44       2866.99       322.33 o                         
   8   5   9      26579.58      25610.94       937.50 o                         
   9   5   9       3819.16       3905.47       359.36 o                         
  10   5   9       1299.88       1428.81       370.37 o                         
  11   5   9       3085.54       3078.52       395.08 o                         
  12   5   9       7211.32       7097.81       562.04 o                         
  13   5   9        290.60        259.75       575.14 o                         
  14   5   9       3811.56       4427.73       618.73 o                         
  15   5   9       2072.18       1998.22       547.35 o                         
  16   5   9        307.97        -35.51       528.93 o                         
  17   5   9        908.55        588.36       562.33 o                         
  18   5   9       9475.99       7788.83       770.88 o                         
  19   5   9        466.62       1063.59       875.32 o                         
  20   5   9       3621.24       1837.79      1607.21 o                         
   1   6   9        385.14        651.59       241.27 o                         
   2   6   9      13283.81      12106.65       415.95 o                         
   3   6   9        912.73        919.03       215.53 o                         
   4   6   9      24935.45      24898.99       919.81 o                         
   5   6   9       5491.77       5988.17       401.46 o                         
   6   6   9       6888.34       6499.93       392.95 o                         
   7   6   9        117.63         46.07       295.74 o                         
   8   6   9       4865.55       5223.96       433.10 o                         
   9   6   9       2063.50       2079.63       345.60 o                         
  10   6   9        509.64        252.77       291.40 o                         
  11   6   9        750.70        539.88       369.01 o                         
  12   6   9       2123.11       2749.10       480.12 o                         
  13   6   9        220.82        538.47       543.88 o                         
  14   6   9       3224.54       3096.53       566.74 o                         
  15   6   9        130.00       -244.53       596.97 o                         
  16   6   9      10050.90       9924.65       845.96 o                         
  17   6   9        164.46        491.55       717.46 o                         
  18   6   9       2808.37       2525.71       739.12 o                         
  19   6   9       1096.28       1206.21       812.52 o                         
   0   7   9      29153.48      29810.62      1156.03 o                         
   1   7   9        570.47        185.15       242.81 o                         
   2   7   9      28727.05      27778.01       719.72 o                         
   3   7   9       9807.52       9691.54       437.40 o                         
   4   7   9         67.81        257.43       278.69 o                         
   5   7   9        562.89        886.71       307.37 o                         
   6   7   9      48079.21      48356.72      1850.31 o                         
   7   7   9          4.83         57.60       306.87 o                         
   8   7   9       3769.46       3626.79       349.39 o                         
   9   7   9       5373.37       5585.94       443.18 o                         
  10   7   9       5707.56       5588.63       473.82 o                         
  11   7   9       1130.48       1397.56       503.61 o                         
  12   7   9       7636.56       8634.73       898.79 o                         
  13   7   9        139.84         90.51       557.50 o                         
  14   7   9       6803.96       6254.15       666.26 o                         
  15   7   9        338.95        495.23       667.33 o                         
  16   7   9        862.81        989.17       682.04 o                         
  17   7   9       2814.38       3840.60       794.89 o                         
  18   7   9       2624.46       2613.74       822.59 o                         
  19   7   9          2.98        470.58      1673.28 o                         
   1   8   9       6405.08       7086.11       358.11 o                         
   2   8   9      14883.42      15252.28       523.23 o                         
   3   8   9          8.13       -111.34       263.96 o                         
   4   8   9       6481.12       7032.01       496.92 o                         
   5   8   9        452.74        831.28       323.95 o                         
   6   8   9        387.99         46.65       306.06 o                         
   7   8   9       7702.76       8711.94       510.73 o                         
   8   8   9      23710.50      24547.84       941.53 o                         
   9   8   9         29.13       -432.63       432.63 o                         
  10   8   9      29025.98      28683.37      1127.70 o                         
  11   8   9        438.83        787.63       574.06 o                         
  12   8   9      24279.36      24459.92      1165.45 o                         
  13   8   9       5998.11       4659.15       739.06 o                         
  14   8   9        436.36       1635.70       852.18 o                         
  15   8   9       1046.24         16.56       717.94 o                         
  16   8   9          2.39       -585.29       769.36 o                         
  17   8   9          5.23        951.94       770.27 o                         
  18   8   9       1478.51       1589.19      1001.45 o                         
   0   9   9         23.67         76.32       445.70 o                         
   1   9   9        944.27        637.71       280.42 o                         
   2   9   9      26049.21      25337.79       722.67 o                         
   3   9   9        153.58          5.49       300.37 o                         
   4   9   9        887.56        520.67       326.11 o                         
   5   9   9       3258.63       4056.80       488.60 o                         
   6   9   9      19926.63      19547.57       866.74 o                         
   7   9   9       1362.91        940.38       394.40 o                         
   8   9   9        168.18        269.44       421.20 o                         
   9   9   9         22.22        241.42       437.73 o                         
  10   9   9       1041.41       1284.79       590.35 o                         
  11   9   9         14.54       -569.91       602.24 o                         
  12   9   9         18.84        -75.95       627.58 o                         
  13   9   9          8.33         26.02       685.00 o                         
  14   9   9        943.07       1253.42       816.58 o                         
  15   9   9          7.42       -774.09       837.36 o                         
  16   9   9        644.18        982.39       879.89 o                         
  17   9   9         35.47       -142.01       902.40 o                         
   1  10   9       5354.25       5221.08       404.88 o                         
   2  10   9      12570.63      12557.46       495.23 o                         
   3  10   9        161.25       -129.57       344.84 o                         
   4  10   9      29169.98      29596.08      1017.10 o                         
   5  10   9       5861.45       5868.55       660.56 o                         
   6  10   9       5323.70       5469.78       673.13 o                         
   7  10   9       2641.97       2834.06       546.12 o                         
   8  10   9        473.69         44.07       523.31 o                         
   9  10   9       3690.05       3571.00       693.60 o                         
  10  10   9       3459.05       3985.70       622.80 o                         
  11  10   9       1393.08       1656.86       568.48 o                         
  12  10   9        734.04       1729.45       626.97 o                         
  13  10   9        739.22        716.51       727.52 o                         
  14  10   9       1051.05       1196.38       766.35 o                         
  15  10   9        460.59        832.55       765.39 o                         
  16  10   9      10360.58      10015.60      1144.76 o                         
   0  11   9       5735.33       6108.96       723.52 o                         
   1  11   9       3466.04       2770.00       452.21 o                         
   2  11   9      37096.02      36250.19      1296.24 o                         
   3  11   9        425.47        586.76       422.51 o                         
   4  11   9        501.14        145.33       431.93 o                         
   5  11   9       1173.31        759.07       506.62 o                         
   6  11   9         41.02        -99.04       452.63 o                         
   7  11   9         56.59        380.54       468.33 o                         
   8  11   9       4841.12       5180.30       793.95 o                         
   9  11   9        112.28        676.38       673.60 o                         
  10  11   9        987.53        536.05       672.53 o                         
  11  11   9       1330.99       2273.28       627.82 o                         
  12  11   9        472.95       1070.70       667.01 o                         
  13  11   9         74.09        176.85       717.96 o                         
  14  11   9        860.54        379.96       695.02 o                         
  15  11   9        144.52         38.47       841.83 o                         
   1  12   9       2524.58       3464.21       624.66 o                         
   2  12   9        263.77        -49.99       455.12 o                         
   3  12   9          8.39         98.02       501.97 o                         
   4  12   9         65.32         64.23       510.97 o                         
   5  12   9        151.96         86.72       511.60 o                         
   6  12   9          8.48        -93.73       563.55 o                         
   7  12   9       2039.97       2040.98       592.81 o                         
   8  12   9      10156.02      12403.18      1254.80 o                         
   9  12   9         58.07       1273.48       681.98 o                         
  10  12   9       2358.83       3708.17       742.41 o                         
  11  12   9        120.12        -43.89       680.75 o                         
  12  12   9       6488.28       7165.66       907.11 o                         
  13  12   9       2249.62       4242.02       811.87 o                         
  14  12   9        304.14       -536.05      1391.44 o                         
   0  13   9       9710.68       8816.96       859.30 o                         
   1  13   9        305.41       -229.20       518.83 o                         
   2  13   9       1330.01       1457.58       531.48 o                         
   3  13   9       4142.63       5479.18       830.55 o                         
   4  13   9        210.40        477.24       676.74 o                         
   5  13   9        397.26        214.45       596.17 o                         
   6  13   9      27132.18      29625.03      1349.16 o                         
   7  13   9         54.38        445.10       588.31 o                         
   8  13   9       4002.35       3492.66       722.20 o                         
   9  13   9       2372.56       3274.46       733.41 o                         
  10  13   9        980.32       -192.72       890.63 o                         
  11  13   9       1555.77       1798.21       899.21 o                         
  12  13   9       2734.91       3163.23      1218.11 o                         
   1  14   9         37.85        228.26       628.23 o                         
   2  14   9        845.10       1194.68       740.58 o                         
   3  14   9         48.25        800.20       818.82 o                         
   4  14   9        536.48       1084.93       837.46 o                         
   5  14   9        104.81        608.05       714.02 o                         
   6  14   9          4.22       -464.57       729.12 o                         
   7  14   9         39.45       -145.44      1040.79 o                         
   8  14   9       2488.92       1354.05      1001.16 o                         
   9  14   9        263.88       -120.64      1003.18 o                         
  10  14   9       2000.76       2093.56      1266.51 o                         
   0  15   9       3474.30       3451.73      1166.63 o                         
   1  15   9        980.64       1334.82       761.85 o                         
   2  15   9      13805.25      12955.86      1022.21 o                         
   3  15   9       1481.15       3477.39       955.43 o                         
   4  15   9        398.70       1137.46       821.89 o                         
   5  15   9       1700.20       2323.77       812.88 o                         
   6  15   9         63.37       -676.15       927.35 o                         
   7  15   9        225.86        432.57      1264.75 o                         
   8  15   9       2147.40       1770.43      1961.43 o                         
   1  16   9        270.84       -628.05      3008.01 o                         
   0   0  10      56689.14      51631.02      3144.36 o                         
   1   0  10       2720.96       1900.76       393.07 o                         
   2   0  10       7507.46       8754.41       747.15 o                         
   3   0  10       7556.46       7184.82       455.92 o                         
   4   0  10       2873.96       3022.18       398.62 o                         
   5   0  10      22089.84      21128.61      1034.59 o                         
   6   0  10      49352.55      45859.24      2168.37 o                         
   7   0  10       2985.72       2594.69       461.81 o                         
   8   0  10      18718.18      18099.72       919.47 o                         
   9   0  10       1582.03       1978.30       457.48 o                         
  10   0  10       2485.67       2353.68       476.72 o                         
  11   0  10      12311.24      11642.63       766.40 o                         
  12   0  10      21826.11      23165.86      1168.75 o                         
  13   0  10       2356.14       2319.29       623.30 o                         
  14   0  10       8429.58       6729.72       655.26 o                         
  15   0  10      12360.46      13013.10       942.26 o                         
  16   0  10       9456.55       9690.59       766.68 o                         
  17   0  10       4131.14       4705.04       884.34 o                         
  18   0  10       2513.87       2356.26       934.28 o                         
  19   0  10       3143.44       2181.46      1071.51 o                         
  20   0  10        600.11       1336.30      1487.70 o                         
   1   1  10      26056.59      25419.56       890.07 o                         
   2   1  10      11405.20      11167.98       548.64 o                         
   3   1  10      13362.62      13199.47       574.26 o                         
   4   1  10        611.01        280.92       206.50 o                         
   5   1  10      11376.52      10872.92       441.97 o                         
   6   1  10      12112.23      11777.12       499.52 o                         
   7   1  10       3763.49       3453.63       293.87 o                         
   8   1  10      32669.13      31902.48       968.68 o                         
   9   1  10       5697.68       5502.76       356.65 o                         
  10   1  10       1089.38       1009.06       302.37 o                         
  11   1  10        407.99        683.70       324.71 o                         
  12   1  10      25348.09      25086.15       807.92 o                         
  13   1  10       1094.31        688.33       410.22 o                         
  14   1  10       7075.49       6921.97       487.96 o                         
  15   1  10       1090.79        997.26       415.40 o                         
  16   1  10       2020.67       1669.76       438.40 o                         
  17   1  10        203.37        718.48       460.04 o                         
  18   1  10       4254.90       4179.55       608.18 o                         
  19   1  10       2072.31       1864.91       702.21 o                         
  20   1  10        259.41       1302.23       921.88 o                         
   0   2  10      29535.21      27717.81       989.08 o                         
   1   2  10       2478.84       2354.05       219.94 o                         
   2   2  10      25540.26      25504.61       706.35 o                         
   3   2  10        239.37        157.93       226.79 o                         
   4   2  10       3662.53       3556.80       323.53 o                         
   5   2  10        860.57        756.16       282.37 o                         
   6   2  10       9795.80       9038.16       435.18 o                         
   7   2  10      12247.82      12609.24       528.05 o                         
   8   2  10      22639.57      21982.93       773.16 o                         
   9   2  10      15455.90      14199.88       539.54 o                         
  10   2  10        849.68        822.23       332.05 o                         
  11   2  10      16280.36      16034.26       748.09 o                         
  12   2  10        792.69        574.24       355.78 o                         
  13   2  10       5381.14       4811.42       473.01 o                         
  14   2  10      12401.00      11908.73       597.85 o                         
  15   2  10       6839.56       7670.29       752.12 o                         
  16   2  10        306.35       1078.04       515.64 o                         
  17   2  10         36.48         75.02       549.80 o                         
  18   2  10        143.43        708.55       707.95 o                         
  19   2  10       3472.67       1993.84       741.81 o                         
  20   2  10       6668.88       7715.04      1342.05 o                         
   1   3  10      11448.99      11094.91       368.01 o                         
   2   3  10      15367.00      14898.31       551.88 o                         
   3   3  10      15762.43      15969.64       541.76 o                         
   4   3  10      68252.62      66881.34      1653.43 o                         
   5   3  10      18054.96      18018.39       680.95 o                         
   6   3  10         98.24        239.12       269.95 o                         
   7   3  10       7319.50       6839.99       402.09 o                         
   8   3  10       3239.22       3366.66       329.15 o                         
   9   3  10       7240.67       7012.41       478.52 o                         
  10   3  10      51287.88      49926.83      1382.74 o                         
  11   3  10         35.06        541.32       363.71 o                         
  12   3  10       1372.44       1215.36       395.74 o                         
  13   3  10        322.14        943.47       424.02 o                         
  14   3  10       2437.07       1524.46       446.44 o                         
  15   3  10        688.06       1120.95       477.10 o                         
  16   3  10      19574.93      20342.63      1049.84 o                         
  17   3  10         12.62        363.08       626.40 o                         
  18   3  10        747.91       -234.21       626.43 o                         
  19   3  10        762.57        901.26       711.34 o                         
  20   3  10        914.06       1891.54      2130.28 o                         
   0   4  10        767.21        236.96       292.16 o                         
   1   4  10       1410.20       1246.75       221.34 o                         
   2   4  10       1302.92       1108.32       197.72 o                         
   3   4  10       1745.23       2197.55       274.04 o                         
   4   4  10        351.49        389.74       241.67 o                         
   5   4  10      11384.21      11406.98       493.06 o                         
   6   4  10       7061.83       7190.22       415.60 o                         
   7   4  10       4047.21       4339.98       355.61 o                         
   8   4  10        446.41        477.98       316.95 o                         
   9   4  10       3765.81       2912.19       344.11 o                         
  10   4  10       1137.08       1233.28       343.59 o                         
  11   4  10      14250.96      13798.92       649.26 o                         
  12   4  10       2850.80       2992.01       473.64 o                         
  13   4  10       2169.16       1641.46       495.82 o                         
  14   4  10         14.21        -37.89       518.65 o                         
  15   4  10       7970.89       8485.23       749.76 o                         
  16   4  10       2742.14       3002.32       628.69 o                         
  17   4  10       1612.91       1918.78       625.61 o                         
  18   4  10        606.36        525.43       786.26 o                         
  19   4  10       2651.87       2492.43       978.18 o                         
   1   5  10      33845.61      33742.98      1041.24 o                         
   2   5  10      32764.48      32292.99      1052.94 o                         
   3   5  10       7641.96       8169.00       439.27 o                         
   4   5  10      11062.51      11018.92       502.77 o                         
   5   5  10       5379.50       5471.13       336.30 o                         
   6   5  10      15303.69      14542.62       727.65 o                         
   7   5  10       1186.29        967.70       339.30 o                         
   8   5  10      41942.27      42785.83      1366.91 o                         
   9   5  10       1332.70       1651.55       346.12 o                         
  10   5  10       4272.66       4064.05       428.53 o                         
  11   5  10       1386.20       2031.28       441.32 o                         
  12   5  10      33926.57      31548.48      1253.25 o                         
  13   5  10       3068.15       2937.22       547.30 o                         
  14   5  10       6589.52       8811.78      1115.41 o                         
  15   5  10        609.24        416.85       638.43 o                         
  16   5  10        272.04       1605.82       637.79 o                         
  17   5  10        361.97       1358.48       723.96 o                         
  18   5  10       8428.21       8583.70       844.94 o                         
  19   5  10       1826.74        366.27      1271.13 o                         
   0   6  10      13936.36      14460.30       950.60 o                         
   1   6  10       3631.61       3683.87       281.39 o                         
   2   6  10         11.21        490.68       268.17 o                         
   3   6  10       1678.26        723.65       299.72 o                         
   4   6  10        135.40       -284.21       284.21 o                         
   5   6  10       5139.30       5279.03       379.77 o                         
   6   6  10      12603.94      12677.99       526.43 o                         
   7   6  10       5611.42       5792.06       424.39 o                         
   8   6  10       2211.72       2220.47       430.57 o                         
   9   6  10       3986.34       3886.99       642.71 o                         
  10   6  10       1547.73       1092.45       398.06 o                         
  11   6  10       6387.24       7043.84       585.70 o                         
  12   6  10       6584.89       6768.01       603.47 o                         
  13   6  10       3101.83       3658.30       635.74 o                         
  14   6  10       1225.72        257.08       603.26 o                         
  15   6  10       7114.16       7620.41       784.33 o                         
  16   6  10       3010.25       4527.04       812.50 o                         
  17   6  10        515.97        451.84       777.19 o                         
  18   6  10        300.74        412.44       749.16 o                         
   1   7  10       3998.11       4242.36       301.28 o                         
   2   7  10       3828.69       3877.63       314.82 o                         
   3   7  10      12421.44      12967.36       522.31 o                         
   4   7  10      27782.83      27626.72       921.79 o                         
   5   7  10      11144.31      10863.08       536.57 o                         
   6   7  10        463.60        878.66       368.05 o                         
   7   7  10       4930.02       5692.05       431.13 o                         
   8   7  10       2664.78       2063.81       367.42 o                         
   9   7  10       8449.97       7788.82       573.65 o                         
  10   7  10      18933.49      18841.07       916.64 o                         
  11   7  10         86.30         -6.60       570.12 o                         
  12   7  10       1633.48       1184.76       629.24 o                         
  13   7  10        516.83        620.46       558.55 o                         
  14   7  10       1214.47       1598.58       657.45 o                         
  15   7  10        460.57        533.84       683.09 o                         
  16   7  10       9517.89      10308.73       854.34 o                         
  17   7  10         43.42       -756.72       756.72 o                         
  18   7  10         10.36       -509.54      1668.62 o                         
   0   8  10      20446.56      19977.58       960.98 o                         
   1   8  10        333.96        551.08       318.10 o                         
   2   8  10      21411.99      21386.18       781.91 o                         
   3   8  10        263.15         61.73       353.00 o                         
   4   8  10       3699.69       4847.21       413.16 o                         
   5   8  10       1813.75       2716.62       397.21 o                         
   6   8  10       8759.47       9588.45       625.57 o                         
   7   8  10       3310.84       2372.54       556.40 o                         
   8   8  10      17485.40      18518.21      1019.06 o                         
   9   8  10       8337.98       8308.55       694.64 o                         
  10   8  10        154.80        232.66       454.61 o                         
  11   8  10      10281.58      10524.20      1052.20 o                         
  12   8  10       1948.01       2337.79       724.41 o                         
  13   8  10       2138.92       2091.23       758.00 o                         
  14   8  10       8683.69      10470.61       873.80 o                         
  15   8  10       2949.93       3266.53       758.70 o                         
  16   8  10          5.53        617.46       753.90 o                         
  17   8  10         69.34        688.23       991.41 o                         
   1   9  10      15037.26      14919.05       556.41 o                         
   2   9  10        426.78        449.62       324.04 o                         
   3   9  10       3138.91       3201.59       584.90 o                         
   4   9  10       3648.40       3781.58       399.30 o                         
   5   9  10       4911.83       6157.50       607.29 o                         
   6   9  10       1165.39       1526.63       480.50 o                         
   7   9  10       1883.55       2287.61       518.25 o                         
   8   9  10       5002.55       5752.45       580.13 o                         
   9   9  10        453.40         73.04       535.09 o                         
  10   9  10       1957.26       1561.80       531.28 o                         
  11   9  10        420.81        815.28       701.26 o                         
  12   9  10       4434.81       3834.83       742.87 o                         
  13   9  10        841.78       1391.75       805.64 o                         
  14   9  10       2046.09       2121.06       820.66 o                         
  15   9  10        456.75       -320.50       788.32 o                         
  16   9  10       2124.38       2583.69       872.44 o                         
   0  10  10      23197.68      25978.30      1646.56 o                         
   1  10  10       1725.52       1535.28       391.68 o                         
   2  10  10        789.96       1110.06       381.68 o                         
   3  10  10       2211.98       2516.88       430.78 o                         
   4  10  10         90.20        -62.73       411.76 o                         
   5  10  10       6167.83       6551.48       622.49 o                         
   6  10  10      22939.12      23389.90      1163.82 o                         
   7  10  10       1140.64       2013.70       510.76 o                         
   8  10  10       4011.60       3528.83       606.47 o                         
   9  10  10        500.43       1066.62       620.97 o                         
  10  10  10        966.17       1299.75       654.70 o                         
  11  10  10       3053.77       2793.16       768.80 o                         
  12  10  10       7544.04      10255.66      1544.09 o                         
  13  10  10       1401.21        687.27       723.12 o                         
  14  10  10       3872.43       3651.09       774.08 o                         
  15  10  10       4459.27       4851.52       834.51 o                         
   1  11  10       5007.11       5571.88       525.05 o                         
   2  11  10       4702.12       4561.48       467.83 o                         
   3  11  10       5717.58       6075.27       524.93 o                         
   4  11  10       2713.19       2323.07       474.50 o                         
   5  11  10       2367.83       2542.91       518.84 o                         
   6  11  10       2859.00       3133.55       549.46 o                         
   7  11  10        514.57        251.87       590.59 o                         
   8  11  10      10152.85      10398.55       882.04 o                         
   9  11  10       2832.61       2245.49       734.45 o                         
  10  11  10        590.21        909.33       660.55 o                         
  11  11  10        133.13       -221.14       769.26 o                         
  12  11  10       7924.34       8694.78      1046.02 o                         
  13  11  10          6.45       -635.99       801.01 o                         
  14  11  10        899.84        974.57      1093.02 o                         
   0  12  10       1323.57       2043.17       678.61 o                         
   1  12  10        492.46        265.63       498.09 o                         
   2  12  10       5518.36       4943.28       650.86 o                         
   3  12  10        120.34        -90.41       500.66 o                         
   4  12  10       1233.46       1664.34       534.50 o                         
   5  12  10        115.84        125.09       599.64 o                         
   6  12  10        223.01        863.62       674.91 o                         
   7  12  10       2777.08       2528.14       760.70 o                         
   8  12  10       3377.19       3058.87       742.21 o                         
   9  12  10       3978.10       3801.42       853.49 o                         
  10  12  10        245.02       1289.72       675.02 o                         
  11  12  10       3506.97       3011.51       782.89 o                         
  12  12  10        100.47        453.12       860.17 o                         
  13  12  10       1343.90       2960.41      1748.33 o                         
   1  13  10       2020.39       2138.56       539.57 o                         
   2  13  10       5024.53       5077.37       630.80 o                         
   3  13  10       1251.09       1296.20       607.81 o                         
   4  13  10      16114.63      17174.44      1042.01 o                         
   5  13  10       4476.87       5257.40       789.83 o                         
   6  13  10        228.74       1460.97       701.03 o                         
   7  13  10       2353.30       2606.08       778.54 o                         
   8  13  10         39.21        -48.08       724.32 o                         
   9  13  10        872.45        -14.74       824.61 o                         
  10  13  10       9147.78      10940.06      1149.45 o                         
  11  13  10         11.99       1311.17      2042.05 o                         
   0  14  10         59.81       1694.84       970.60 o                         
   1  14  10         98.90        822.98       718.99 o                         
   2  14  10       2190.78        896.44       700.05 o                         
   3  14  10        387.62        -68.86       723.43 o                         
   4  14  10        469.37       1417.29       828.61 o                         
   5  14  10       2652.53       2855.36       867.71 o                         
   6  14  10         47.64        -13.97       978.03 o                         
   7  14  10        235.12        351.38      1134.89 o                         
   8  14  10        867.86       1117.00      1232.49 o                         
   1  15  10       4379.95       5907.64      1050.21 o                         
   2  15  10       3781.20       2875.09      1147.31 o                         
   3  15  10       1634.48        921.36      1237.53 o                         
   4  15  10       1744.36       1512.70      1501.66 o                         
   5  15  10        255.45       1406.68      1942.90 o                         
   1   0  11       3548.78       3360.95       471.49 o                         
   2   0  11      24953.60      26038.67      1193.06 o                         
   3   0  11       5554.47       5169.89       556.85 o                         
   4   0  11       9800.05       9109.10       858.28 o                         
   5   0  11       1810.37        378.17       405.09 o                         
   6   0  11         27.63       -116.15       389.76 o                         
   7   0  11         85.05        208.71       470.28 o                         
   8   0  11      21723.89      20273.27      1093.38 o                         
   9   0  11        432.00        230.79       494.63 o                         
  10   0  11      51096.10      52142.93      2167.36 o                         
  11   0  11        462.11        501.72       542.57 o                         
  12   0  11      24946.54      21791.14      1157.51 o                         
  13   0  11         14.89        311.31       673.90 o                         
  14   0  11        703.37        236.72       651.64 o                         
  15   0  11        107.29       -295.83       694.20 o                         
  16   0  11       1527.25       1682.80       696.25 o                         
  17   0  11        168.86       -290.21       680.77 o                         
  18   0  11         15.95        133.65       906.58 o                         
  19   0  11        321.48       -250.46      1505.51 o                         
   0   1  11      27230.31      27131.86      1744.97 o                         
   1   1  11       6480.23       6698.32       371.97 o                         
   2   1  11       6801.05       6938.54       387.55 o                         
   3   1  11       2103.89       2705.74       345.73 o                         
   4   1  11      41475.18      42212.50      1493.45 o                         
   5   1  11       7556.49       7623.24       716.54 o                         
   6   1  11       1626.01       1005.84       346.52 o                         
   7   1  11          0.43        211.44       379.03 o                         
   8   1  11      20874.14      20689.03       790.91 o                         
   9   1  11       2816.12       3048.98       398.86 o                         
  10   1  11        189.78        605.25       363.36 o                         
  11   1  11        480.35        491.90       390.79 o                         
  12   1  11        752.65       1026.03       420.68 o                         
  13   1  11        116.44        484.44       465.87 o                         
  14   1  11       1853.94       1205.31       490.15 o                         
  15   1  11       1962.08       1412.72       484.87 o                         
  16   1  11       4803.51       3463.57       518.99 o                         
  17   1  11        132.50       -279.93       525.08 o                         
  18   1  11        131.38         91.40       686.57 o                         
  19   1  11       1169.11       1720.62       898.74 o                         
   1   2  11       2786.41       2618.50       270.24 o                         
   2   2  11      29170.04      29572.75       866.82 o                         
   3   2  11        633.97        360.59       269.86 o                         
   4   2  11      30771.07      29923.91      1226.58 o                         
   5   2  11       4410.06       3959.14       368.29 o                         
   6   2  11       8699.12       7593.59       419.72 o                         
   7   2  11        597.84        816.01       307.55 o                         
   8   2  11        796.92        557.34       323.03 o                         
   9   2  11        596.71         51.29       356.74 o                         
  10   2  11       3037.85       2790.21       412.55 o                         
  11   2  11          5.87       -238.76       383.95 o                         
  12   2  11          6.05        422.99       410.38 o                         
  13   2  11         26.45       -397.27       477.54 o                         
  14   2  11      10993.98      11705.60       679.50 o                         
  15   2  11        651.80         29.61       499.54 o                         
  16   2  11       7046.50       8683.99       725.58 o                         
  17   2  11        668.02       2195.06       649.92 o                         
  18   2  11       9197.11       9614.64       907.89 o                         
  19   2  11        315.21       3409.20      1546.04 o                         
   0   3  11     134121.73     132145.72      4691.51 o                         
   1   3  11       4794.30       4718.73       327.57 o                         
   2   3  11       6852.77       6122.80       356.53 o                         
   3   3  11       4028.94       3613.65       315.53 o                         
   4   3  11      19645.04      19087.93       707.15 o                         
   5   3  11       5883.56       5480.27       371.15 o                         
   6   3  11      31517.21      32666.87      1040.99 o                         
   7   3  11        104.25        375.66       322.20 o                         
   8   3  11        546.71        628.45       321.23 o                         
   9   3  11       3098.91       2528.46       344.86 o                         
  10   3  11        118.73         71.60       390.69 o                         
  11   3  11       1378.65       1248.15       410.74 o                         
  12   3  11       4247.48       4779.31       484.83 o                         
  13   3  11        613.76        260.47       443.51 o                         
  14   3  11       7157.32       6970.34       577.01 o                         
  15   3  11       1322.95        928.56       543.78 o                         
  16   3  11        125.96       1486.60       679.78 o                         
  17   3  11        103.49        458.16       844.96 o                         
  18   3  11       1335.71        946.96       804.21 o                         
   1   4  11       1696.93       1917.55       260.18 o                         
   2   4  11        545.87        411.61       295.76 o                         
   3   4  11       1181.66        918.69       282.93 o                         
   4   4  11       1262.88       1155.98       356.36 o                         
   5   4  11       4518.58       4543.29       363.07 o                         
   6   4  11       1775.38       1121.20       324.55 o                         
   7   4  11        282.37        572.92       337.26 o                         
   8   4  11       4113.67       4460.51       406.51 o                         
   9   4  11        720.91         78.80       345.41 o                         
  10   4  11      11379.44      11583.71       611.30 o                         
  11   4  11        178.25       -169.83       428.98 o                         
  12   4  11       6204.13       6896.21       556.06 o                         
  13   4  11         21.73         38.40       549.58 o                         
  14   4  11       2750.44       2095.75       743.59 o                         
  15   4  11        315.40        388.93       596.24 o                         
  16   4  11        466.91        303.77       610.61 o                         
  17   4  11        207.97        637.12       653.21 o                         
  18   4  11       1937.63       1522.00       839.20 o                         
   0   5  11        842.74       1301.04       442.77 o                         
   1   5  11       6531.54       6351.09       419.71 o                         
   2   5  11      21182.38      21079.51       765.63 o                         
   3   5  11       1421.39       1158.07       339.01 o                         
   4   5  11      38014.38      39454.47      1238.44 o                         
   5   5  11       4626.76       4985.05       408.17 o                         
   6   5  11      23473.26      24134.88       876.49 o                         
   7   5  11        284.30        365.55       371.19 o                         
   8   5  11      42077.74      39437.93      1277.99 o                         
   9   5  11       2294.84       2131.40       394.12 o                         
  10   5  11        163.95        355.54       420.52 o                         
  11   5  11         76.96       -254.27       490.28 o                         
  12   5  11       4483.62       5427.49       592.05 o                         
  13   5  11        157.05       -143.13       541.89 o                         
  14   5  11      10980.24      10137.60       767.29 o                         
  15   5  11        936.50       1162.12       633.36 o                         
  16   5  11       7691.39       7216.65       749.94 o                         
  17   5  11         71.54       -155.71       658.65 o                         
  18   5  11       1021.88       2343.78      2128.45 o                         
   1   6  11       3765.81       4761.05       490.20 o                         
   2   6  11       1320.99       1443.82       398.25 o                         
   3   6  11       1954.93       2863.79       312.75 o                         
   4   6  11       1752.12       1611.89       364.75 o                         
   5   6  11       1455.03       2255.32       385.06 o                         
   6   6  11        410.02        598.40       353.58 o                         
   7   6  11        159.57       -383.83       383.83 o                         
   8   6  11      10777.81      11753.93       616.10 o                         
   9   6  11        171.05       -265.79       491.44 o                         
  10   6  11      13967.60      13379.48       706.20 o                         
  11   6  11        229.09        592.42       497.88 o                         
  12   6  11       8091.73       8614.77       958.44 o                         
  13   6  11        223.60        311.54       597.65 o                         
  14   6  11       3133.04       2566.16       630.73 o                         
  15   6  11         11.57        -87.41       674.01 o                         
  16   6  11        159.62        583.64       742.96 o                         
  17   6  11        105.51       -793.14       793.14 o                         
   0   7  11      61697.36      62634.64      2310.55 o                         
   1   7  11       1776.94       1536.95       347.51 o                         
   2   7  11       2587.49       2855.00       327.88 o                         
   3   7  11        596.92        618.46       326.86 o                         
   4   7  11      15085.33      16146.69       759.93 o                         
   5   7  11       4593.69       4630.71       429.82 o                         
   6   7  11      15323.35      17141.63       817.53 o                         
   7   7  11         67.87       -116.88       387.79 o                         
   8   7  11        128.99        -84.46       429.92 o                         
   9   7  11       1155.75        705.32       561.06 o                         
  10   7  11         17.84        667.26       532.42 o                         
  11   7  11        726.49        944.00       561.53 o                         
  12   7  11       1641.06       3405.12       671.60 o                         
  13   7  11         99.10       1083.42       632.56 o                         
  14   7  11       2042.25       1532.32       764.69 o                         
  15   7  11       1460.88       1428.93       779.57 o                         
  16   7  11         70.92        996.14       789.35 o                         
  17   7  11          9.51      -2589.28      2662.74 o                         
   1   8  11        713.02        975.30       371.06 o                         
   2   8  11      18339.53      19554.98       736.94 o                         
   3   8  11        398.29        -45.00       378.84 o                         
   4   8  11      26767.89      30215.12      1177.20 o                         
   5   8  11       2612.34       3466.94       460.84 o                         
   6   8  11       7628.87       7903.05       608.05 o                         
   7   8  11        239.85        804.12       514.72 o                         
   8   8  11        147.38        327.69       495.89 o                         
   9   8  11       1114.90        865.84       532.99 o                         
  10   8  11       2197.76       2438.75       631.22 o                         
  11   8  11        143.43        722.93       638.02 o                         
  12   8  11        254.75        891.87       769.15 o                         
  13   8  11         23.48        376.32       754.00 o                         
  14   8  11       5076.43       7408.72      1035.46 o                         
  15   8  11        662.93       1256.31       825.08 o                         
  16   8  11       6385.31       4169.54      1810.19 o                         
   0   9  11      24835.32      25394.68      1276.58 o                         
   1   9  11       1317.05        990.21       398.67 o                         
   2   9  11        261.52        405.89       403.45 o                         
   3   9  11       1538.07        862.52       438.49 o                         
   4   9  11       9836.92      10875.14       628.48 o                         
   5   9  11       1288.24        368.71       476.13 o                         
   6   9  11         81.33         52.10       515.53 o                         
   7   9  11         63.32        -13.03       477.71 o                         
   8   9  11       2412.54       2918.38       586.58 o                         
   9   9  11       1810.45       1074.32       563.66 o                         
  10   9  11        558.81       1221.64       791.83 o                         
  11   9  11        662.35       1109.54       793.94 o                         
  12   9  11        271.59       -743.71       743.71 o                         
  13   9  11        187.79         57.48       838.64 o                         
  14   9  11        102.08         78.19       802.02 o                         
  15   9  11        440.50      -1366.86      1366.86 o                         
   1  10  11        910.62        226.55       422.22 o                         
   2  10  11       7266.72       6770.45       843.75 o                         
   3  10  11        563.67        102.85       494.21 o                         
   4  10  11       5833.25       6901.93       599.55 o                         
   5  10  11       1754.31       2781.45       550.79 o                         
   6  10  11         37.12        115.45       519.28 o                         
   7  10  11         10.74        569.55       519.11 o                         
   8  10  11       6397.00       7844.72       971.54 o                         
   9  10  11        412.53        379.89       608.54 o                         
  10  10  11      21350.30      24676.04      1406.29 o                         
  11  10  11        354.28       1582.16       816.92 o                         
  12  10  11       7032.53       5572.05       859.49 o                         
  13  10  11         32.15       -763.26       763.26 o                         
  14  10  11        775.76       1028.40      2773.02 o                         
   0  11  11        145.04        560.87       710.47 o                         
   1  11  11       1979.97       2284.80       520.51 o                         
   2  11  11       1882.18       1798.60       483.36 o                         
   3  11  11         49.08       -116.80       498.53 o                         
   4  11  11      12792.66      12807.73       923.33 o                         
   5  11  11       2232.59       2467.23       525.49 o                         
   6  11  11       1964.86       2291.12       540.43 o                         
   7  11  11         76.44        737.80       610.67 o                         
   8  11  11      11742.82      13670.57       925.88 o                         
   9  11  11        277.43        174.77       693.81 o                         
  10  11  11         65.50        780.56       786.79 o                         
  11  11  11          2.94       -194.74       755.31 o                         
  12  11  11       1616.72       1293.06       884.30 o                         
   1  12  11       1479.39        872.72       597.20 o                         
   2  12  11       4564.10       4400.79       686.02 o                         
   3  12  11        127.07         32.48       646.34 o                         
   4  12  11       3250.99       3740.51       647.76 o                         
   5  12  11        675.24        288.28       611.55 o                         
   6  12  11       2343.00       1671.16       672.14 o                         
   7  12  11         87.63       -206.01       732.94 o                         
   8  12  11         93.99        992.93       718.72 o                         
   9  12  11         92.49       1940.59       773.24 o                         
  10  12  11          5.41       -253.37       854.36 o                         
  11  12  11         22.48       -947.64      1189.11 o                         
   0  13  11      32472.13      32542.83      1826.21 o                         
   1  13  11        306.24        568.61       620.03 o                         
   2  13  11       2420.99       2117.71       803.13 o                         
   3  13  11        428.89         56.18       729.50 o                         
   4  13  11       1511.08       1705.18       765.05 o                         
   5  13  11        413.50         97.39       736.92 o                         
   6  13  11       5911.01       7955.79       997.44 o                         
   7  13  11          3.24       -181.46       872.29 o                         
   8  13  11        769.72         -6.32       791.24 o                         
   9  13  11        637.75       2530.59      2108.21 o                         
   1  14  11          5.89       -394.42       762.32 o                         
   2  14  11        165.23        446.68       946.24 o                         
   3  14  11        155.78       1133.63      1230.06 o                         
   4  14  11       1264.84       1237.99      1227.87 o                         
   5  14  11       1000.15       -540.42      1474.54 o                         
   0   0  12      41267.63      43289.91      2664.36 o                         
   1   0  12         53.48       -303.09       483.28 o                         
   2   0  12      16385.43      15147.97       835.03 o                         
   3   0  12       9605.12       8745.38       914.23 o                         
   4   0  12        721.73       1443.69       591.58 o                         
   5   0  12       8581.92       8292.74       827.17 o                         
   6   0  12      29878.51      28958.67      1776.54 o                         
   7   0  12       4444.68       3930.82       762.29 o                         
   8   0  12       4759.05       4600.94       700.26 o                         
   9   0  12        177.60        -80.31       679.73 o                         
  10   0  12       1919.44       2075.97       679.45 o                         
  11   0  12       2429.29       1955.80       619.39 o                         
  12   0  12       7182.95       6961.14       789.74 o                         
  13   0  12        303.58        299.94       698.03 o                         
  14   0  12       1630.43       1388.53       696.78 o                         
  15   0  12       4658.50       5498.97       835.57 o                         
  16   0  12       1552.36       2692.98       805.32 o                         
  17   0  12       3857.08       4138.87       925.30 o                         
   1   1  12      10936.86      10295.75       451.27 o                         
   2   1  12       5848.62       5876.07       440.00 o                         
   3   1  12      15502.27      14821.16       793.09 o                         
   4   1  12       2361.19       2172.76       418.87 o                         
   5   1  12         39.13        116.78       432.50 o                         
   6   1  12       9405.63       9896.69       689.27 o                         
   7   1  12      13252.17      13413.02       848.28 o                         
   8   1  12        375.54        463.02       439.66 o                         
   9   1  12       3195.13       2740.47       512.23 o                         
  10   1  12       1953.89       2409.37       474.65 o                         
  11   1  12      10156.82       9620.41       824.59 o                         
  12   1  12        655.63        148.09       503.42 o                         
  13   1  12       1684.72       2274.43       579.24 o                         
  14   1  12       5582.50       4564.92       596.22 o                         
  15   1  12       2177.46       1324.42       546.35 o                         
  16   1  12        578.42        392.29       547.78 o                         
  17   1  12       2274.07       2472.60       633.43 o                         
   0   2  12       2764.39       2372.18       388.15 o                         
   1   2  12         83.37        107.79       285.85 o                         
   2   2  12       5663.00       5442.44       495.53 o                         
   3   2  12          1.84        -29.57       338.27 o                         
   4   2  12       7269.41       8559.71       799.53 o                         
   5   2  12        319.10        776.04       414.05 o                         
   6   2  12      13629.39      13609.13       656.38 o                         
   7   2  12       7442.94       6389.14       470.19 o                         
   8   2  12      14080.41      15176.42      1074.64 o                         
   9   2  12       6664.74       7576.42       962.38 o                         
  10   2  12       2064.27       1642.44       551.30 o                         
  11   2  12       6843.13       6990.09       598.21 o                         
  12   2  12        969.05        808.79       516.67 o                         
  13   2  12       4652.12       3429.26       632.99 o                         
  14   2  12      14258.49      12303.99       788.00 o                         
  15   2  12       2908.35       1841.55       605.22 o                         
  16   2  12        721.31         70.42       615.58 o                         
  17   2  12         25.23        293.52       656.98 o                         
   1   3  12        366.33        215.27       327.54 o                         
   2   3  12       7979.09       7578.54       418.44 o                         
   3   3  12      16808.85      17949.75       788.25 o                         
   4   3  12      12139.68      11796.48       883.79 o                         
   5   3  12       1381.90       1546.83       412.91 o                         
   6   3  12       1530.20       1831.26       419.82 o                         
   7   3  12      25585.45      24703.48       894.28 o                         
   8   3  12       3224.92       3114.86       494.47 o                         
   9   3  12         39.55        156.26       400.66 o                         
  10   3  12      32771.77      34039.43      1365.63 o                         
  11   3  12       5862.63       5004.97       579.82 o                         
  12   3  12       3119.59       2148.17       519.85 o                         
  13   3  12       7802.04       5675.13       819.14 o                         
  14   3  12       1116.33       1289.39       659.20 o                         
  15   3  12        516.40         27.54       658.69 o                         
  16   3  12       2289.96       2508.91       724.63 o                         
  17   3  12       3224.42       3056.20       817.28 o                         
   0   4  12       5622.63       5385.10       765.63 o                         
   1   4  12        590.05       1111.70       345.18 o                         
   2   4  12        803.98        527.54       344.41 o                         
   3   4  12       1651.57       2379.43       369.16 o                         
   4   4  12       2729.80       3092.00       430.80 o                         
   5   4  12       2449.86       2756.23       438.06 o                         
   6   4  12       1339.74       1038.16       411.85 o                         
   7   4  12       2999.62       2296.54       454.89 o                         
   8   4  12        322.24        456.47       378.87 o                         
   9   4  12       2503.54       3316.21       477.85 o                         
  10   4  12        975.70       1016.80       477.02 o                         
  11   4  12       5071.72       4364.16       508.56 o                         
  12   4  12        691.94        276.22       574.68 o                         
  13   4  12       1168.19       1442.34       640.19 o                         
  14   4  12       1028.55       1576.20       689.62 o                         
  15   4  12       2570.57       3476.63       744.49 o                         
  16   4  12         53.64        -33.48       762.31 o                         
   1   5  12      16026.90      15250.66       765.92 o                         
   2   5  12      24304.76      25325.61       856.49 o                         
   3   5  12      11036.16      11012.03       548.83 o                         
   4   5  12      13964.88      14548.40       662.96 o                         
   5   5  12         63.85       -290.32       468.92 o                         
   6   5  12      12233.31      13141.21       786.21 o                         
   7   5  12       5638.63       6870.99       553.99 o                         
   8   5  12       2473.34       2378.05       427.10 o                         
   9   5  12       5145.46       4653.87       475.05 o                         
  10   5  12       1861.78       2384.87       495.57 o                         
  11   5  12       8080.89       7917.21       684.74 o                         
  12   5  12       3418.48       3981.84       632.09 o                         
  13   5  12        127.89        339.97       634.97 o                         
  14   5  12       7290.50       8214.85       913.73 o                         
  15   5  12       2514.97       2698.00       782.84 o                         
  16   5  12       3358.75       2627.68      1093.51 o                         
   0   6  12      14004.05      13821.93       871.83 o                         
   1   6  12         37.01        -16.78       363.89 o                         
   2   6  12       2779.52       2171.48       376.64 o                         
   3   6  12       5857.34       5274.51       422.74 o                         
   4   6  12        985.92       1229.36       377.17 o                         
   5   6  12       1868.61       2262.50       438.21 o                         
   6   6  12       3941.70       4461.64       857.12 o                         
   7   6  12       5114.37       4534.54       494.10 o                         
   8   6  12        311.49        157.65       397.53 o                         
   9   6  12        377.27        118.98       466.79 o                         
  10   6  12       1580.62       1824.56       544.78 o                         
  11   6  12        971.97        929.41       564.64 o                         
  12   6  12       2145.33       2757.78       673.06 o                         
  13   6  12       1069.39       1773.51       720.00 o                         
  14   6  12          4.70       1065.49       727.83 o                         
  15   6  12       3042.52       1764.49       818.39 o                         
  16   6  12        129.17        -33.46      1335.55 o                         
   1   7  12       1261.20        577.41       370.31 o                         
   2   7  12       4292.16       4981.86       452.50 o                         
   3   7  12      10822.58      11210.90       682.71 o                         
   4   7  12       4312.32       4833.93       636.57 o                         
   5   7  12        526.71        881.53       421.63 o                         
   6   7  12       1150.16        745.32       466.96 o                         
   7   7  12      10378.04       9890.74       683.92 o                         
   8   7  12       1132.01       1415.42       607.44 o                         
   9   7  12         22.51         98.47       583.31 o                         
  10   7  12      19663.85      21867.60      1488.37 o                         
  11   7  12       3797.22       4500.86       701.21 o                         
  12   7  12       1193.53        975.96       670.87 o                         
  13   7  12       3099.20       3816.82       847.95 o                         
  14   7  12        956.88       1394.84       786.00 o                         
  15   7  12        650.42       1045.17      1468.45 o                         
   0   8  12       4909.73       5497.16       636.23 o                         
   1   8  12       1049.65       1163.08       504.71 o                         
   2   8  12       4118.64       4903.77       481.23 o                         
   3   8  12         52.29        292.29       428.12 o                         
   4   8  12       5741.32       5396.10       464.75 o                         
   5   8  12        704.19        879.27       436.90 o                         
   6   8  12       9020.94      10197.28       654.88 o                         
   7   8  12       3753.25       3971.26       563.30 o                         
   8   8  12      11556.51      12694.70      1084.06 o                         
   9   8  12       4212.40       4195.71       612.35 o                         
  10   8  12        615.95       1536.92       632.38 o                         
  11   8  12       6453.04       8380.08       821.62 o                         
  12   8  12       1836.84       3027.73       819.90 o                         
  13   8  12       2760.76       4193.40       957.03 o                         
  14   8  12       9228.19      11713.55      1188.84 o                         
   1   9  12       2038.27       1827.71       436.63 o                         
   2   9  12        899.81        829.25       428.40 o                         
   3   9  12       3568.08       2862.56       474.66 o                         
   4   9  12         10.22        109.99       482.13 o                         
   5   9  12       1172.28       1244.91       476.02 o                         
   6   9  12       2445.26       3295.23       562.82 o                         
   7   9  12       9506.30       9537.42       619.72 o                         
   8   9  12        117.87       -594.34       657.15 o                         
   9   9  12        449.49       -193.56       617.78 o                         
  10   9  12       1765.46       1306.77       758.82 o                         
  11   9  12       2734.09       1205.59       780.84 o                         
  12   9  12         10.80       -397.58       799.59 o                         
  13   9  12       1019.79       1054.26       984.78 o                         
   0  10  12      18658.76      17606.87      1327.49 o                         
   1  10  12         98.20        274.68       535.55 o                         
   2  10  12       4412.63       3895.73       595.86 o                         
   3  10  12       3847.07       4305.46       559.62 o                         
   4  10  12        215.15        854.53       590.43 o                         
   5  10  12       2062.97       1622.26       569.35 o                         
   6  10  12       9125.83       9834.10       920.70 o                         
   7  10  12       1642.88       2195.57       610.48 o                         
   8  10  12       2070.90       2600.68       726.96 o                         
   9  10  12        177.56        935.61       732.08 o                         
  10  10  12        523.97        201.20       750.56 o                         
  11  10  12        557.78       1400.55       756.32 o                         
  12  10  12       3016.12       3944.54      1360.87 o                         
   1  11  12       4628.11       4226.35       720.61 o                         
   2  11  12       3240.46       3185.72       579.10 o                         
   3  11  12       6646.67       7899.67       698.04 o                         
   4  11  12       3489.96       2899.46       568.81 o                         
   5  11  12        108.31        510.29       559.56 o                         
   6  11  12       3337.38       3230.61       636.20 o                         
   7  11  12        587.16       -258.62       700.78 o                         
   8  11  12        495.35        618.40       842.38 o                         
   9  11  12        396.57        263.02       776.61 o                         
  10  11  12          9.52        448.66       918.81 o                         
  11  11  12       1776.69        462.80      2684.99 o                         
   0  12  12         38.10       -619.11       891.30 o                         
   1  12  12         81.24        313.60       580.32 o                         
   2  12  12        732.81        471.10       582.81 o                         
   3  12  12        820.54        164.33       640.92 o                         
   4  12  12       1695.19       1970.82       610.41 o                         
   5  12  12          2.08       1249.26       700.74 o                         
   6  12  12       1923.51       1477.94       770.61 o                         
   7  12  12       1946.83       3492.28       880.00 o                         
   8  12  12       1969.24       3752.19      1061.97 o                         
   1  13  12         77.34       -171.68       646.56 o                         
   2  13  12       2621.00       2725.58       739.97 o                         
   3  13  12       1399.03        952.75       843.67 o                         
   4  13  12       4724.41       5477.52       925.49 o                         
   5  13  12       1075.28       1893.80      1064.19 o                         
   6  13  12         13.15       1540.25      2060.41 o                         
   1   0  13        157.84        434.97       426.27 o                         
   2   0  13       9707.89       8445.13       616.65 o                         
   3   0  13       5920.73       6219.32       819.11 o                         
   4   0  13      21204.38      21145.95      1459.31 o                         
   5   0  13       9570.42      10064.53       987.51 o                         
   6   0  13       6153.46       6596.99       966.12 o                         
   7   0  13      12496.27      13365.46      1923.44 o                         
   8   0  13        218.69         63.68       766.51 o                         
   9   0  13       6609.21       5869.42       889.65 o                         
  10   0  13       1545.61       1642.54       693.15 o                         
  11   0  13         23.13         12.00       815.43 o                         
  12   0  13        153.67        662.32       855.94 o                         
  13   0  13       4873.51       7193.04      1622.57 o                         
  14   0  13       1715.70       1891.26       936.54 o                         
  15   0  13        996.18       1259.10       913.28 o                         
  16   0  13      11742.45      15416.81      1464.92 o                         
   0   1  13       8126.87       8153.28       700.45 o                         
   1   1  13      10325.15      11436.66       721.57 o                         
   2   1  13       9779.97       9517.02       497.24 o                         
   3   1  13       6276.29       5085.96       450.72 o                         
   4   1  13        611.29        229.46       531.92 o                         
   5   1  13       4210.29       4789.46       663.80 o                         
   6   1  13       1068.78        322.01       500.83 o                         
   7   1  13       9810.23      11820.61       958.78 o                         
   8   1  13        352.40        906.64       507.62 o                         
   9   1  13       2117.08       2345.30       491.06 o                         
  10   1  13        590.51        731.02       458.36 o                         
  11   1  13       4814.39       4866.14       588.90 o                         
  12   1  13        509.30       -338.80       568.61 o                         
  13   1  13       4041.80       3877.81       855.68 o                         
  14   1  13        791.61       1405.27       638.26 o                         
  15   1  13          3.82       -106.88       659.48 o                         
  16   1  13        145.66       -247.86       814.68 o                         
   1   2  13      21390.61      21466.10       712.16 o                         
   2   2  13       2540.54       2584.44       384.84 o                         
   3   2  13       4001.57       4621.84       510.95 o                         
   4   2  13       4618.28       3797.07       490.46 o                         
   5   2  13        523.39        221.77       480.03 o                         
   6   2  13        191.70        499.74       450.90 o                         
   7   2  13         39.06         58.44       424.84 o                         
   8   2  13      11350.59      13746.52       688.03 o                         
   9   2  13        443.16        521.66       471.31 o                         
  10   2  13       9771.60       8645.01       818.61 o                         
  11   2  13       1265.99       1163.27       532.30 o                         
  12   2  13       7949.08       8576.02       652.11 o                         
  13   2  13       1161.18        955.36       657.90 o                         
  14   2  13        417.29       -572.85       679.58 o                         
  15   2  13        199.44       -687.15       687.15 o                         
  16   2  13         70.42       1375.91      1264.21 o                         
   0   3  13       6917.63       6208.67       659.63 o                         
   1   3  13       4205.32       3787.54       444.47 o                         
   2   3  13        592.87        228.85       399.90 o                         
   3   3  13      34571.38      34813.55      1260.29 o                         
   4   3  13       5198.70       5644.61       461.61 o                         
   5   3  13       1186.14        841.88       426.66 o                         
   6   3  13      18080.71      19705.66      1262.94 o                         
   7   3  13       7150.73       8889.42       712.39 o                         
   8   3  13       7537.25       7170.50       529.39 o                         
   9   3  13        962.04       1305.14       463.75 o                         
  10   3  13       1271.87       1089.58       486.72 o                         
  11   3  13         56.33       -303.40       560.95 o                         
  12   3  13       4119.15       4288.64       806.86 o                         
  13   3  13        480.25       -191.27       658.08 o                         
  14   3  13       1620.34       1888.67       726.78 o                         
  15   3  13        508.94         19.36       685.88 o                         
  16   3  13       1159.30        830.08      1954.00 o                         
   1   4  13       3614.41       3651.78       452.99 o                         
   2   4  13        436.00        166.89       415.57 o                         
   3   4  13       5901.54       6076.81       474.99 o                         
   4   4  13       3443.38       4775.66       613.42 o                         
   5   4  13       2375.84       2907.32       520.33 o                         
   6   4  13       1944.12       2626.94       528.54 o                         
   7   4  13       1669.35       1548.12       508.83 o                         
   8   4  13        875.95        601.72       477.00 o                         
   9   4  13       1156.42       1454.91       485.44 o                         
  10   4  13        763.63        124.20       504.36 o                         
  11   4  13        187.20       1650.18       567.21 o                         
  12   4  13       1657.19       1843.18       685.85 o                         
  13   4  13        425.75       -731.51       731.51 o                         
  14   4  13        680.79        643.50       758.71 o                         
  15   4  13         10.69       1158.61       825.57 o                         
   0   5  13      23460.76      24386.56      1405.33 o                         
   1   5  13       9250.92       9728.12       791.14 o                         
   2   5  13      16926.08      18332.65       865.84 o                         
   3   5  13        470.09        916.87       470.87 o                         
   4   5  13         22.16        569.99       428.53 o                         
   5   5  13       9994.30      10502.46       655.19 o                         
   6   5  13        647.30       1100.71       538.50 o                         
   7   5  13       9544.24       9686.34       883.22 o                         
   8   5  13       4556.96       5559.97      1070.29 o                         
   9   5  13       5013.26       4743.19       598.21 o                         
  10   5  13        379.54        689.62       566.92 o                         
  11   5  13       7637.80       8615.83       787.00 o                         
  12   5  13       3332.65       2518.35       769.49 o                         
  13   5  13       4900.37       3612.41      1049.94 o                         
  14   5  13       4012.28       5097.51       816.22 o                         
  15   5  13        100.36       -982.94      1885.96 o                         
   1   6  13        651.16        732.95       420.23 o                         
   2   6  13       2299.30       1966.49       458.42 o                         
   3   6  13       2364.05       3119.72       512.21 o                         
   4   6  13       3631.41       4580.87       549.58 o                         
   5   6  13       4778.79       3809.30       529.94 o                         
   6   6  13       2516.03       2358.69       585.75 o                         
   7   6  13       6990.01       7039.32       901.22 o                         
   8   6  13        494.00       1438.71       743.80 o                         
   9   6  13        959.66       1984.49       647.97 o                         
  10   6  13          1.68       -362.87       673.19 o                         
  11   6  13         89.31       -713.42       713.42 o                         
  12   6  13        754.19       1118.08       824.61 o                         
  13   6  13       1290.29       1544.93       971.32 o                         
  14   6  13       1146.87       2486.57      2144.99 o                         
   0   7  13       1996.23       2087.40       922.06 o                         
   1   7  13       3563.41       3544.59       494.74 o                         
   2   7  13        683.49        424.42       475.84 o                         
   3   7  13      13468.96      13206.22       740.20 o                         
   4   7  13       2878.54       3924.30       571.54 o                         
   5   7  13        362.30        610.05       544.39 o                         
   6   7  13       9946.35      11343.41       722.08 o                         
   7   7  13       3380.68       2800.68       694.65 o                         
   8   7  13       3099.37       3377.72       802.12 o                         
   9   7  13         39.71       1065.94       741.18 o                         
  10   7  13        693.71        897.70       682.17 o                         
  11   7  13        669.19       1889.23       767.80 o                         
  12   7  13       1836.70       2140.46       793.95 o                         
  13   7  13        558.39       2111.54      1080.58 o                         
   1   8  13      13171.29      12999.71       663.50 o                         
   2   8  13       2543.09       2632.36       504.34 o                         
   3   8  13       4100.46       3733.93       538.51 o                         
   4   8  13       3933.98       3833.22       549.04 o                         
   5   8  13         57.20        404.72       541.21 o                         
   6   8  13         61.36        129.06       579.87 o                         
   7   8  13        298.05       1024.19       650.19 o                         
   8   8  13       6496.49       7674.63       803.02 o                         
   9   8  13        556.93       -177.48       666.23 o                         
  10   8  13       7479.29       9457.27       909.56 o                         
  11   8  13       1162.83       2073.52      1119.44 o                         
  12   8  13       4973.72       2200.90      1167.30 o                         
   0   9  13       1508.33       1649.34       743.31 o                         
   1   9  13       1234.85       1362.45       508.43 o                         
   2   9  13       2819.30       2005.59       544.52 o                         
   3   9  13       6564.44       7740.83       753.25 o                         
   4   9  13        323.11       -236.02       629.49 o                         
   5   9  13        400.82       1801.17       641.27 o                         
   6   9  13       1880.80       1601.81       687.36 o                         
   7   9  13       4810.23       6831.59       934.02 o                         
   8   9  13          2.68        329.62       719.02 o                         
   9   9  13         75.86        580.31       745.09 o                         
  10   9  13        341.08       -758.22       780.50 o                         
  11   9  13        404.89       -445.94      1127.26 o                         
   1  10  13         35.48        558.53       592.41 o                         
   2  10  13       3833.29       4473.73       603.49 o                         
   3  10  13       1712.68       2469.03       603.39 o                         
   4  10  13       8759.59      10395.16       815.86 o                         
   5  10  13       2838.13       2335.89       674.75 o                         
   6  10  13       2120.57       2325.39       670.41 o                         
   7  10  13       5523.25       6135.85       871.71 o                         
   8  10  13        113.16        344.02       895.51 o                         
   9  10  13       1199.40       2389.64      1000.20 o                         
  10  10  13        746.97       2578.35      2034.77 o                         
   0  11  13       2682.39       2791.05      1055.81 o                         
   1  11  13       4249.83       2904.14       736.37 o                         
   2  11  13       5157.84       5171.50       743.25 o                         
   3  11  13         71.78       1526.40       777.63 o                         
   4  11  13         95.11        865.04       693.97 o                         
   5  11  13       1505.21       1003.02       687.98 o                         
   6  11  13         10.49       -284.89       728.37 o                         
   7  11  13       2010.81       2969.42      1178.17 o                         
   1  12  13       2569.20       2936.70       839.33 o                         
   2  12  13        611.19        -74.31       837.31 o                         
   3  12  13       1033.64        791.60       841.48 o                         
   4  12  13        771.59       1581.20       827.29 o                         
   0   0  14       3567.03       5927.13       888.25 o                         
   1   0  14        359.43       1032.06       531.93 o                         
   2   0  14       1072.51        641.93       577.46 o                         
   3   0  14      12884.92      14376.11       933.83 o                         
   4   0  14       2604.09       2270.43       649.63 o                         
   5   0  14        535.46        511.73       809.32 o                         
   6   0  14       9852.51       9561.09      1129.00 o                         
   7   0  14         21.03        884.60       848.35 o                         
   8   0  14       2800.09       3719.37       783.13 o                         
   9   0  14      14767.84      15997.61      1348.60 o                         
  10   0  14        548.39       1192.37       815.98 o                         
  11   0  14       6401.44       6743.14       954.74 o                         
  12   0  14       6144.16       7753.02       998.66 o                         
  13   0  14       4998.05       4056.64       936.24 o                         
  14   0  14       2637.05       2764.83       984.61 o                         
   1   1  14        629.67       1161.01       398.73 o                         
   2   1  14        246.21        449.88       398.15 o                         
   3   1  14         14.37        402.67       475.76 o                         
   4   1  14         60.16        -28.86       515.69 o                         
   5   1  14      11765.73      11319.44       945.88 o                         
   6   1  14       2921.41       3449.41       648.34 o                         
   7   1  14         76.46        506.86       522.00 o                         
   8   1  14       1469.53       1644.58       553.01 o                         
   9   1  14       7441.49       8812.66       792.69 o                         
  10   1  14       7611.83       8888.65       881.41 o                         
  11   1  14       2417.45       2141.64       613.71 o                         
  12   1  14       1374.76       1233.76       581.44 o                         
  13   1  14        692.98        351.24       654.30 o                         
  14   1  14       2478.94       2815.99       773.25 o                         
   0   2  14      12491.37      11744.65       938.45 o                         
   1   2  14       4666.37       4293.12       644.65 o                         
   2   2  14       8661.91       7771.03       692.57 o                         
   3   2  14       4122.85       4898.45       502.46 o                         
   4   2  14         92.32       -524.24       536.83 o                         
   5   2  14       9597.00       9413.33       701.80 o                         
   6   2  14         41.57       -390.88       551.83 o                         
   7   2  14         15.15        225.10       518.86 o                         
   8   2  14       1904.03       2712.46       538.47 o                         
   9   2  14          4.67       -609.94       609.94 o                         
  10   2  14        111.75        -12.83       577.96 o                         
  11   2  14       2027.18       3015.12       614.72 o                         
  12   2  14        427.91       -143.45       728.50 o                         
  13   2  14       1267.69       1366.55       701.74 o                         
  14   2  14        223.26       -967.63      1191.20 o                         
   1   3  14      15783.25      16358.38      1177.95 o                         
   2   3  14       4645.33       4506.02       484.42 o                         
   3   3  14       1499.96        267.80       484.46 o                         
   4   3  14       6873.74       8679.86       619.99 o                         
   5   3  14        485.05        539.15       514.01 o                         
   6   3  14       5506.77       5701.66       691.70 o                         
   7   3  14       9739.46       8544.85       647.23 o                         
   8   3  14        316.67        709.50       530.80 o                         
   9   3  14       1724.65       1295.69       546.69 o                         
  10   3  14       1002.54       1072.70       591.87 o                         
  11   3  14        712.64        537.79       629.25 o                         
  12   3  14         63.43        -49.22       672.36 o                         
  13   3  14       9093.71      10796.95       933.52 o                         
  14   3  14       2994.31        391.50      1645.61 o                         
   0   4  14         43.87       -561.94       618.07 o                         
   1   4  14        387.05        500.65       435.40 o                         
   2   4  14       2974.41       3705.45       473.74 o                         
   3   4  14        372.88        950.02       478.17 o                         
   4   4  14       1164.91        871.51       498.20 o                         
   5   4  14       1586.11        855.43       489.34 o                         
   6   4  14       1927.83       2364.42       511.97 o                         
   7   4  14          2.90        582.86       512.11 o                         
   8   4  14        367.09         40.32       532.83 o                         
   9   4  14       3382.62       5024.85       668.02 o                         
  10   4  14        431.27        694.34       629.42 o                         
  11   4  14        251.49       -598.74       598.74 o                         
  12   4  14       1559.62       1879.89       711.90 o                         
  13   4  14       1942.33       1671.51       958.72 o                         
   1   5  14        936.65       1115.98       436.12 o                         
   2   5  14        415.38       -101.89       465.96 o                         
   3   5  14         57.46        306.82       494.20 o                         
   4   5  14       3230.45       2897.80       558.34 o                         
   5   5  14      16699.58      18292.86       904.86 o                         
   6   5  14        968.90        744.04       553.05 o                         
   7   5  14       3547.04       3058.59       634.45 o                         
   8   5  14       4488.69       6129.83       828.96 o                         
   9   5  14      10022.82       8401.16       810.82 o                         
  10   5  14      11277.41      12192.04       940.97 o                         
  11   5  14       3026.78       2501.22       734.10 o                         
  12   5  14       2674.85       2191.67       800.68 o                         
  13   5  14         77.59      -1422.95      1422.95 o                         
   0   6  14        150.43         83.94       715.44 o                         
   1   6  14         19.12       -155.07       497.67 o                         
   2   6  14       1347.10       1748.35       596.01 o                         
   3   6  14       4063.71       3605.01       634.53 o                         
   4   6  14        568.73        696.81       616.03 o                         
   5   6  14         31.99        398.22       670.90 o                         
   6   6  14       4188.00       4137.56       798.45 o                         
   7   6  14          6.76         -9.02       841.59 o                         
   8   6  14        272.99         77.74       807.65 o                         
   9   6  14       5959.35       6507.30       955.86 o                         
  10   6  14        115.47       1010.31       772.60 o                         
  11   6  14       1975.54       1735.25       818.65 o                         
  12   6  14        993.64        -13.75      1236.94 o                         
   1   7  14       7139.43       8319.18       944.38 o                         
   2   7  14       2511.61       2328.00       506.63 o                         
   3   7  14        528.63       1018.51       516.50 o                         
   4   7  14       4859.10       4907.44       604.11 o                         
   5   7  14        992.44        761.82       545.16 o                         
   6   7  14       3471.22       3201.45       823.75 o                         
   7   7  14       3080.36       1813.88       771.14 o                         
   8   7  14        179.61        315.09       729.30 o                         
   9   7  14       1145.18       1413.77       804.41 o                         
  10   7  14        619.42         61.19       670.10 o                         
  11   7  14        374.19       -510.92      1186.37 o                         
   0   8  14       7107.35       7862.07       889.34 o                         
   1   8  14       4329.45       4808.30       726.28 o                         
   2   8  14       5589.78       5347.52       569.67 o                         
   3   8  14       3914.65       3055.87       553.79 o                         
   4   8  14         13.09        101.93       585.94 o                         
   5   8  14       7587.36       7731.71       798.61 o                         
   6   8  14        146.80        619.76       642.88 o                         
   7   8  14         16.20        393.07       709.20 o                         
   8   8  14       1157.96       1285.11       709.00 o                         
   9   8  14        166.63        748.15       738.03 o                         
   1   9  14       1800.38       1638.09       609.84 o                         
   2   9  14        481.20         91.20       582.05 o                         
   3   9  14        178.43        689.77       635.45 o                         
   4   9  14         28.78       -224.14       633.03 o                         
   5   9  14       2172.37       2398.28       692.68 o                         
   6   9  14       1056.92        631.15       753.83 o                         
   7   9  14        336.08       -187.79       846.18 o                         
   8   9  14       1167.76       2313.99       920.81 o                         
   0  10  14        804.60        776.39       938.07 o                         
   1  10  14         67.29       -217.90       642.03 o                         
   2  10  14         80.01        462.05       580.56 o                         
   3  10  14       4463.16       4541.99       687.66 o                         
   4  10  14       1298.22       1795.99       651.72 o                         
   5  10  14         56.17        305.72       840.26 o                         
   6  10  14       3785.31       4901.56      1275.21 o                         
   1   0  15      24910.82      23964.06      2234.88 o                         
   2   0  15        382.35        437.88       628.83 o                         
   3   0  15       6956.67       6553.35       808.63 o                         
   4   0  15        757.45       1011.40       776.34 o                         
   5   0  15         46.26       1709.33      1393.67 o                         
   6   0  15        168.47        805.95       772.40 o                         
   7   0  15       4051.41       4119.42      1102.60 o                         
   8   0  15       1571.86       3519.72       845.65 o                         
   9   0  15         44.50        357.01       799.62 o                         
  10   0  15       3707.74       6346.97       980.92 o                         
  11   0  15        270.60         71.99       844.44 o                         
  12   0  15        837.04        668.61      1470.34 o                         
   0   1  15        121.70        -87.28       683.39 o                         
   1   1  15       6661.10       6506.42       568.36 o                         
   2   1  15       4278.14       4032.37       572.77 o                         
   3   1  15        185.41       -373.01       554.08 o                         
   4   1  15          3.66       -564.80       564.80 o                         
   5   1  15       9854.53      10303.68       821.10 o                         
   6   1  15       3125.97       4089.55       641.64 o                         
   7   1  15        183.87        -49.15       564.88 o                         
   8   1  15        427.04       1429.96       634.65 o                         
   9   1  15       1888.49       1713.07       640.79 o                         
  10   1  15        263.93        378.94       626.08 o                         
  11   1  15        159.97        609.64       643.87 o                         
  12   1  15        310.36        153.15      1225.32 o                         
   1   2  15         66.11        120.23       479.93 o                         
   2   2  15       1051.02       1276.95       529.03 o                         
   3   2  15       1058.56       1696.29       543.21 o                         
   4   2  15       1573.08       1697.97       527.07 o                         
   5   2  15      11565.28      13505.32       850.75 o                         
   6   2  15        886.56       1400.55       567.99 o                         
   7   2  15       9943.50       9513.23       683.67 o                         
   8   2  15         13.16       -115.73       582.58 o                         
   9   2  15       3673.05       3197.51       661.62 o                         
  10   2  15         95.66        384.53       670.34 o                         
  11   2  15        497.69        368.63       742.13 o                         
  12   2  15        140.06      -1054.81      1544.18 o                         
   0   3  15        745.70        991.01       645.11 o                         
   1   3  15        172.26       -195.77       451.21 o                         
   2   3  15       6855.28       7323.81       568.06 o                         
   3   3  15      10837.49      11144.24       850.69 o                         
   4   3  15        109.76        542.43       532.27 o                         
   5   3  15        357.77        586.48       535.76 o                         
   6   3  15        229.93          0.18       572.25 o                         
   7   3  15        157.17        269.64       578.48 o                         
   8   3  15         20.58         29.09       585.16 o                         
   9   3  15      14884.71      17366.49       998.73 o                         
  10   3  15        311.87       -268.01       702.39 o                         
  11   3  15       9970.31       9111.78      1080.73 o                         
   1   4  15       5311.59       5887.84       525.94 o                         
   2   4  15          2.17        329.27       466.26 o                         
   3   4  15       4473.58       3929.02       575.96 o                         
   4   4  15          2.53        207.77       519.93 o                         
   5   4  15       1514.33       1832.19       542.89 o                         
   6   4  15        199.19        293.87       560.92 o                         
   7   4  15         70.95        -19.61       571.48 o                         
   8   4  15        717.06        489.74       575.92 o                         
   9   4  15       1468.73       1776.96       675.47 o                         
  10   4  15       1335.84       3539.43       749.16 o                         
  11   4  15         23.16      -1040.29      1053.56 o                         
   0   5  15       1088.21        686.76       689.98 o                         
   1   5  15       9973.84      11391.21       704.09 o                         
   2   5  15       1816.19       1854.45       604.72 o                         
   3   5  15       4988.98       5027.41       600.47 o                         
   4   5  15        223.20        733.57       578.72 o                         
   5   5  15      15351.77      17110.67       980.37 o                         
   6   5  15       4406.10       6629.11       786.87 o                         
   7   5  15        108.66         -5.01       800.57 o                         
   8   5  15       1200.10       2049.19       716.22 o                         
   9   5  15          0.48        489.17       798.62 o                         
  10   5  15        143.79      -1425.03      1851.07 o                         
   1   6  15      10910.04      11658.72       750.52 o                         
   2   6  15          9.75        220.94       585.67 o                         
   3   6  15       2377.70       2068.17       625.48 o                         
   4   6  15         30.20        907.76       676.90 o                         
   5   6  15        530.12          6.66       768.00 o                         
   6   6  15        217.88        617.11       864.24 o                         
   7   6  15        217.91       1743.81      1522.66 o                         
   8   6  15        337.75        582.60       786.43 o                         
   9   6  15         77.24       2132.53      1055.92 o                         
   0   7  15       1224.60       1911.36       774.55 o                         
   1   7  15        344.36        344.75       552.55 o                         
   2   7  15       4410.74       4383.02       570.98 o                         
   3   7  15       4158.14       4317.80       592.87 o                         
   4   7  15        111.40        670.25       610.96 o                         
   5   7  15       1034.81       1185.87       656.01 o                         
   6   7  15        189.20       -139.94       763.05 o                         
   7   7  15         85.75       1193.84       921.92 o                         
   8   7  15         31.46        751.76      1134.82 o                         
   1   8  15        258.56       -150.91       565.85 o                         
   2   8  15        792.92        705.80       590.18 o                         
   3   8  15        619.99        439.21       646.30 o                         
   4   8  15        789.02        456.44       681.01 o                         
   5   8  15       8186.97      11037.76      1100.32 o                         
   6   8  15        315.11       -697.32      1435.06 o                         
   0   9  15        144.07        695.14      1429.47 o                         
   1   9  15       2072.93       3181.14       842.28 o                         
   2   9  15       1280.21        733.86      1050.32 o                         
   3   9  15        320.26       1687.72      1172.88 o                         
   0   0  16       3603.82       3124.44      1060.23 o                         
   1   0  16        426.49        371.03       725.65 o                         
   2   0  16       2904.29       2220.76       952.10 o                         
   3   0  16      15225.78      16392.04      1621.69 o                         
   4   0  16       1937.12       2100.67       941.62 o                         
   5   0  16       1103.19        766.78       833.98 o                         
   6   0  16        785.47       -190.23       901.37 o                         
   7   0  16        543.48        424.90       950.74 o                         
   8   0  16        421.91        437.76       862.90 o                         
   9   0  16       5209.75       6801.44      1590.71 o                         
   1   1  16       1521.80       1930.12       643.60 o                         
   2   1  16          2.23        224.55       637.52 o                         
   3   1  16        514.93       -190.45       639.81 o                         
   4   1  16       2557.83       2115.54       700.26 o                         
   5   1  16        412.53        680.54       627.00 o                         
   6   1  16         13.59       -447.59       610.04 o                         
   7   1  16         99.85        109.49       647.30 o                         
   8   1  16       6605.21       7310.03       799.37 o                         
   9   1  16        209.20       -495.73      1164.44 o                         
   0   2  16       2891.11       3214.37      1107.56 o                         
   1   2  16       4080.96       5392.67       662.95 o                         
   2   2  16       2426.31       1263.77       638.11 o                         
   3   2  16       1088.92        896.98       580.90 o                         
   4   2  16       2136.77       1443.14       552.12 o                         
   5   2  16       4002.79       4952.05       735.31 o                         
   6   2  16       2081.25       2700.07       581.42 o                         
   7   2  16        826.83        753.48       572.60 o                         
   8   2  16        381.29        261.73       582.36 o                         
   9   2  16        958.45       1479.58      1134.21 o                         
   1   3  16       3097.66       2655.26       533.68 o                         
   2   3  16         53.19        698.27       581.12 o                         
   3   3  16         18.47         92.96       576.43 o                         
   4   3  16       2455.01       2993.95       612.57 o                         
   5   3  16       2320.38       2975.05       590.16 o                         
   6   3  16         49.80        178.60       566.58 o                         
   7   3  16       7783.62       7369.30       688.53 o                         
   8   3  16       6343.20       7531.58       964.61 o                         
   0   4  16       2563.99       2288.17       718.55 o                         
   1   4  16        194.35        335.41       525.28 o                         
   2   4  16       3557.04       3205.82       637.34 o                         
   3   4  16       2116.11       2322.50       609.62 o                         
   4   4  16       1797.91       1648.15       635.56 o                         
   5   4  16        383.06        261.48       643.30 o                         
   6   4  16        429.32        522.93       624.84 o                         
   7   4  16        829.12         78.51       840.71 o                         
   1   5  16       6366.21       8215.49       722.71 o                         
   2   5  16         67.25        453.45       641.90 o                         
   3   5  16       1132.38       1489.82       662.40 o                         
   4   5  16       2374.44       2840.29       781.02 o                         
   5   5  16       2825.16       3890.85       798.21 o                         
   6   5  16         14.43       1021.02      1788.63 o                         
   0   6  16       1906.15       2556.91       883.18 o                         
   1   6  16         53.77       -371.34       597.45 o                         
   2   6  16       1545.60       2197.35       631.61 o                         
   3   6  16       4452.55       4649.60       937.30 o                         
   4   6  16       1205.91         78.18       836.32 o                         
   5   6  16        153.89       -958.59      1667.44 o                         
   1   7  16        876.22       2215.62      1564.18 o                         
   2   7  16        118.76       1059.06      1283.85 o                         
   3   7  16         23.13       -899.82      1557.24 o                         
   1   0  17        505.39        533.94      1028.76 o                         
   2   0  17         14.25       -110.67      1078.04 o                         
   3   0  17       1362.23       1595.92      1294.60 o                         
   0   1  17       1382.94        320.29       846.69 o                         
   1   1  17         83.20        893.80       683.56 o                         
   2   1  17        854.82       1635.27       743.10 o                         
   3   1  17          1.10       -900.30       900.30 o                         
   4   1  17       2013.95       2056.92      1943.05 o                         
   1   2  17       8792.10      10572.94      1259.47 o                         
   2   2  17          9.73        835.36      1168.27 o                         
   3   2  17       3690.55        771.03      1267.43 o                         
   0   3  17       5117.74       3368.67      1833.12 o                         
   1   3  17        879.65       -779.75      1279.26 o                         
   2   3  17        239.15      -1115.24      1354.91 o                         
                                                                                
