# Supplementary material for: Polymorphism of Pb5(PO4)3OHδ within the LK-99 mixture
Source: Acta Crystallogr B Struct Sci Cryst Eng Mater. 2024 Nov 19;80(Pt 6):746–50. doi: 10.1107/S2052520624010023 (PMC11789162; doi:10.1107/S2052520624010023)
Supplement: Supplementary file 3 [file b-80-00746-Isup3.rtv]

 
######################################################################
data_Paper_LK99_2_20230905_2.bak166
_gsas_GSASII_version  5438
_diffrn_radiation_type  K\a~1,2~
loop_
   _diffrn_radiation_wavelength
   _diffrn_radiation_wavelength_wt
   _diffrn_radiation_wavelength_id
  1.54059         1.0             1     
  1.54442         0.9000          2     
_pd_proc_ls_prof_R_factor     0.05020
_pd_proc_ls_prof_wR_factor    0.06539
_gsas_proc_ls_prof_R_B_factor   0.05752
_gsas_proc_ls_prof_wR_B_factor  0.07711
_pd_proc_ls_prof_wR_expected  0.00430
_diffrn_radiation_probe  x-ray
_diffrn_radiation_polarisn_ratio  0.9000
_pd_proc_ls_background_function
;
Background function: "chebyschev-1" function with 24 terms:
    3.808(8)e4, -6.55(9)e3, -2.28(10)e3, 7.33(9)e3, -2.51(9)e3, 
    -2.59(8)e3, 5.09(8)e3, -3.50(8)e3, -3.7(8)e2, 3.60(8)e3, 
    -1.71(8)e3, -1.32(8)e3, 1.90(7)e3, -9.8(7)e2, -6.5(7)e2, 
    10.0(7)e2, 6.5(7)e2, -6.7(7)e2, -2(7)e1, 4.7(7)e2, -2.9(6)e2, 
    -2.9(6)e2, 7.2(6)e2, -8.3(6)e2, 
;
_diffrn_ambient_temperature  300
_diffrn_ambient_pressure  100

# STRUCTURE FACTOR TABLE
loop_
   _pd_refln_phase_id
   _refln_index_h
   _refln_index_k
   _refln_index_l
   _refln_F_squared_meas
   _refln_F_squared_calc
   _refln_phase_calc
   _refln_d_spacing
   _gsas_i100_meas
  0  1    0    1    23891.9250 8264.7503  0.0     7.71879  6.76   
  0  0    1    1    3701.5699  996.9570   -0.0    6.94243  0.94   
  0  2    0    0    9899.3999  11995.7150 0.0     6.76827  1.22   
  0  1    1    1    6075.7990  4903.6551  0.0     6.17738  2.68   
  0  2    1    0    63657.5458 50052.1438 -0.0    5.65679  12.62  
  0  2    0    1    59187.8909 59151.7974 -180.0  5.49182  11.30  
  0  0    2    0    122250.0512 130077.0941 180.0   5.15130  10.73  
  0  2    1    1    1026.0432  508.2290   -0.0    4.84629  0.33   
  0  0    0    2    153171.2902 155441.2326 180.0   4.69802  11.87  
  0  1    0    2    34564.4234 32729.5625 -180.0  4.43832  4.95   
  0  1    2    1    46289.1998 41433.8640 180.0   4.28475  12.61  
  0  2    2    0    175008.4670 158025.9021 0.0     4.09911  22.36  
  0  1    1    2    14377.0457 13501.2936 -180.0  4.07617  3.64   
  0  3    0    1    10364.1349 9530.3048  0.0     4.06749  1.31   
  0  2    0    2    104872.1950 95407.6448 -0.0    3.85939  12.26  
  0  3    1    1    1299.9991  861.1766   180.0   3.78331  0.30   
  0  2    2    1    151152.0790 150064.6581 -180.0  3.75714  33.97  
  0  2    1    2    1841.1629  2427.9019  -180.0  3.61413  0.39   
  0  0    2    2    48727.9387 75630.3795 -180.0  3.47121  4.86   
  0  4    0    0    411836.1730 395595.3310 -0.0    3.38414  19.74  
  0  1    2    2    256348.9586 270674.9736 0.0     3.36242  48.67  
  0  3    0    2    645773.9990 613339.4365 -0.0    3.25431  58.28  
  0  0    3    1    401016.6349 388894.7533 0.0     3.22551  35.69  
  0  4    1    0    114604.4899 109853.7167 -0.0    3.21513  10.15  
  0  3    2    1    163283.5370 164410.1354 -180.0  3.19230  28.60  
  0  4    0    1    431716.9987 429903.9670 180.0   3.18392  37.66  
  0  1    3    1    52532.0701 42665.0381 180.0   3.13767  8.96   
  0  3    1    2    150.1576   113.7180   -0.0    3.10318  0.03   
  0  2    2    2    601178.4546 551621.8988 180.0   3.08869  100.00 
  0  2    3    0    88620.3061 87579.5075 -0.0    3.06253  7.27   
  0  1    0    3    396901.6383 373362.9580 -0.0    3.05140  32.39  
  0  4    1    1    14849.7206 13758.9847 -180.0  3.04197  2.41   
  0  0    1    3    50254.1832 25504.1466 -180.0  2.99661  3.98   
  0  1    1    3    16339.4855 13108.8999 0.0     2.92577  2.49   
  0  2    3    1    119739.8377 99510.0423 0.0     2.91177  18.14  
  0  2    0    3    190510.9082 183710.4933 0.0     2.84243  13.89  
  0  4    2    0    678851.4631 744535.8291 180.0   2.82840  49.10  
  0  3    2    2    21236.8414 20397.1391 -180.0  2.75128  2.94   
  0  4    0    2    1440.7899  1449.1949  0.0     2.74591  0.10   
  0  2    1    3    174214.1724 181395.2335 -180.0  2.74006  23.95  
  0  1    3    2    12019.6697 16140.1884 180.0   2.71607  1.63   
  0  4    2    1    13741.2475 20518.4934 -180.0  2.70835  1.85   
  0  4    1    2    2515.9413  3051.1138  -0.0    2.65329  0.33   
  0  1    2    3    10.2050    9.7185     0.0     2.62537  0.00   
  0  3    3    1    43891.6544 41893.7931 180.0   2.62401  5.63   
  0  5    0    1    25628.9611 24161.1479 -0.0    2.60147  1.62   
  0  0    4    0    745273.9956 737126.5341 -0.0    2.57565  23.18  
  0  3    0    3    7323.5277  7313.5771  -0.0    2.57293  0.45   
  0  2    3    2    105871.1518 110898.5411 -180.0  2.56556  13.09  
  0  5    1    1    7134.3234  5318.2193  -0.0    2.52231  0.86   
  0  3    1    3    32422.8107 32216.3540 -0.0    2.49626  3.83   
  0  2    2    3    53330.5733 55659.7209 0.0     2.48870  6.27   
  0  1    4    1    26667.2190 29540.1106 -0.0    2.44322  3.04   
  0  4    2    2    2774.1092  2950.6396  -0.0    2.42315  0.31   
  0  4    3    0    103841.8807 92380.9077 -0.0    2.41045  5.80   
  0  2    4    0    14254.5641 11741.5585 180.0   2.40724  0.79   
  0  3    3    2    8921.7499  3112.2158  0.0     2.36218  0.96   
  0  0    0    4    4148.1589  3156.1308  0.0     2.34901  0.11   
  0  5    0    2    19946.9239 17972.6768 -180.0  2.34570  1.07   
  0  4    3    1    84.1829    76.7621    0.0     2.33485  0.01   
  0  2    4    1    865.5263   733.6267   -0.0    2.33192  0.09   
  0  5    2    1    5940.7231  4705.1897  0.0     2.32215  0.62   
  0  1    0    4    65026.9225 51874.6476 0.0     2.31442  3.40   
  0  0    3    3    116596.6805 93017.5133 -180.0  2.31414  6.09   
  0  3    2    3    2133.3381  1892.1491  0.0     2.30178  0.22   
  0  4    0    3    181092.7058 164054.5379 0.0     2.29864  9.35   
  0  5    1    2    2277.6428  2077.3634  -180.0  2.28717  0.23   
  0  1    3    3    28585.2531 26698.5653 -0.0    2.28105  2.92   
  0  0    4    2    220.5833   216.8274   180.0   2.25850  0.01   
  0  1    1    4    1087.3573  1062.7189  -0.0    2.25815  0.11   
  0  6    0    0    275993.1635 261788.7468 -180.0  2.25609  6.91   
  0  4    1    3    4011.3490  3547.6589  -0.0    2.24348  0.40   
  0  1    4    2    113981.4319 109399.5243 -180.0  2.22771  11.18  
  0  2    0    4    163316.0079 186176.0552 0.0     2.21916  7.96   
  0  6    1    0    37396.8765 54545.4848 -0.0    2.20387  1.80   
  0  6    0    1    15031.6688 16972.6859 -0.0    2.19374  0.72   
  0  2    3    3    39267.8755 43928.3100 -0.0    2.18969  3.75   
  0  3    4    1    43538.3257 50276.2889 0.0     2.17606  4.11   
  0  2    1    4    16992.8923 20636.1708 0.0     2.16940  1.60   
  0  6    1    1    41499.2566 41889.3009 -180.0  2.14564  3.83   
  0  4    3    2    237476.4483 239601.2644 -180.0  2.14464  21.89  
  0  2    4    2    140028.2800 140664.6115 -0.0    2.14237  12.88  
  0  0    2    4    785.2469   804.7063   0.0     2.13729  0.04   
  0  5    2    2    124479.7262 128806.7824 -0.0    2.13479  11.39  
  0  1    2    4    201781.7063 191980.6997 180.0   2.11113  18.12  
  0  4    2    3    8618.1875  9104.6288  0.0     2.09913  0.77   
  0  3    0    4    420633.4000 414852.9604 180.0   2.08358  18.48  
  0  5    3    1    90939.0424 89334.3024 180.0   2.07367  7.93   
  0  6    2    0    18249.7677 17441.9942 -180.0  2.06658  0.79   
  0  3    3    3    65025.8352 61855.5493 -0.0    2.05913  5.60   
  0  4    4    0    286481.0177 282429.7453 0.0     2.04955  12.25  
  0  5    0    3    14565.2475 14388.9724 0.0     2.04818  0.62   
  0  3    1    4    801.6921   822.3810   -180.0  2.04223  0.07   
  0  2    2    4    51317.5793 51428.5633 -180.0  2.03808  4.35   
  0  6    0    2    588698.9217 575897.5001 -0.0    2.03374  24.86  
  0  3    4    2    188996.5909 185836.4737 0.0     2.01963  15.78  
  0  6    2    1    186671.9783 181878.8011 -180.0  2.01834  15.57  
  0  0    5    1    76887.1401 74420.6609 -0.0    2.01269  3.19   
  0  5    1    3    56849.7195 55106.6350 -0.0    2.00887  4.70   
  0  4    4    1    47515.6202 51914.8861 180.0   2.00247  3.91   
  0  6    1    2    6043.4528  9277.1792  -0.0    1.99524  0.49   
  0  1    5    1    1974.9624  3307.9613  180.0   1.99081  0.16   
  0  2    5    0    115269.0224 96536.5027 0.0     1.97120  4.62   
  0  1    4    3    83606.3385 72087.7827 -0.0    1.96822  6.69   
  0  5    3    2    40323.2379 40262.6652 -0.0    1.93698  3.14   
  0  3    2    4    3266.8553  3317.9795  -180.0  1.93156  0.25   
  0  4    0    4    23.0115    23.4891    -180.0  1.92970  0.00   
  0  2    5    1    82863.0615 84504.2165 -0.0    1.92920  6.42   
  0  1    3    4    233220.8877 224046.8090 0.0     1.91926  17.90  
  0  4    3    3    4.3535     4.0835     180.0   1.91023  0.00   
  0  2    4    3    5196.9255  4775.8974  0.0     1.90863  0.40   
  0  5    2    3    310366.7596 290109.2916 180.0   1.90326  23.50  
  0  4    1    4    1905.6675  1973.4493  0.0     1.89671  0.14   
  0  7    0    1    167558.8691 180741.8116 -0.0    1.89409  6.29   
  0  6    2    2    1570.5761  1790.4846  180.0   1.89165  0.12   
  0  6    3    0    1257.4494  1599.1387  -180.0  1.88560  0.05   
  0  4    4    2    422.0885   480.4518   0.0     1.87857  0.03   
  0  1    5    2    52356.6838 48291.1309 180.0   1.86893  3.85   
  0  2    3    4    1216.9617  1228.9990  0.0     1.86388  0.09   
  0  7    1    1    8984.9921  9228.2914  -0.0    1.86287  0.66   
  0  1    0    5    92246.9422 96893.2370 -180.0  1.86136  3.37   
  0  6    3    1    125453.9528 122933.4870 -180.0  1.84874  9.06   
  0  0    1    5    164435.9397 161077.8671 180.0   1.84871  5.93   
  0  3    5    1    12470.6389 10464.9547 180.0   1.83812  0.89   
  0  1    1    5    109178.4801 90846.2277 -180.0  1.83170  7.76   
  0  6    0    3    48468.5603 40438.4605 0.0     1.83061  1.72   
  0  5    4    1    4613.6164  3852.7048  -0.0    1.83032  0.33   
  0  3    4    3    528.0708   434.7982   -0.0    1.82030  0.04   
  0  2    5    2    86567.6145 73254.9875 -180.0  1.81768  6.08   
  0  2    0    5    1546.9898  1573.2452  -0.0    1.81071  0.05   
  0  4    2    4    5361.1455  5505.6021  180.0   1.80707  0.37   
  0  6    1    3    31710.2652 32244.9629 -180.0  1.80238  2.20   
  0  7    0    2    49897.7608 60552.6531 0.0     1.78823  1.71   
  0  2    1    5    5863.9015  7998.3281  -180.0  1.78338  0.40   
  0  3    3    4    16725.6190 23107.1067 0.0     1.78135  1.14   
  0  7    2    1    9175.2108  13106.8768 -180.0  1.77773  0.62   
  0  5    0    4    8577.5307  12121.6961 180.0   1.77425  0.29   
  0  7    1    2    11536.8774 11995.5796 -0.0    1.76188  0.77   
  0  4    5    0    286728.4222 291337.9574 0.0     1.75995  9.55   
  0  5    3    3    23151.0375 23327.6263 -0.0    1.75908  1.54   
  0  1    2    5    206934.7457 200033.4859 180.0   1.75058  13.66  
  0  6    3    2    48328.5222 46897.2450 180.0   1.74991  3.19   
  0  5    1    4    45219.2214 45070.1864 -180.0  1.74852  2.98   
  0  3    5    2    11445.2250 10303.4444 -180.0  1.74090  0.75   
  0  0    4    4    5850.0784  4745.1030  -0.0    1.73561  0.19   
  0  3    0    5    47120.4851 38334.2810 -0.0    1.73477  1.53   
  0  5    4    2    59608.2134 48761.7898 -180.0  1.73427  3.88   
  0  4    5    1    70366.7952 64931.4162 -180.0  1.72987  4.56   
  0  6    2    3    4192.3036  4014.6263  -180.0  1.72493  0.27   
  0  1    4    4    123821.4769 116458.5863 -0.0    1.72151  7.96   
  0  0    5    3    36226.6397 34080.2850 -180.0  1.72140  1.16   
  0  0    6    0    708330.6707 718849.3349 180.0   1.71710  11.33  
  0  4    4    3    9749.4830  10440.7123 -0.0    1.71499  0.62   
  0  3    1    5    13880.9268 15853.5099 0.0     1.71069  0.88   
  0  2    2    5    1404.2512  1647.7337  -0.0    1.70825  0.09   
  0  1    5    3    27680.4937 32431.5164 -0.0    1.70765  1.76   
  0  6    4    0    12843.8234 9754.6469  -180.0  1.69710  0.40   
  0  8    0    0    62.4470    46.2506    -180.0  1.69207  0.00   
  0  7    2    2    66817.9220 53857.9190 -180.0  1.68933  4.16   
  0  4    3    4    16635.5113 16149.5387 0.0     1.68230  1.03   
  0  2    4    4    96423.3217 95131.0115 0.0     1.68121  5.96   
  0  5    2    4    318977.9656 340297.3696 180.0   1.67754  19.66  
  0  1    6    1    1803.9851  1935.4846  -180.0  1.67613  0.11   
  0  6    4    1    35141.3556 38382.6107 0.0     1.67008  2.15   
  0  8    1    0    25674.9908 28148.7396 -0.0    1.66970  0.79   
  0  2    5    3    174393.8833 194315.9158 -180.0  1.66829  10.65  
  0  8    0    1    168.4065   206.2016   0.0     1.66528  0.01   
  0  2    6    0    9336.3265  11535.4478 -180.0  1.66437  0.28   
  0  7    3    1    15488.0685 17814.3256 -180.0  1.65856  0.94   
  0  0    3    5    137549.9118 133478.6088 0.0     1.64854  4.12   
  0  4    5    2    20507.2002 19923.4186 -180.0  1.64810  1.23   
  0  7    0    3    190904.0137 195328.9447 180.0   1.64543  5.70   
  0  3    2    5    36750.5029 38407.6024 180.0   1.64405  2.19   
  0  8    1    1    24045.7163 25181.3761 -180.0  1.64394  1.43   
  0  4    0    5    13325.7898 14350.6097 -0.0    1.64290  0.40   
  0  2    6    1    8211.2312  9605.8420  0.0     1.63886  0.49   
  0  1    3    5    2225.0443  2568.0105  0.0     1.63645  0.13   
  0  6    0    4    2496.7616  2137.7850  -0.0    1.62716  0.07   
  0  7    1    3    15190.1658 13361.5796 -0.0    1.62484  0.89   
  0  4    1    5    118672.4456 110104.9761 180.0   1.62240  6.93   
  0  3    4    4    73215.3333 70302.8630 180.0   1.61990  4.27   
  0  6    3    3    183284.3699 183268.8932 0.0     1.61543  10.63  
  0  5    5    1    6346.5514  6334.7340  0.0     1.61523  0.37   
  0  0    6    2    28321.2302 28031.7394 -0.0    1.61276  0.82   
  0  3    5    3    123038.0345 121520.8549 -0.0    1.60833  7.09   
  0  8    2    0    408292.6263 401098.9691 180.0   1.60757  11.75  
  0  6    1    4    48047.9408 47179.9348 -0.0    1.60723  2.76   
  0  5    4    3    70612.2421 71218.6703 -0.0    1.60310  4.05   
  0  2    3    5    4425.0582  4321.3655  0.0     1.60171  0.25   
  0  1    6    2    53951.6941 52362.4653 0.0     1.60143  3.09   
  0  6    4    2    122531.0322 113885.5394 -0.0    1.59615  6.97   
  0  8    0    2    66785.5082 69706.5435 0.0     1.59196  1.89   
  0  7    3    2    24979.4790 27483.4403 -0.0    1.58608  1.41   
  0  8    2    1    165999.7500 180518.3426 -0.0    1.58454  9.34   
  0  3    6    1    44994.6745 46904.8909 -180.0  1.58192  2.52   
  0  5    3    4    9006.3429  7538.7604  180.0   1.57631  0.50   
  0  8    1    2    113624.2329 93722.6072 0.0     1.57329  6.32   
  0  2    6    2    86643.6071 75622.9952 180.0   1.56883  4.80   
  0  7    2    3    1845.7078  1673.8251  180.0   1.56741  0.10   
  0  0    0    6    74844.9142 70411.5870 -0.0    1.56601  1.03   
  0  4    2    5    75026.4059 71333.2140 -180.0  1.56523  4.14   
  0  1    0    6    39455.1721 36318.7955 0.0     1.55563  1.08   
  0  6    2    4    99891.1827 92209.3707 -180.0  1.55159  5.44   
  0  3    3    5    275157.0211 277590.0287 -180.0  1.54843  14.92  
  0  5    5    2    4507.2185  4574.4692  -0.0    1.54807  0.24   
  0  4    4    4    1061.0497  1160.1880  -0.0    1.54435  0.06   
  0  5    0    5    52157.7118 56392.2803 -0.0    1.54376  1.41   
  0  1    5    4    58975.4449 62154.5345 -0.0    1.53898  3.17   
  0  1    1    6    63564.1111 66187.0262 -180.0  1.53820  3.41   
  0  4    5    3    2864.7048  2914.2919  -0.0    1.53431  0.15   
  0  4    6    0    232579.0192 224731.6767 -180.0  1.53126  6.20   
  0  5    1    5    36010.4987 34737.9037 -180.0  1.52671  1.91   
  0  7    4    1    60697.8372 58004.8914 0.0     1.52591  3.22   
  0  2    0    6    16747.6969 15973.9298 -180.0  1.52570  0.44   
  0  6    5    0    89820.3999 85288.5198 -0.0    1.52146  2.37   
  0  8    2    2    40073.6703 38025.2846 -0.0    1.52099  2.11   
  0  3    6    2    166144.0925 155552.2650 -180.0  1.51867  8.74   
  0  8    3    0    121722.8252 112770.0229 180.0   1.51783  3.20   
  0  4    6    1    90013.5463 74632.4162 -0.0    1.51133  4.70   
  0  2    5    4    59933.2972 50022.4185 0.0     1.50998  3.13   
  0  2    1    6    1455.7231  1238.2617  -0.0    1.50924  0.08   
  0  1    4    5    1772.5586  1538.7895  -0.0    1.50864  0.09   
  0  6    5    1    89884.0184 86894.5672 -180.0  1.50190  4.65   
  0  8    3    1    35024.5264 39032.4171 180.0   1.49841  1.80   
  0  0    2    6    52976.6433 59265.8512 -180.0  1.49830  1.36   
  0  1    6    3    82215.1938 98256.7624 180.0   1.49644  4.23   
  0  7    0    4    38.9435    48.2873    180.0   1.49297  0.00   
  0  6    4    3    3542.7739  4336.2186  0.0     1.49213  0.18   
  0  1    2    6    31511.0704 34660.8550 -0.0    1.48921  1.61   
  0  8    0    3    19278.2258 20724.1394 -0.0    1.48871  0.49   
  0  9    0    1    10862.2129 10889.8346 -180.0  1.48515  0.28   
  0  7    3    3    16502.6669 16025.7002 180.0   1.48390  0.84   
  0  4    3    5    75022.8185 73793.2050 -0.0    1.48204  3.80   
  0  2    4    5    329.5670   328.4424   -0.0    1.48129  0.02   
  0  3    0    6    161956.2759 163243.2496 -0.0    1.47944  4.09   
  0  5    2    5    28619.9494 29052.2399 0.0     1.47878  1.45   
  0  7    1    4    15673.4186 16308.2699 180.0   1.47753  0.79   
  0  8    1    3    6328.1862  6325.5355  0.0     1.47340  0.32   
  0  6    3    4    12578.2607 12720.5853 180.0   1.47045  0.63   
  0  9    1    1    42483.2502 43023.2837 -0.0    1.46996  2.13   
  0  2    6    3    8747.3302  8867.5814  -180.0  1.46974  0.44   
  0  7    4    2    58850.6798 60127.6639 0.0     1.46891  2.94   
  0  3    5    4    1035.8166  1140.0557  -180.0  1.46509  0.05   
  0  3    1    6    59276.7621 65503.2082 -180.0  1.46442  2.95   
  0  2    2    6    43552.7853 50306.9386 -0.0    1.46289  2.16   
  0  5    4    4    47630.8909 56956.6437 0.0     1.46113  2.36   
  0  4    6    2    6853.7021  6952.4377  -180.0  1.45588  0.34   
  0  0    7    1    149434.8929 143068.7110 0.0     1.45407  3.68   
  0  5    5    3    108543.8368 101173.6536 -0.0    1.45263  5.33   
  0  6    5    2    62.0883    60.3494    -180.0  1.44745  0.00   
  0  1    7    1    14629.5304 14493.1828 180.0   1.44575  0.71   
  0  8    3    2    10470.9725 10396.0391 180.0   1.44432  0.51   
  0  6    0    5    1512.7801  1495.4752  -180.0  1.44392  0.04   
  0  3    4    5    33602.7410 27963.4568 -0.0    1.43885  1.63   
  0  2    7    0    2486.9438  2027.3241  -0.0    1.43819  0.06   
  0  7    2    4    14195.1257 11802.6404 -0.0    1.43396  0.68   
  0  5    6    1    5157.6759  4389.5243  180.0   1.43308  0.25   
  0  9    0    2    32699.3931 28665.2751 180.0   1.43244  0.79   
  0  8    2    3    21614.9226 21473.3175 180.0   1.43018  1.04   
  0  6    1    5    1163.6145  1170.3745  -180.0  1.42995  0.06   
  0  3    6    3    3613.2042  3968.0947  180.0   1.42825  0.17   
  0  9    2    1    10246.4235 11647.5133 0.0     1.42703  0.49   
  0  3    2    6    20396.0205 23318.9420 0.0     1.42196  0.97   
  0  2    7    1    15656.1600 17762.5281 0.0     1.42163  0.74   
  0  4    0    6    56982.2613 64235.3406 0.0     1.42122  1.35   
  0  9    1    2    640.0582   724.0682   -180.0  1.41879  0.03   
  0  1    3    6    22959.7134 24983.9371 -180.0  1.41703  1.09   
  0  8    4    0    64590.3799 67910.3670 -0.0    1.41420  1.52   
  0  4    5    4    11799.8680 12044.9377 0.0     1.40848  0.55   
  0  5    3    5    15305.9481 15782.0503 180.0   1.40804  0.72   
  0  4    1    6    6563.8830  6810.7641  -0.0    1.40788  0.31   
  0  8    4    1    23380.4963 26596.9317 180.0   1.39845  1.09   
  0  1    7    2    4128.9022  4340.7312  180.0   1.39699  0.19   
  0  7    5    1    4263.8537  3891.7689  -0.0    1.39446  0.20   
  0  2    3    6    1746.2950  1579.4893  -0.0    1.39430  0.08   
  0  6    2    5    367.1729   290.0941   -0.0    1.39034  0.02   
  0  0    5    5    63162.1587 49876.0118 180.0   1.38849  1.45   
  0  7    4    3    29893.6619 23879.2369 -180.0  1.38663  1.37   
  0  0    6    4    11142.4077 8949.6865  180.0   1.38623  0.26   
  0  5    6    2    2597.8601  2101.3175  0.0     1.38555  0.12   
  0  4    4    5    23206.8517 18818.2966 0.0     1.38512  1.06   
  0  3    7    1    14014.5765 11500.0817 180.0   1.38398  0.64   
  0  1    5    5    81076.2518 71615.8315 -180.0  1.38124  3.70   
  0  9    2    2    682.8562   618.7053   180.0   1.38008  0.03   
  0  1    6    4    21073.1832 19866.4626 180.0   1.37902  0.96   
  0  4    6    3    52344.9020 57697.0845 -180.0  1.37565  2.37   
  0  6    4    4    17996.0408 19841.3194 0.0     1.37564  0.82   
  0  2    7    2    40182.8364 44641.7878 -180.0  1.37520  1.82   
  0  8    0    4    5403.1849  6233.7771  -180.0  1.37296  0.12   
  0  4    2    6    31054.7137 34856.5736 180.0   1.37003  1.40   
  0  7    3    4    74835.6813 82743.9382 180.0   1.36918  3.37   
  0  6    5    3    523.3358   576.2926   0.0     1.36853  0.02   
  0  6    6    0    67920.9544 74749.7622 -0.0    1.36637  1.52   
  0  8    3    3    19064.1519 20877.3686 0.0     1.36589  0.85   
  0  9    3    1    12435.3031 12806.6066 -180.0  1.36315  0.56   
  0  8    1    4    2959.1253  2875.7590  -180.0  1.36092  0.13   
  0  2    5    5    13931.8112 13577.0261 -180.0  1.36016  0.62   
  0  3    3    6    12993.9984 12364.5915 0.0     1.35872  0.58   
  0  2    6    4    51725.0637 48971.7107 -180.0  1.35804  2.30   
  0  9    0    3    32388.3447 31744.6993 -0.0    1.35583  0.72   
  0  5    0    6    95764.0500 93599.8661 0.0     1.35556  2.12   
  0  8    4    2    4844.5607  4653.1137  0.0     1.35417  0.21   
  0  10   0    0    43226.4703 41414.1713 180.0   1.35365  0.48   
  0  6    6    1    22513.6277 21397.2726 180.0   1.35215  0.99   
  0  7    5    2    60615.2386 56875.1775 -0.0    1.35055  2.67   
  0  4    7    0    33943.6550 32254.0576 0.0     1.34968  0.75   
  0  7    0    5    270697.3279 265314.0596 -0.0    1.34769  5.95   
  0  5    5    4    97360.2074 98508.7641 -180.0  1.34450  4.27   
  0  9    1    3    3847.7725  3867.1603  0.0     1.34424  0.17   
  0  5    1    6    9546.5877  9526.3442  0.0     1.34398  0.42   
  0  10   1    0    1472.8911  1427.4630  -0.0    1.34212  0.03   
  0  3    7    2    947.4108   924.5108   180.0   1.34103  0.04   
  0  10   0    1    367863.2536 356655.2409 0.0     1.33982  8.02   
  0  0    4    6    39886.5851 38758.7235 -0.0    1.33809  0.87   
  0  7    1    5    61280.6101 63329.1226 -0.0    1.33630  2.66   
  0  4    7    1    457.3027   469.7202   0.0     1.33597  0.02   
  0  1    0    7    95788.2992 97700.8336 -0.0    1.33574  2.08   
  0  0    7    3    4425.6351  4094.8580  180.0   1.33206  0.10   
  0  1    4    6    14.8905    13.5587    0.0     1.33160  0.00   
  0  6    3    5    2480.6633  2216.4465  -0.0    1.33105  0.11   
  0  0    1    7    39738.9564 35493.1158 -180.0  1.33104  0.86   
  0  10   1    1    572.9350   496.6087   -180.0  1.32863  0.02   
  0  3    5    5    22164.6659 19886.0736 180.0   1.32708  0.95   
  0  8    2    4    2596.5036  2375.7605  -180.0  1.32664  0.11   
  0  1    7    3    323.9033   310.3794   -0.0    1.32565  0.01   
  0  3    6    4    137243.0952 133553.9159 -0.0    1.32510  5.89   
  0  1    1    7    83949.3296 82339.0325 -0.0    1.32465  3.60   
  0  5    4    5    700.5512   693.8806   -0.0    1.32413  0.03   
  0  9    3    2    10161.9032 10389.6906 -0.0    1.32205  0.43   
  0  2    0    7    3215.9800  2621.1136  180.0   1.31665  0.07   
  0  5    6    3    29391.6779 23798.2881 180.0   1.31586  1.25   
  0  4    3    6    525.4140   468.1272   -0.0    1.31321  0.02   
  0  2    4    6    14687.4118 13413.6580 -180.0  1.31268  0.62   
  0  6    6    2    132204.1895 124531.2741 180.0   1.31201  5.60   
  0  9    2    3    187300.6636 183066.0297 180.0   1.31117  7.92   
  0  5    2    6    7845.7883  7743.8229  -0.0    1.31093  0.33   
  0  10   2    0    1497.5416  1576.2386  -180.0  1.30921  0.03   
  0  8    5    0    3383.0458  3578.8813  180.0   1.30766  0.07   
  0  2    7    3    22096.2138 22787.0352 -0.0    1.30698  0.93   
  0  2    1    7    1925.2908  1859.0887  180.0   1.30603  0.08   
  0  7    2    5    1840.1768  1633.5984  0.0     1.30380  0.08   
  0  10   0    2    12532.4527 10976.0331 -0.0    1.30074  0.26   
  0  4    7    2    74913.2346 77761.7725 -180.0  1.29721  3.12   
  0  10   2    1    2635.2561  2793.5085  180.0   1.29668  0.11   
  0  8    5    1    104201.6880 115208.3465 -180.0  1.29518  4.33   
  0  1    2    7    11635.6670 14083.9317 0.0     1.29298  0.48   
  0  7    4    4    1880.7219  2259.4159  180.0   1.29166  0.08   
  0  10   1    2    38536.0165 44634.2898 -0.0    1.29049  1.60   
  0  8    4    3    13741.3922 15365.4199 -0.0    1.28890  0.57   
  0  0    8    0    33557.2665 36812.0216 -0.0    1.28783  0.35   
  0  9    4    1    9783.5729  10326.0542 -180.0  1.28659  0.40   
  0  3    0    7    40583.0885 42809.3333 -0.0    1.28657  0.84   
  0  6    0    6    56747.6011 59690.1667 180.0   1.28646  1.17   
  0  7    5    3    9791.4680  10167.7844 -0.0    1.28577  0.40   
  0  4    5    5    68666.1827 69358.9336 -180.0  1.28457  2.82   
  0  3    4    6    25766.8847 23810.6718 -0.0    1.28287  1.06   
  0  4    6    4    443.1920   407.9414   180.0   1.28278  0.02   
  0  5    7    1    6622.2170  5800.6596  180.0   1.28100  0.27   
  0  3    7    3    21334.4033 19442.3517 0.0     1.27755  0.87   
  0  6    5    4    48952.3349 45817.1678 0.0     1.27700  2.00   
  0  3    1    7    12670.8976 12066.8652 180.0   1.27666  0.52   
  0  6    1    6    1380.4244  1321.6629  -0.0    1.27655  0.06   
  0  2    2    7    44774.7056 44708.8243 180.0   1.27564  1.82   
  0  8    3    4    2293.1233  2343.5621  -180.0  1.27485  0.09   
  0  7    6    1    32113.3947 34560.6344 180.0   1.27216  1.30   
  0  1    8    1    39655.4282 41711.0720 -0.0    1.27027  1.61   
  0  9    0    4    189651.3811 206551.0724 -0.0    1.26666  3.83   
  0  2    8    0    76308.8999 78948.7177 180.0   1.26513  1.54   
  0  1    6    5    3034.9922  3181.1046  0.0     1.26210  0.12   
  0  10   2    2    13862.4600 14406.8789 180.0   1.26115  0.56   
  0  9    3    3    92970.7558 96665.2285 180.0   1.26110  3.73   
  0  5    3    6    34691.8481 36184.5458 0.0     1.26089  1.39   
  0  8    5    2    92351.8110 101320.9162 0.0     1.25977  3.70   
  0  6    4    5    827.9873   921.4831   -180.0  1.25951  0.03   
  0  10   3    0    152917.9900 171375.6756 180.0   1.25935  3.06   
  0  8    0    5    101222.8730 115541.6919 0.0     1.25745  2.02   
  0  9    1    4    14373.9857 16454.1425 -180.0  1.25719  0.57   
  0  7    3    5    21465.5548 24635.1006 180.0   1.25454  0.86   
  0  2    8    1    90495.1680 102217.9871 0.0     1.25381  3.61   
  0  6    6    3    20915.3041 23384.5723 -180.0  1.25238  0.83   
  0  9    4    2    2050.1531  2252.6059  180.0   1.25187  0.08   
  0  0    3    7    178352.1526 185809.4872 0.0     1.25019  3.54   
  0  3    2    7    1.3731     1.3079     180.0   1.24823  0.00   
  0  10   3    1    4772.8443  4539.5128  180.0   1.24819  0.19   
  0  8    1    5    25453.9625 24200.9567 -180.0  1.24818  1.01   
  0  6    2    6    76.5818    72.6671    0.0     1.24813  0.00   
  0  4    0    7    29258.7700 27313.3031 180.0   1.24773  0.58   
  0  5    7    2    9855.4469  8805.5089  -0.0    1.24671  0.39   
  0  2    6    5    738.2313   646.9420   0.0     1.24595  0.03   
  0  1    3    7    14688.1513 12811.9424 180.0   1.24489  0.58   
  0  4    4    6    44046.0442 38322.5772 -0.0    1.24435  1.74   
  0  10   0    3    14660.1148 13194.0689 180.0   1.24257  0.29   
  0  0    8    2    96833.4157 88067.5529 0.0     1.24201  1.91   
  0  1    7    4    82442.7024 75034.0436 0.0     1.24195  3.24   
  0  1    5    6    166358.9853 151951.5937 -180.0  1.24154  6.54   
  0  4    7    3    72.2081    68.5348    180.0   1.23949  0.00   
  0  4    1    7    65313.9299 62917.7612 -180.0  1.23868  2.56   
  0  7    6    2    27245.8012 26224.8290 -180.0  1.23856  1.07   
  0  1    8    2    49342.0363 46247.5344 -180.0  1.23681  1.93   
  0  5    5    5    107436.6464 105876.4342 -180.0  1.23548  4.20   
  0  5    6    4    17716.4822 17724.1010 -180.0  1.23388  0.69   
  0  10   1    3    9830.5558  9867.5310  -180.0  1.23363  0.38   
  0  6    7    0    7500.9839  7590.2923  180.0   1.23269  0.15   
  0  9    2    4    962.7076   912.7007   -0.0    1.23002  0.04   
  0  2    3    7    19248.6693 18005.5373 -0.0    1.22939  0.75   
  0  3    8    1    19185.3537 16818.9959 -0.0    1.22776  0.74   
  0  2    7    4    1701.8237  1507.8768  0.0     1.22656  0.07   
  0  2    5    6    15330.7908 13566.4498 -0.0    1.22616  0.59   
  0  6    7    1    26566.2205 24455.5089 -180.0  1.22221  1.02   
  0  2    8    2    215377.2183 199836.3817 -0.0    1.22161  8.30   
  0  8    2    5    57939.2636 53762.6747 -180.0  1.22158  2.23   
  0  3    6    5    8886.5417  8013.0682  180.0   1.22037  0.34   
  0  11   0    1    12654.6448 11310.8876 0.0     1.22017  0.24   
  0  7    0    6    15359.1793 11930.7216 -0.0    1.21700  0.29   
  0  10   3    2    17347.2260 13069.7892 0.0     1.21641  0.67   
  0  4    2    7    29973.7715 22862.2840 180.0   1.21266  1.14   
  0  11   1    1    38814.4594 29228.7585 -0.0    1.21171  1.48   
  0  8    4    4    711.6886   535.8200   -180.0  1.21157  0.03   
  0  7    5    4    66544.8214 58067.0808 180.0   1.20898  2.53   
  0  7    1    6    16547.8895 14573.4399 -180.0  1.20860  0.63   
  0  10   2    3    67500.7080 60305.3265 -180.0  1.20792  2.57   
  0  8    5    3    33900.5106 31674.4932 0.0     1.20671  1.29   
  0  8    6    0    5387.0835  5513.2900  -180.0  1.20523  0.10   
  0  9    5    1    43218.7889 44679.4170 -0.0    1.20482  1.64   
  0  3    3    7    169779.3655 175544.2362 0.0     1.20480  6.43   
  0  6    3    6    120.9190   125.0935   -180.0  1.20471  0.00   
  0  4    8    0    179920.7496 186654.4328 -0.0    1.20362  3.40   
  0  5    0    7    20251.7629 22080.7653 -180.0  1.20260  0.38   
  0  3    7    4    400.3282   449.5561   0.0     1.20213  0.02   
  0  3    5    6    58688.3272 67082.5262 -180.0  1.20176  2.22   
  0  9    4    3    50258.7268 59655.5387 -0.0    1.19975  1.89   
  0  5    4    6    3364.4032  3991.5088  0.0     1.19957  0.13   
  0  10   4    0    1365.1863  1586.6236  -180.0  1.19825  0.03   
  0  3    8    2    31.0972    35.6674    0.0     1.19747  0.00   
  0  8    6    1    6873.6021  8005.2469  -0.0    1.19543  0.26   
  0  5    7    3    84.2079    98.2887    -0.0    1.19522  0.00   
  0  5    1    7    70282.7295 81022.1889 -0.0    1.19449  2.64   
  0  7    4    5    39142.9374 44424.7817 -0.0    1.19410  1.47   
  0  4    8    1    25821.1928 29049.0524 0.0     1.19386  0.97   
  0  6    7    2    12475.7191 14487.1854 180.0   1.19233  0.47   
  0  11   0    2    17454.2560 20364.7460 180.0   1.19043  0.33   
  0  10   4    1    66235.5906 77639.3217 0.0     1.18862  2.47   
  0  9    3    4    6795.6351  8001.4769  180.0   1.18840  0.25   
  0  7    6    3    44693.3024 53024.4038 0.0     1.18802  1.67   
  0  11   2    1    26832.1849 32319.4020 -180.0  1.18732  1.00   
  0  4    6    5    19877.9714 24052.5186 180.0   1.18707  0.74   
  0  1    8    3    2968.2664  3632.2020  180.0   1.18648  0.11   
  0  1    4    7    4279.2022  5321.6715  -0.0    1.18577  0.16   
  0  7    2    6    15571.3061 19683.0319 180.0   1.18440  0.58   
  0  11   1    2    862.9957   1058.3006  -0.0    1.18257  0.03   
  0  6    5    5    1336.6837  1637.9297  -180.0  1.18249  0.05   
  0  6    6    4    6941.1093  8606.7088  180.0   1.18109  0.26   
  0  8    3    5    16681.2382 20375.3584 -0.0    1.18078  0.62   
  0  9    5    2    953.0434   829.5217   -0.0    1.17616  0.04   
  0  0    0    8    151574.8353 127169.5207 180.0   1.17451  1.39   
  0  9    0    5    28789.4107 24091.1336 0.0     1.17426  0.53   
  0  2    8    3    8625.0462  7526.2726  -180.0  1.17304  0.32   
  0  10   0    4    5426.8308  4781.0685  -0.0    1.17285  0.10   
  0  4    3    7    46499.3652 41154.8194 0.0     1.17272  1.71   
  0  2    4    7    10063.3774 8948.3679  0.0     1.17235  0.37   
  0  5    2    7    28304.3868 24712.0231 180.0   1.17111  1.04   
  0  4    7    4    1874.3591  1663.8959  0.0     1.17026  0.07   
  0  1    0    8    34257.5299 30512.4769 -180.0  1.17011  0.63   
  0  4    5    6    7378.9402  6582.9718  -0.0    1.16992  0.27   
  0  10   3    3    14289.6460 12265.0511 0.0     1.16844  0.52   
  0  8    6    2    17708.5922 14844.0541 -180.0  1.16742  0.65   
  0  9    1    5    4548.0135  3778.0677  -0.0    1.16671  0.17   
  0  4    8    2    6589.3438  5479.4477  180.0   1.16596  0.24   
  0  10   1    4    45322.9999 37450.5354 -0.0    1.16532  1.65   
  0  1    1    8    17694.4364 16310.9023 180.0   1.16264  0.64   
  0  7    7    1    12587.8346 11361.4823 -180.0  1.16218  0.46   
  0  10   4    2    5551.5525  5169.7214  -0.0    1.16108  0.20   
  0  11   2    2    71169.6250 75838.0213 180.0   1.15987  2.58   
  0  0    7    5    85217.3368 84271.2900 0.0     1.15872  1.54   
  0  2    0    8    3548.3957  3734.3433  -180.0  1.15721  0.06   
  0  0    6    6    54857.0358 57768.0325 180.0   1.15707  0.99   
  0  1    7    5    11559.6676 10771.4494 0.0     1.15449  0.42   
  0  5    8    1    510.3182   472.0958   180.0   1.15415  0.02   
  0  6    0    7    28127.7932 25200.0060 0.0     1.15356  0.51   
  0  1    6    6    259.5507   222.7412   -180.0  1.15287  0.01   
  0  3    8    3    479.4166   406.0294   -180.0  1.15162  0.02   
  0  3    4    7    11117.2714 9563.0824  -0.0    1.15097  0.40   
  0  6    4    6    11351.9594 9779.1831  -180.0  1.15089  0.41   
  0  2    1    8    17827.6308 15319.5005 -180.0  1.14998  0.64   
  0  11   3    1    3375.6955  2880.9016  -180.0  1.14976  0.12   
  0  8    0    6    932.1832   787.2302   0.0     1.14932  0.02   
  0  5    6    5    13916.2074 12992.7397 180.0   1.14801  0.50   
  0  7    3    6    221439.6942 217439.6948 0.0     1.14710  7.94   
  0  6    7    3    101624.0235 99679.0743 0.0     1.14704  3.64   
  0  6    1    7    7569.6628  7237.8368  180.0   1.14640  0.27   
  0  11   0    3    23164.2239 23087.0277 -180.0  1.14536  0.41   
  0  0    2    8    8790.5711  8916.9220  180.0   1.14512  0.16   
  0  9    2    5    36385.1019 37365.4612 -0.0    1.14489  1.30   
  0  10   2    4    1631.4459  1618.2881  -180.0  1.14358  0.06   
  0  8    5    4    2440.6811  2344.1847  -180.0  1.14255  0.09   
  0  8    1    6    2900.7445  2771.7565  -0.0    1.14223  0.10   
  0  2    7    5    7916.4840  7541.6991  0.0     1.14210  0.28   
  0  1    2    8    2335.7139  2192.0393  180.0   1.14104  0.08   
  0  2    6    6    8996.3841  8508.0597  0.0     1.14053  0.32   
  0  11   1    3    876.1184   849.2540   -0.0    1.13835  0.03   
  0  9    4    4    52761.6329 58374.7159 0.0     1.13665  1.87   
  0  3    0    8    6591.9071  7291.5068  -180.0  1.13663  0.12   
  0  7    7    2    22453.9199 24626.3368 -0.0    1.13639  0.80   
  0  0    9    1    12954.1359 14159.1669 -180.0  1.13633  0.23   
  0  5    3    7    1015.0014  1074.0683  180.0   1.13502  0.04   
  0  5    7    4    9.6044     10.4341    180.0   1.13278  0.00   
  0  9    5    3    7686.2343  8241.6524  180.0   1.13263  0.27   
  0  5    5    6    39925.1434 42212.8512 0.0     1.13247  1.41   
  0  1    9    1    217.9651   227.7917   -180.0  1.13235  0.01   
  0  10   5    0    13224.7592 13040.4710 180.0   1.13136  0.23   
  0  8    4    5    71729.4584 73473.7616 0.0     1.12997  2.53   
  0  3    1    8    9781.3079  10025.8283 -180.0  1.12978  0.35   
  0  0    8    4    2073.9090  2100.2656  -180.0  1.12925  0.04   
  0  2    2    8    23201.4517 23338.5608 180.0   1.12907  0.82   
  0  5    8    2    81396.7088 81225.7621 180.0   1.12888  2.87   
  0  2    9    0    17.1762    17.0073    180.0   1.12870  0.00   
  0  12   0    0    60239.7375 58280.2549 -0.0    1.12805  0.53   
  0  7    5    5    46221.2749 44609.4029 -0.0    1.12787  1.63   
  0  7    6    4    4611.1299  4694.0948  -0.0    1.12665  0.16   
  0  6    2    7    65296.2563 68652.7607 180.0   1.12568  2.30   
  0  1    8    4    104418.6894 107608.7086 -0.0    1.12534  3.67   
  0  8    6    3    1658.4809  1636.9507  180.0   1.12482  0.06   
  0  11   3    2    15307.9840 15060.5642 180.0   1.12477  0.54   
  0  0    5    7    12642.8488 12378.5903 -180.0  1.12470  0.22   
  0  4    8    3    19467.8208 19210.9365 -180.0  1.12351  0.68   
  0  9    6    1    280.3974   280.5294   0.0     1.12329  0.01   
  0  10   5    1    2288.0263  2295.3692  180.0   1.12324  0.08   
  0  4    4    7    11.1081    11.4258    0.0     1.12291  0.00   
  0  3    7    5    114975.3894 121522.6041 180.0   1.12230  4.03   
  0  8    2    6    17178.3997 17898.7164 180.0   1.12174  0.60   
  0  12   1    0    13385.7545 13681.8154 -0.0    1.12134  0.23   
  0  1    5    7    95204.6525 94341.1670 -0.0    1.12084  3.33   
  0  3    6    6    52119.2753 51546.5046 180.0   1.12081  1.82   
  0  2    9    1    22.8874    22.4228    -180.0  1.12065  0.00   
  0  12   0    1    2497.5356  2449.3797  180.0   1.12000  0.04   
  0  10   4    3    1816.7656  1933.5305  0.0     1.11914  0.06   
  0  6    8    0    54910.3248 60326.0238 -0.0    1.11844  0.96   
  0  11   2    3    66946.6562 71722.6374 -0.0    1.11806  2.34   
  0  2    8    4    10285.3850 9004.0336  -0.0    1.11385  0.36   
  0  12   1    1    4358.2083  3757.5420  0.0     1.11344  0.15   
  0  9    3    5    51425.5128 46968.5883 0.0     1.11110  1.79   
  0  6    8    1    61233.6622 57881.0093 0.0     1.11060  2.12   
  0  8    7    0    66389.1848 62941.3297 180.0   1.11049  1.15   
  0  3    2    8    68138.1431 64245.1811 -180.0  1.10993  2.36   
  0  10   3    4    100437.0909 94609.7511 -180.0  1.10991  3.48   
  0  4    0    8    2.2579     2.0994     -0.0    1.10958  0.00   
  0  2    5    7    1379.8724  1279.3644  -0.0    1.10949  0.05   
  0  1    9    2    108.5506   108.4803   -180.0  1.10846  0.00   
  0  1    3    8    91203.5341 96489.8198 0.0     1.10758  3.16   
  0  6    6    5    207.1090   195.8377   180.0   1.10512  0.01   
  0  4    1    8    426.3716   385.0482   180.0   1.10320  0.01   
  0  8    7    1    7814.2154  7033.2856  180.0   1.10281  0.27   
  0  11   4    1    10276.7990 9190.4822  0.0     1.10270  0.35   
  0  7    0    7    52072.3859 46528.5340 -180.0  1.10268  0.90   
  0  12   2    0    18222.9961 15368.6569 -0.0    1.10193  0.31   
  0  3    9    1    5634.8366  4751.1816  0.0     1.10193  0.19   
  0  7    4    6    18883.2738 19051.7969 -0.0    1.10035  0.65   
  0  9    6    2    18561.2047 19177.8866 -0.0    1.09995  0.64   
  0  10   5    2    95770.4627 98945.8264 0.0     1.09991  3.29   
  0  10   0    5    140.7905   144.8579   180.0   1.09836  0.00   
  0  2    9    2    39.6280    44.2464    -0.0    1.09748  0.00   
  0  7    7    3    5331.4903  5977.5580  180.0   1.09699  0.18   
  0  12   0    2    20084.1626 22422.4996 -180.0  1.09687  0.34   
  0  2    3    8    10035.8425 11069.4362 180.0   1.09663  0.34   
  0  7    1    7    15487.6330 16885.7517 -180.0  1.09642  0.53   
  0  4    7    5    23171.5812 24999.5887 -0.0    1.09624  0.79   
  0  3    8    4    20177.5121 21012.4848 -0.0    1.09547  0.69   
  0  4    6    6    10198.3225 10412.6514 180.0   1.09484  0.35   
  0  12   2    1    90116.2768 90706.8813 -0.0    1.09443  3.09   
  0  6    3    7    6540.8248  6384.3696  180.0   1.09352  0.22   
  0  10   1    5    503.1752   489.5619   -0.0    1.09218  0.02   
  0  6    7    4    7035.8773  6742.7688  180.0   1.09152  0.24   
  0  3    5    7    9831.3876  9363.7396  0.0     1.09131  0.34   
  0  6    5    6    2687.7761  2556.0150  -0.0    1.09124  0.09   
  0  12   1    2    66785.2352 63378.5778 0.0     1.09071  2.28   
  0  5    8    3    121872.0326 116118.7240 -0.0    1.09023  4.16   
  0  11   0    4    73252.9953 70045.7580 0.0     1.09007  1.25   
  0  8    3    6    8386.1649  8048.0295  180.0   1.08990  0.29   
  0  5    4    7    128.3835   123.7367   -0.0    1.08967  0.00   
  1  0    0    1    24867.1124 24237.6821 0.0     6.37023  0.05   
  1  2    0    0    25800.0908 25681.0710 0.0     6.22696  0.05   
  1  2    0    -1   45710.7018 20154.3314 0.0     5.91962  0.08   
  1  1    1    0    4111.1130  2964.5504  180.0   5.18913  0.01   
  1  1    1    -1   24630.4352 25069.1327 -0.0    4.43536  0.06   
  1  2    0    1    34568.0212 52955.6723 180.0   3.71833  0.03   
  1  1    1    1    9060.0722  13512.0170 0.0     3.70809  0.02   
  1  3    1    -1   7909.7885  27317.5728 180.0   3.52417  0.01   
  1  2    0    -2   1061.2646  3404.4336  0.0     3.52300  0.00   
  1  4    0    -1   293.4058   865.9780   180.0   3.45010  0.00   
  1  3    1    0    286578.9271 304658.2861 -180.0  3.35735  0.46   
  1  0    0    2    61224.4534 60910.8569 180.0   3.18512  0.05   
  1  4    0    0    6563.1959  4178.3592  180.0   3.11348  0.00   
  1  1    1    -2   361706.5145 297583.3919 -0.0    2.96417  0.48   
  1  4    0    -2   215976.7402 179171.5809 180.0   2.95981  0.14   
  1  3    1    -2   65332.4898 71586.2870 0.0     2.86767  0.08   
  1  0    2    0    320590.9042 303181.3716 0.0     2.85412  0.20   
  1  3    1    1    7570.5784  7785.0377  180.0   2.61531  0.01   
  1  0    2    1    8594.8996  8524.7458  0.0     2.60464  0.01   
  1  2    2    0    16089.1471 14134.1639 -0.0    2.59456  0.02   
  1  2    2    -1   26493.3942 26760.0051 -0.0    2.57090  0.03   
  1  1    1    2    2194.9343  1697.7603  -0.0    2.51893  0.00   
  1  5    1    -1   83821.3636 86602.1372 180.0   2.48620  0.08   
  1  2    0    2    150350.6473 164222.8961 180.0   2.43865  0.07   
  1  4    0    1    71207.7000 65806.3836 180.0   2.41408  0.03   
  1  5    1    -2   4725.7576  3092.7589  180.0   2.35069  0.00   
  1  2    0    -3   102590.8444 88125.7508 0.0     2.34475  0.05   
  1  6    0    -1   76463.6849 69893.5270 0.0     2.28775  0.03   
  1  5    1    0    46867.6674 43338.9071 180.0   2.28291  0.04   
  1  4    0    -3   4316.3691  4533.2350  180.0   2.27289  0.00   
  1  2    2    1    104701.2202 111662.6758 180.0   2.26405  0.09   
  1  6    0    -2   112791.1068 99652.7508 180.0   2.23995  0.05   
  1  2    2    -2   459.3636   535.3991   180.0   2.21768  0.00   
  1  4    2    -1   10577.0896 13392.0397 180.0   2.19915  0.01   
  1  3    1    -3   23969.5129 28106.5706 0.0     2.17200  0.02   
  1  0    2    2    30430.9140 30811.3467 -180.0  2.12559  0.02   
  1  0    0    3    4410.0366  4382.3763  0.0     2.12341  0.00   
  1  4    2    0    612.1284   632.4965   -180.0  2.10389  0.00   
  1  1    1    -3   9350.6541  9698.0000  0.0     2.10315  0.01   
  1  6    0    0    140512.2222 138368.4850 0.0     2.07565  0.05   
  1  4    2    -2   232169.4466 226630.5299 180.0   2.05452  0.17   
  1  5    1    -3   7971.9136  8857.9036  -180.0  2.00222  0.01   
  1  3    1    2    2644.9980  3568.5713  0.0     1.98821  0.00   
  1  6    0    -3   129352.6962 110606.4422 180.0   1.97321  0.04   
  1  5    1    1    82231.3086 80182.3632 -0.0    1.92004  0.05   
  1  1    3    0    4856.6677  5601.1255  -180.0  1.88092  0.00   
  1  4    0    2    119.4935   125.7516   180.0   1.85916  0.00   
  1  2    2    2    169770.7162 174465.1565 180.0   1.85404  0.10   
  1  1    1    3    117975.2311 117995.6047 -180.0  1.85133  0.07   
  1  7    1    -2   63812.3990 63563.9658 -0.0    1.85084  0.04   
  1  4    2    1    59510.7596 55484.0406 -180.0  1.84317  0.04   
  1  7    1    -1   1884.2490  1733.2500  180.0   1.84232  0.00   
  1  1    3    -1   31989.0676 27231.9912 0.0     1.83694  0.02   
  1  2    2    -3   28138.3542 27517.6931 0.0     1.81176  0.02   
  1  2    0    3    3839.1970  4721.7453  180.0   1.78668  0.00   
  1  6    2    -1   18233.5264 23033.1377 0.0     1.78507  0.01   
  1  4    2    -3   3330.2192  4484.1758  -180.0  1.77799  0.00   
  1  1    3    1    2846.9886  3694.5937  -0.0    1.77263  0.00   
  1  6    2    -2   70033.1316 73758.7652 -180.0  1.76208  0.04   
  1  6    0    1    11.1598    11.6245    180.0   1.76108  0.00   
  1  4    0    -4   109436.0121 114508.0833 0.0     1.76150  0.03   
  1  3    3    -1   17935.2375 17598.7022 -180.0  1.75133  0.01   
  1  2    0    -4   133344.4261 115044.8599 0.0     1.73424  0.04   
  1  3    3    0    174637.7122 160736.0048 180.0   1.72971  0.10   
  1  8    0    -2   24143.4980 23020.2020 0.0     1.72505  0.01   
  1  7    1    -3   8420.0862  8347.5645  0.0     1.71878  0.00   
  1  0    2    3    536.2502   549.7430   0.0     1.70364  0.00   
  1  7    1    0    27626.3006 23442.8126 0.0     1.69854  0.01   
  1  8    0    -1   143459.6243 115611.9358 0.0     1.69104  0.04   
  1  3    1    -4   492.1618   440.1157   -0.0    1.68639  0.00   
  1  6    2    0    66805.9573 68502.2875 0.0     1.67868  0.04   
  1  1    3    -2   173354.3563 192727.0716 -0.0    1.66821  0.09   
  1  6    0    -4   297.1570   332.9317   0.0     1.65828  0.00   
  1  3    3    -2   37469.9254 37986.1523 -0.0    1.65042  0.02   
  1  5    1    -4   78178.5375 79159.0524 180.0   1.65023  0.04   
  1  8    0    -3   545.3210   600.0532   180.0   1.64027  0.00   
  1  6    2    -3   87857.1777 81579.9687 -180.0  1.62308  0.04   
  1  1    1    -4   72840.1378 72261.5526 180.0   1.60617  0.04   
  1  3    3    1    6405.3081  6155.6861  -180.0  1.59776  0.00   
  1  0    0    4    415.7001   420.3792   0.0     1.59256  0.00   
  1  5    1    2    89884.0529 88995.6198 0.0     1.58129  0.04   
  1  1    3    2    2497.3317  2175.2580  -0.0    1.57500  0.00   
  1  5    3    -1   76277.6444 70403.5895 -180.0  1.56691  0.04   
  1  3    1    3    33872.6990 32680.9373 180.0   1.56359  0.02   
  1  4    2    2    6748.0221  6473.5324  180.0   1.55781  0.00   
  1  8    0    0    26139.8718 24859.9737 0.0     1.55674  0.01   
  1  5    3    -2   2547.9662  2496.1274  -180.0  1.53125  0.00   
  1  7    1    -4   111094.2284 102084.2996 180.0   1.51730  0.05   
  1  2    2    3    1617.4666  1435.5528  -180.0  1.51442  0.00   
  1  5    3    0    28398.2389 24813.5723 -180.0  1.51204  0.01   
  1  6    2    1    44.8278    47.8565    -0.0    1.49873  0.00   
  1  4    2    -4   97492.9983 103377.5566 -0.0    1.49899  0.04   
  1  7    1    1    98759.3633 114125.1841 0.0     1.49422  0.04   
  1  9    1    -2   57867.4370 58267.1602 0.0     1.48340  0.03   
  1  2    2    -4   87146.1265 87671.4639 -0.0    1.48209  0.04   
  1  4    0    3    104138.2995 105393.6708 0.0     1.48036  0.02   
  1  8    0    -4   25774.4797 26137.1996 0.0     1.47990  0.01   
  1  3    3    -3   14853.0796 15167.9045 -0.0    1.47845  0.01   
  1  8    2    -2   17153.1018 17619.3178 -0.0    1.47634  0.01   
  1  6    0    2    5485.1183  5607.8450  0.0     1.47114  0.00   
  1  1    3    -3   2936.9589  3019.7965  -0.0    1.45618  0.00   
  1  8    2    -1   105500.3942 105509.0088 -0.0    1.45485  0.04   
  1  1    1    4    89966.7421 86492.5298 180.0   1.45063  0.04   
  1  9    1    -1   16775.2129 16230.5732 -180.0  1.44481  0.01   
  1  9    1    -3   104907.9608 101431.4477 0.0     1.44468  0.04   
  1  6    2    -4   1989.9523  1770.7529  180.0   1.43384  0.00   
  1  0    4    0    189704.9227 202708.4232 -0.0    1.42706  0.04   
  1  8    2    -3   6359.7927  7041.6437  180.0   1.42215  0.00   
  1  5    3    -3   2766.9509  3059.0586  180.0   1.42139  0.00   
  1  3    3    2    700.5300   753.1059   -0.0    1.41635  0.00   
  1  4    0    -5   21731.6924 22845.1314 0.0     1.41382  0.00   
  1  2    0    4    10738.3417 12927.6122 0.0     1.40351  0.00   
  1  0    4    1    11905.2345 10513.9416 -0.0    1.39254  0.00   
  1  5    3    1    70727.3571 60539.9613 0.0     1.39107  0.03   
  1  0    2    4    2680.7928  2282.2917  180.0   1.39071  0.00   
  1  2    4    0    14261.8368 12193.8429 0.0     1.39100  0.01   
  1  2    4    -1   12195.8542 10227.1587 0.0     1.38732  0.00   
  1  6    0    -5   1577.1397  1323.6280  180.0   1.38709  0.00   
  1  10   0    -2   2686.7154  2450.5516  180.0   1.38097  0.00   
  1  8    0    1    24452.4799 22640.7680 180.0   1.38031  0.00   
  1  2    0    -5   39.8247    43.3480    180.0   1.37053  0.00   
  1  5    1    -5   3.8597     4.1520     180.0   1.36813  0.00   
  1  8    2    0    9088.3580  9689.3905  0.0     1.36667  0.00   
  1  1    3    3    65901.4951 68440.5550 180.0   1.36426  0.03   
  1  7    3    -2   48904.2642 50646.3809 0.0     1.36407  0.02   
  1  10   0    -3   2264.4175  2315.4313  180.0   1.36323  0.00   
  1  7    3    -1   956.7540   946.1573   -180.0  1.36065  0.00   
  1  3    1    -5   37440.0068 36859.2189 0.0     1.36011  0.01   
  1  9    1    0    15377.3860 15188.1831 180.0   1.34482  0.01   
  1  9    1    -4   2910.4127  2873.3812  0.0     1.34461  0.00   
  1  10   0    -1   9662.5927  9481.3380  0.0     1.33641  0.00   
  1  2    4    1    34498.9745 32362.8276 -180.0  1.33231  0.01   
  1  2    4    -2   259.6327   249.6347   -0.0    1.32267  0.00   
  1  4    4    -1   2119.9591  1907.1139  -180.0  1.31870  0.00   
  1  5    1    3    266.5187   234.1045   0.0     1.31548  0.00   
  1  4    2    3    74400.7624 66555.7715 0.0     1.31411  0.03   
  1  8    2    -4   12889.5910 11601.6602 0.0     1.31379  0.00   
  1  7    1    -5   65655.4558 59316.3074 180.0   1.31361  0.02   
  1  7    3    -3   5485.5199  5415.8423  -0.0    1.30854  0.00   
  1  6    2    2    5453.6779  5365.6201  -0.0    1.30765  0.00   
  1  0    4    2    21268.9944 19559.2726 180.0   1.30232  0.01   
  1  8    0    -5   193.0090   178.9014   0.0     1.30101  0.00   
  1  7    3    0    11250.9271 10703.0110 -0.0    1.29954  0.00   
  1  4    4    0    490.3007   495.5953   180.0   1.29728  0.00   
  1  3    3    -4   917.7872   1000.5263  0.0     1.29407  0.00   
  1  7    1    2    35.3357    39.1619    -180.0  1.29266  0.00   
  1  1    1    -5   188.4052   208.8245   -180.0  1.29265  0.00   
  1  10   0    -4   64007.2991 69817.1922 0.0     1.28979  0.01   
  1  4    4    -2   85031.9851 86264.1027 -180.0  1.28545  0.03   
  1  5    3    -4   56388.0189 53419.6325 -180.0  1.27752  0.02   
  1  3    1    4    1660.0947  1631.3506  -0.0    1.27580  0.00   
  1  0    0    5    74076.7292 75206.4370 180.0   1.27405  0.01   
  1  4    2    -5   9828.0954  10364.2220 0.0     1.26690  0.00   
  1  2    2    4    7950.9207  8595.5866  -0.0    1.25947  0.00   
  1  1    3    -4   48249.7959 53268.7188 -180.0  1.25674  0.02   
  1  6    2    -5   6059.5232  5771.2073  180.0   1.24756  0.00   
  1  10   0    0    32458.5246 29868.9261 180.0   1.24539  0.01   
  1  5    3    2    65271.8326 59813.6171 -0.0    1.24472  0.02   
  1  10   2    -2   10087.5776 9255.8130  180.0   1.24310  0.00   
  1  8    2    1    37481.5449 34479.9901 180.0   1.24262  0.01   
  1  6    0    3    85539.9130 80549.8546 0.0     1.23944  0.01   
  1  3    3    3    22077.5538 21171.1024 -180.0  1.23603  0.01   
  1  2    2    -5   89.6069    86.2516    -0.0    1.23547  0.00   
  1  2    4    2    88869.2041 85031.7347 -180.0  1.23167  0.03   
  1  10   2    -3   5647.7483  5296.2702  180.0   1.23011  0.00   
  1  4    4    1    33609.1187 30784.3574 180.0   1.22847  0.01   
  1  11   1    -2   25682.5854 22973.4275 180.0   1.22302  0.01   
  1  11   1    -3   25788.8534 22687.4234 -0.0    1.22047  0.01   
  1  4    0    4    57302.9874 49342.0270 0.0     1.21933  0.01   
  1  2    4    -3   35445.4628 30325.7911 -0.0    1.21903  0.01   
  1  9    1    1    681.6088   545.2133   0.0     1.21617  0.00   
  1  9    1    -5   5063.1415  4033.8871  -180.0  1.21594  0.00   
  1  7    3    -4   102908.5062 82165.3202 -180.0  1.21278  0.03   
  1  6    4    -1   28259.6761 23441.0836 -0.0    1.21081  0.01   
  1  10   2    -1   7886.8251  6634.7310  -0.0    1.21030  0.00   
  1  4    4    -3   2853.5968  2529.9312  180.0   1.20859  0.00   
  1  8    0    2    19109.2773 17762.6112 180.0   1.20704  0.00   
  1  6    4    -2   41155.7910 42298.4051 180.0   1.20356  0.01   
  1  7    3    1    71850.7502 78517.3831 -0.0    1.20089  0.02   
  1  9    3    -2   33274.3706 37376.0684 -0.0    1.19526  0.01   
  1  1    1    5    695.3422   800.5287   0.0     1.18850  0.00   
  1  0    4    3    1181.3238  1382.8197  -0.0    1.18443  0.00   
  1  10   0    -5   59976.4432 70014.2268 0.0     1.18392  0.01   
  1  8    2    -5   427.7155   498.9079   -0.0    1.18382  0.00   
  1  11   1    -1   87739.0549 100907.6030 180.0   1.18258  0.03   
  1  1    3    4    67740.2770 66919.2589 -180.0  1.17791  0.02   
  1  6    4    0    61748.7036 57053.5207 -0.0    1.17594  0.02   
  1  11   1    -4   102.2536   93.9748    -180.0  1.17572  0.00   
  1  10   2    -4   71248.5866 64962.9406 -0.0    1.17535  0.02   
  1  9    3    -1   9727.1672  8789.8732  180.0   1.17479  0.00   
  1  9    3    -3   71623.8430 64664.7174 -0.0    1.17472  0.02   
  1  6    0    -6   21521.5808 19349.6617 180.0   1.17433  0.00   
  1  4    0    -6   702.5580   628.0042   0.0     1.17238  0.00   
  1  0    2    5    79738.0543 71586.4254 180.0   1.16340  0.02   
  1  6    4    -3   47558.5014 45622.2462 180.0   1.15634  0.01   
  1  5    1    -6   107478.1481 99386.6759 0.0     1.15425  0.03   
  1  2    0    5    4517.9498  4136.2939  180.0   1.15367  0.00   
  1  12   0    -3   88247.8548 79371.1369 180.0   1.15003  0.01   
  1  12   0    -2   15486.3909 15075.2684 180.0   1.14388  0.00   
  1  10   2    0    22819.0491 22086.5681 -180.0  1.14146  0.01   
  1  6    2    3    48749.8436 49908.0359 0.0     1.13687  0.01   
  1  1    5    0    1257.7997  1287.4921  180.0   1.13688  0.00   
  1  7    1    -6   430.1687   441.4617   -0.0    1.13669  0.00   
  1  8    0    -6   88239.3457 90821.4279 180.0   1.13644  0.01   
  1  10   0    1    90301.3662 93674.8840 180.0   1.13310  0.01   
  1  3    1    -6   30330.7232 31476.8285 0.0     1.13315  0.01   
  1  5    3    -5   229.9858   236.8583   -180.0  1.13244  0.00   
  1  4    4    2    372.2906   381.4429   -180.0  1.13202  0.00   
  1  2    0    -6   51717.6156 52508.8543 180.0   1.13115  0.01   
  1  3    3    -5   27469.3604 27468.8089 -0.0    1.12788  0.01   
  1  1    5    -1   9692.8387  9709.0233  0.0     1.12695  0.00   
  1  4    2    4    45054.0850 45218.7083 -0.0    1.12129  0.01   
  1  12   0    -4   6546.1469  6553.4782  180.0   1.11997  0.00   
  1  7    1    3    44572.5193 44596.7547 180.0   1.11922  0.01   
  1  9    3    0    10126.5370 10128.9269 -180.0  1.11912  0.00   
  1  9    3    -4   2463.5371  2462.9844  -0.0    1.11900  0.00   
  1  2    4    3    1113.5705  1038.8928  180.0   1.11504  0.00   
  1  5    1    4    678.7467   626.8132   0.0     1.11448  0.00   
  1  8    2    2    16582.1799 15141.7138 -180.0  1.11171  0.00   
  1  1    5    1    4712.2246  4308.7952  0.0     1.11160  0.00   
  1  11   1    0    4004.0098  3721.9646  -180.0  1.11054  0.00   
  1  6    4    1    14.4588    13.8051    0.0     1.10873  0.00   
  1  4    4    -4   63095.5360 60158.3636 0.0     1.10884  0.02   
  1  3    5    -1   11858.9925 11331.3162 180.0   1.10629  0.00   
  1  12   0    -1   5056.2192  4684.4420  0.0     1.10317  0.00   
  1  5    3    3    1.5152     1.4101     -180.0  1.10204  0.00   
  1  2    4    -4   62637.0739 58355.2676 0.0     1.10194  0.02   
  1  11   1    -5   705.6589   667.6865   180.0   1.10111  0.00   
  1  7    3    -5   43314.0519 41156.3613 -180.0  1.10094  0.01   
  1  3    5    0    96249.8239 91832.7780 180.0   1.10078  0.03   
  1  8    4    -2   10667.5752 10497.2577 0.0     1.09958  0.00   
  1  10   2    -5   55793.1679 55797.5449 -0.0    1.09357  0.02   
  1  8    4    -1   64681.4317 63479.5915 0.0     1.09061  0.02   
  2  1    1    1    5863.3117  5924.7996  0.0     2.08985  31.36  
  2  2    0    0    4953.4359  5003.1726  0.0     1.80987  15.68  
  2  2    2    0    3050.4897  2771.1942  0.0     1.27977  11.34  
  2  3    1    1    1934.6694  1895.8211  0.0     1.09139  12.00  
_reflns_number_total  816
_reflns_d_resolution_low    7.719
_reflns_d_resolution_high   1.090

# POWDER DATA TABLE
_pd_meas_2theta_range_min  5.00000
_pd_meas_2theta_range_max  89.98000
_pd_meas_2theta_range_inc  0.01000
_pd_meas_number_of_points  8499

loop_
   _pd_meas_intensity_total
   _pd_calc_intensity_total
   _pd_proc_intensity_bkg_calc
   _pd_proc_ls_weight
  39863.2      42953.0614   42951.1078  0.00002508579 
  39409.8      42708.3828   42706.4237  0.0000253744 
  40138.82     42471.4631   42469.4986  0.00002491354 
  39914.62     42242.1271   42240.1572  0.00002505348 
  39632.48     42020.2029   42018.2275  0.00002523183 
  39655.96     41805.521    41803.5401  0.00002521689 
  39653.06     41597.915    41595.9286  0.00002521873 
  39828.78     41397.2213   41395.2294  0.00002510747 
  40307.56     41203.279    41201.2816  0.00002480924 
  40170.63     41015.9301   41013.927   0.00002489381 
  39948.04     40835.019    40833.0104  0.00002503252 
  39737.79     40660.3931   40658.3788  0.00002516496 
  39850.58     40491.9022   40489.8822  0.00002509374 
  39230.24     40329.3987   40327.3731  0.00002549054 
  39916.74     40172.7376   40170.7063  0.00002505215 
  40168.82     40021.7766   40019.7396  0.00002489493 
  39861.34     39876.3757   39874.3329  0.00002508696 
  39590.31     39736.3973   39734.3488  0.00002525871 
  38939.84     39601.7064   39599.652   0.00002568064 
  39387.27     39472.1703   39470.1101  0.00002538891 
  39586.89     39347.6586   39345.5926  0.00002526089 
  39299.34     39228.0434   39225.9715  0.00002544572 
  39412.51     39113.199    39111.1212  0.00002537265 
  39571.57     39003.0019   39000.9181  0.00002527067 
  39325.79     38897.3309   38895.2412  0.00002542861 
  39123.66     38796.0671   38793.9714  0.00002555998 
  39389.93     38699.0935   38696.9919  0.0000253872 
  40086.27     38607.1512   38604.1879  0.0000249462 
  39244.76     38518.418    38515.447   0.00002548111 
  38951.18     38433.6374   38430.6587  0.00002567316 
  39205.63     38352.701    38349.7145  0.00002550654 
  39040.29     38276.2724   38272.508   0.00002561456 
  39340.44     38202.7086   38198.9348  0.00002541914 
  39087.47     38132.6757   38128.8926  0.00002558365 
  39298.46     38066.0733   38062.2808  0.00002544629 
  39345.72     38002.8028   37999.0008  0.00002541573 
  38795.8      37942.7675   37938.956   0.00002577599 
  38749.94     37885.8726   37882.0516  0.00002580649 
  38620.84     37832.0251   37828.1945  0.00002589276 
  38579.34     37781.1338   37777.2936  0.00002592061 
  38644.65     37733.1094   37729.2596  0.0000258768 
  38616.13     37687.8642   37684.0047  0.00002589591 
  38290.84     37645.3123   37641.4431  0.00002611591 
  38793.61     37605.3696   37601.4906  0.00002577744 
  38908.67     37567.9534   37564.0646  0.00002570121 
  38421.4      37532.983    37529.0844  0.00002602716 
  38225.43     37500.3792   37496.4707  0.0000261606 
  38686.04     37470.0643   37466.1459  0.00002584912 
  39005.9      37441.9623   37438.034   0.00002563715 
  38675.54     37415.9988   37412.0605  0.00002585614 
  38516.64     37392.1008   37388.1524  0.0000259628 
  38713.43     37370.197    37366.2385  0.00002583083 
  38638.23     37350.2174   37346.2488  0.0000258811 
  38278.77     37332.0936   37328.1148  0.00002612414 
  38245.68     37315.7586   37311.7697  0.00002614674 
  38399.92     37301.1469   37297.1477  0.00002604172 
  37829.52     37288.1942   37284.1848  0.00002643438 
  37994.95     37276.838    37272.8182  0.00002631929 
  38299.67     37267.0166   37262.9865  0.00002610989 
  38447.06     37258.6702   37254.6297  0.00002600979 
  38449.23     37251.7399   37247.6889  0.00002600832 
  38456.59     37246.1684   37242.1069  0.00002600335 
  38505.56     37241.8994   37237.8274  0.00002597028 
  38374.36     37238.8782   37234.7956  0.00002605907 
  38271.18     37237.051    37232.9577  0.00002612932 
  38145.43     37236.3654   37232.2615  0.00002621546 
  38240.45     37236.7703   37232.6556  0.00002615032 
  38737.15     37238.2155   37234.0901  0.00002581501 
  38056.62     37240.6523   37236.5161  0.00002627664 
  38331.81     37244.0329   37239.8858  0.00002608799 
  38174.77     37248.3107   37244.1528  0.00002619531 
  38200.49     37253.4403   37249.2715  0.00002617767 
  38910.79     37259.3773   37255.1975  0.00002569981 
  38284.27     37266.0784   37261.8875  0.00002612039 
  38326.81     37273.5013   37269.2994  0.0000260914 
  38090.82     37281.6049   37277.3918  0.00002625304 
  38240.74     37290.349    37286.1247  0.00002615012 
  38273.46     37299.6944   37295.4589  0.00002612777 
  37755.17     37310.5802   37305.3562  0.00002648644 
  37811.72     37321.0165   37315.7793  0.00002644683 
  38065.22     37331.9426   37326.6922  0.0000262707 
  37973.03     37343.3231   37338.0593  0.00002633448 
  38153.04     37356.0032   37349.8465  0.00002621023 
  38262.73     37368.192    37362.0202  0.00002613509 
  38240.21     37380.7349   37374.5479  0.00002615048 
  37801.22     37393.6002   37387.3979  0.00002645417 
  37635.5      37406.757    37400.5394  0.00002657066 
  37955.79     37420.1754   37413.9424  0.00002634644 
  38062.05     37433.8263   37427.5778  0.00002627289 
  37732.35     37447.6813   37441.4174  0.00002650246 
  37930.88     37461.713    37455.4335  0.00002636374 
  37382.56     37475.8947   37469.5996  0.00002675044 
  37758.77     37490.2005   37483.8897  0.00002648391 
  37988.66     37504.6052   37498.2786  0.00002632365 
  37498.85     37519.0844   37512.742   0.00002666748 
  37463.2      37533.6144   37527.2561  0.00002669286 
  37833.41     37548.1724   37541.7982  0.00002643166 
  37906.77     37562.7361   37556.3459  0.00002638051 
  38149.36     37577.284    37570.8777  0.00002621276 
  38155.15     37591.7952   37585.3728  0.00002620878 
  38024.89     37606.2497   37599.811   0.00002629856 
  37761.91     37620.6279   37614.1729  0.00002648171 
  37543.76     37634.9109   37628.4397  0.00002663558 
  37608.3      37649.0807   37642.593   0.00002658988 
  37679.8      37663.1195   37656.6153  0.00002653942 
  37496.02     37677.0105   37670.4898  0.0000266695 
  37618.53     37690.7373   37684.1999  0.00002658264 
  37618.8      37704.284    37697.73    0.00002658245 
  37706.84     37717.6357   37711.0649  0.00002652039 
  37477.41     37730.7775   37724.19    0.00002668274 
  37334.98     37743.6956   37737.0911  0.00002678453 
  37240.58     37756.3763   37749.7549  0.00002685243 
  37234.78     37768.8067   37762.1682  0.00002685661 
  37590.56     37780.9743   37774.3188  0.00002660242 
  37178.28     37792.8673   37786.1946  0.00002689743 
  37337.24     37804.4742   37797.7842  0.00002678291 
  37413.13     37815.784    37809.0768  0.00002672858 
  37702.61     37826.7864   37820.0618  0.00002652336 
  37517.08     37837.4714   37830.7293  0.00002665453 
  37451.3      37847.8295   37841.0699  0.00002670134 
  37604.62     37857.8516   37851.0744  0.00002659248 
  37425.36     37867.5292   37860.7343  0.00002671985 
  37453.16     37876.8541   37870.0414  0.00002670002 
  37219.03     37885.8185   37878.988   0.00002686798 
  37145.94     37894.4153   37887.5668  0.00002692084 
  37150.48     37902.6374   37895.771   0.00002691755 
  37193.07     37910.4783   37903.5939  0.00002688673 
  37448.41     37917.9321   37911.0295  0.0000267034 
  37111.03     37924.993    37918.0721  0.00002694617 
  37078.75     37931.6555   37924.7164  0.00002696963 
  37150.36     37937.9149   37930.9574  0.00002691764 
  37213.92     37943.7664   37936.7905  0.00002687167 
  37188.49     37949.2058   37942.2113  0.00002689004 
  36847.14     37954.2292   37947.2161  0.00002713915 
  37160.13     37958.833    37951.8012  0.00002691056 
  37358.79     37963.014    37955.9634  0.00002676746 
  37026.85     37966.7692   37959.6998  0.00002700743 
  36997.3      37970.096    37963.0077  0.000027029 
  37141.33     37972.9921   37965.8848  0.00002692418 
  37250.58     37975.4556   37968.3291  0.00002684522 
  37158.72     37977.4846   37970.339   0.00002691158 
  37202.2      37979.0778   37971.9129  0.00002688013 
  37174.36     37980.2339   37973.0497  0.00002690026 
  37204.26     37980.9522   37973.7486  0.00002687864 
  37242        37981.232    37974.0088  0.0000268514 
  37517.86     37981.0729   37973.8301  0.00002665397 
  37628.28     37980.4748   37973.2123  0.00002657576 
  37041.14     37979.4378   37972.1555  0.00002699701 
  36715.55     37977.9623   37970.6602  0.00002723642 
  36940.21     37976.0489   37968.7268  0.00002707077 
  37255.7      37973.6985   37966.3563  0.00002684153 
  37394.47     37970.912    37963.5497  0.00002674192 
  36995.1      37967.6908   37960.3083  0.00002703061 
  36992.36     37964.0363   37956.6334  0.00002703261 
  36927.32     37959.9501   37952.5268  0.00002708022 
  37011.34     37955.4341   37947.9903  0.00002701875 
  36867.73     37950.4904   37943.0261  0.00002712399 
  36667.1      37945.1213   37937.6362  0.0000272724 
  36489.98     37939.329    37931.8232  0.00002740478 
  36742.73     37933.1163   37925.5896  0.00002721627 
  36582.61     37926.4859   37918.9382  0.00002733539 
  37112.25     37919.4407   37911.8719  0.00002694528 
  37055.02     37911.9837   37904.3938  0.0000269869 
  37040.85     37904.1183   37896.5072  0.00002699722 
  37002.21     37895.8479   37888.2153  0.00002702541 
  37019.89     37887.1758   37879.5218  0.00002701251 
  36996.61     37878.1059   37870.4303  0.0000270295 
  37179.53     37868.6419   37860.9447  0.00002689652 
  36922.8      37858.7877   37851.0687  0.00002708354 
  36555.88     37848.5475   37840.8066  0.00002735538 
  36752.47     37837.9253   37830.1625  0.00002720906 
  37029.07     37826.9255   37819.1406  0.00002700581 
  36857.68     37815.5525   37807.7455  0.00002713139 
  36538.32     37803.8108   37795.9815  0.00002736853 
  36703.57     37791.7051   37783.8534  0.00002724531 
  36919.86     37779.2399   37771.3658  0.00002708569 
  37012.41     37766.4203   37758.5235  0.00002701797 
  37087.9      37753.251    37745.3316  0.00002696297 
  36652.64     37739.7371   37731.7949  0.00002728316 
  36676.35     37725.8837   37717.9185  0.00002726553 
  36641.15     37711.6958   37703.7076  0.00002729172 
  36493.2      37697.1788   37689.1675  0.00002740237 
  36649.95     37682.338    37674.3034  0.00002728517 
  36744.82     37667.1787   37659.1208  0.00002721472 
  36708.63     37651.7063   37643.625   0.00002724155 
  36734.96     37635.9265   37627.8216  0.00002722203 
  36516.09     37619.8448   37611.7162  0.00002738519 
  36465.47     37603.4667   37595.3143  0.0000274232 
  36158.04     37586.798    37578.6217  0.00002765637 
  36513.02     37569.8445   37561.6441  0.00002738749 
  36390.98     37552.6118   37544.3872  0.00002747934 
  36189.57     37536.0973   37526.857   0.00002763227 
  36752.41     37518.3258   37509.0592  0.0000272091 
  36622.24     37500.2928   37490.9997  0.00002730581 
  36452.51     37482.0041   37472.6845  0.00002743295 
  36793.61     37463.4659   37454.1195  0.00002717863 
  36777.95     37445.5776   37435.3108  0.00002719021 
  36472.52     37426.5598   37416.2643  0.0000274179 
  36798.14     37407.3105   37396.9861  0.00002717529 
  37003.19     37387.8357   37377.4823  0.0000270247 
  36688.56     37368.1415   37357.759   0.00002725645 
  36671.05     37348.2339   37337.8222  0.00002726947 
  36762.77     37328.1192   37317.6781  0.00002720143 
  36986.66     37307.8035   37297.3328  0.00002703677 
  37036.55     37287.2928   37276.7925  0.00002700036 
  36710.15     37266.5934   37256.0632  0.00002724042 
  36608.5      37245.7114   37235.1512  0.00002731606 
  36690.41     37224.6529   37214.0627  0.00002725508 
  36601.25     37203.4241   37192.8037  0.00002732147 
  36607.98     37182.0312   37171.3803  0.00002731645 
  36795.59     37160.4803   37149.7989  0.00002717717 
  36573.53     37138.7776   37128.0655  0.00002734218 
  36738.59     37116.9291   37106.1862  0.00002721934 
  36624.36     37094.9411   37084.1672  0.00002730423 
  36459.66     37072.8196   37062.0146  0.00002742757 
  36821.64     37050.5708   37039.7345  0.00002715794 
  36799.75     37028.2008   37017.333   0.0000271741 
  36641.18     37005.7155   36994.8162  0.0000272917 
  36330.89     36983.1212   36972.1901  0.00002752479 
  36727.02     36960.4237   36949.4607  0.00002722791 
  36735.6      36937.6292   36926.6341  0.00002722155 
  36434.7      36914.7436   36903.7163  0.00002744636 
  36651.53     36891.7729   36880.7133  0.00002728399 
  36644.84     36868.7231   36857.6309  0.00002728897 
  36590.77     36845.6      36834.4751  0.0000273293 
  36666.49     36822.4095   36811.2517  0.00002727286 
  36490.84     36799.1575   36787.9667  0.00002740414 
  36288.64     36775.8499   36764.6259  0.00002755683 
  35885.97     36752.4924   36741.235   0.00002786604 
  35963.28     36729.0907   36717.7998  0.00002780614 
  36335.86     36705.6507   36694.3261  0.00002752102 
  36544.43     36682.1779   36670.8194  0.00002736395 
  36467.78     36658.6781   36647.2855  0.00002742147 
  36307.31     36635.1568   36623.73    0.00002754266 
  36464.85     36611.6196   36600.1585  0.00002742367 
  36037.62     36588.0721   36576.5764  0.00002774878 
  36146.29     36564.5197   36552.9892  0.00002766536 
  36251.54     36540.9679   36529.4025  0.00002758504 
  36151.05     36517.4221   36505.8215  0.00002766171 
  36502.3      36493.8876   36482.2517  0.00002739553 
  36193.02     36470.3697   36458.6984  0.00002762964 
  36209.99     36446.8738   36435.1668  0.00002761669 
  36384.46     36423.4049   36411.6621  0.00002748426 
  36560.65     36399.9684   36388.1895  0.00002735181 
  36839.49     36376.5693   36364.7542  0.00002714478 
  36533.71     36353.2127   36341.3611  0.00002737198 
  36273.81     36329.9035   36318.0154  0.0000275681 
  36740.48     36306.6468   36294.7219  0.00002721794 
  36701.82     36283.4475   36271.4856  0.00002724661 
  36744.28     36260.3105   36248.3114  0.00002721512 
  36571.97     36237.2405   36225.204   0.00002734335 
  36305.51     36214.2423   36202.1682  0.00002754403 
  36399.63     36191.3206   36179.2087  0.00002747281 
  36478.84     36168.4801   36156.3302  0.00002741315 
  36280.75     36145.7253   36133.5372  0.00002756283 
  36714.43     36123.0608   36110.8343  0.00002723725 
  36877.4      36100.491    36088.2259  0.00002711688 
  36342.04     36078.0205   36065.7165  0.00002751634 
  36192.9      36055.6534   36043.3104  0.00002762973 
  36045.61     36033.3942   36021.0119  0.00002774263 
  36216.39     36011.2471   35998.8253  0.00002761181 
  36176.94     35989.2163   35976.7548  0.00002764192 
  36287.71     35967.3058   35954.8045  0.00002755754 
  36281.95     35945.5199   35932.9784  0.00002756191 
  35947.67     35923.8624   35911.2806  0.00002781821 
  35911.65     35902.3373   35889.7149  0.00002784612 
  35869.91     35880.9486   35868.2854  0.00002787852 
  35718.39     35859.7001   35846.9958  0.00002799678 
  36236.34     35838.5954   35825.8499  0.00002759661 
  36509.68     35817.6384   35804.8514  0.00002739 
  36519.66     35796.8327   35784.004   0.00002738251 
  36259.7      35776.1818   35763.3111  0.00002757883 
  36367.74     35755.6894   35742.7765  0.0000274969 
  36436.27     35735.3587   35722.4034  0.00002744518 
  36284.18     35715.1934   35702.1953  0.00002756022 
  36085.69     35695.1966   35682.1556  0.00002771182 
  36030.07     35675.3716   35662.2875  0.00002775459 
  36050.25     35655.7218   35642.5942  0.00002773906 
  35653.91     35636.2502   35623.0789  0.00002804741 
  35761.57     35616.9599   35603.7447  0.00002796298 
  36094.48     35597.854    35584.5946  0.00002770507 
  36087.82     35578.9354   35565.6315  0.00002771018 
  36114.62     35560.207    35546.8585  0.00002768962 
  35907.82     35541.6717   35528.2782  0.00002784909 
  36069.83     35523.3322   35509.8935  0.000027724 
  35865.36     35505.1913   35491.7071  0.00002788206 
  36035.48     35487.2516   35473.7216  0.00002775043 
  36241.25     35469.5158   35455.9397  0.00002759287 
  36115.27     35451.9863   35438.3639  0.00002768912 
  35957.85     35434.6656   35420.9966  0.00002781034 
  35953.05     35417.5561   35403.8403  0.00002781405 
  36118.46     35400.6603   35386.8972  0.00002768667 
  36279.85     35383.9803   35370.1698  0.00002756351 
  36365.45     35367.5183   35353.6601  0.00002749863 
  36216.22     35351.2767   35337.3705  0.00002761194 
  35991.6      35335.2574   35321.3028  0.00002778426 
  36151.78     35319.4625   35305.4593  0.00002766116 
  36052.35     35303.894    35289.8419  0.00002773744 
  36448.49     35288.5538   35274.4525  0.00002743598 
  36129.9      35273.4437   35259.2929  0.00002767791 
  36041.03     35258.5657   35244.3651  0.00002774615 
  35675.12     35243.9213   35229.6706  0.00002803074 
  36014.7      35229.5821   35215.2112  0.00002776644 
  36063.16     35215.4105   35200.9885  0.00002772913 
  35852.4      35201.4774   35187.0041  0.00002789214 
  36013.04     35187.847    35173.2594  0.00002776772 
  36086.44     35174.3958   35159.756   0.00002771124 
  36066.89     35161.2019   35146.4952  0.00002772626 
  35998.56     35148.2379   35133.4783  0.00002777889 
  35947.86     35135.5194   35120.7066  0.00002781807 
  35930.86     35123.0477   35108.1814  0.00002783123 
  36139.5      35110.8239   35095.9037  0.00002767055 
  36146.89     35098.8621   35083.8747  0.0000276649 
  36159.14     35087.1374   35072.0954  0.00002765552 
  35840.06     35075.6639   35060.5668  0.00002790174 
  35835.54     35064.4423   35049.2899  0.00002790526 
  35863.45     35053.4736   35038.2655  0.00002788354 
  35901.5      35042.7587   35027.4945  0.00002785399 
  35874.07     35032.2982   35016.9776  0.00002787529 
  35937.82     35022.0929   35006.7155  0.00002782584 
  35955.36     35012.1435   34996.709   0.00002781226 
  35938.46     35002.4506   34986.9585  0.00002782534 
  35722.48     34993.0148   34977.4647  0.00002799358 
  35501.59     34983.8365   34968.2281  0.00002816775 
  36202.32     34974.9162   34959.2491  0.00002762254 
  35919.09     34966.2544   34950.5281  0.00002784035 
  35691.42     34957.8513   34942.0655  0.00002801794 
  35726.88     34949.7789   34933.8615  0.00002799013 
  36009.32     34941.8944   34925.9165  0.00002777059 
  35890.01     34934.2695   34918.2305  0.00002786291 
  36072.33     34926.9042   34910.8039  0.00002772208 
  36129.56     34919.8633   34903.6366  0.00002767817 
  35762.47     34913.0179   34896.7286  0.00002796227 
  35448.13     34906.4323   34890.0801  0.00002821023 
  35882.9      34900.1065   34883.691   0.00002786843 
  35958.16     34894.0405   34877.5611  0.0000278101 
  35620.02     34888.234    34871.6904  0.0000280741 
  35818.68     34882.6869   34866.0786  0.00002791839 
  35794.11     34877.3989   34860.7255  0.00002793756 
  35890.56     34872.3699   34855.6308  0.00002786248 
  36051.23     34867.5994   34850.7943  0.0000277383 
  35631.18     34863.0872   34846.2155  0.00002806531 
  35734.38     34858.8328   34841.894   0.00002798425 
  35755.21     34854.8357   34837.8294  0.00002796795 
  35811.52     34851.0955   34834.0212  0.00002792398 
  35804.11     34847.6116   34830.4688  0.00002792975 
  36086.89     34844.3834   34827.1716  0.00002771089 
  36149.23     34841.4104   34824.1291  0.00002766311 
  35779.56     34838.6919   34821.3405  0.00002794892 
  35907.41     34836.2271   34818.8052  0.0000278494 
  35986.72     34834.0154   34816.5224  0.00002778803 
  35937.34     34832.0559   34814.4913  0.00002782621 
  36236.68     34830.3478   34812.7111  0.00002759635 
  36226.37     34828.8903   34811.181   0.0000276042 
  36116.59     34827.6825   34809.8999  0.00002768811 
  36202.52     34826.7234   34808.8671  0.00002762239 
  36182.98     34826.0121   34808.0815  0.0000276373 
  36052.71     34825.5476   34807.542   0.00002773717 
  35994.99     34825.3287   34807.2477  0.00002778164 
  35899.34     34825.3545   34807.1975  0.00002785567 
  35781.71     34825.6238   34807.3901  0.00002794724 
  35915.96     34826.1355   34807.8246  0.00002784278 
  35420.85     34826.8884   34808.4996  0.00002823196 
  35441.63     34827.8813   34809.4141  0.00002821541 
  36138.07     34829.1129   34810.5666  0.00002767165 
  36019.11     34830.5819   34811.9559  0.00002776304 
  35891.78     34832.287    34813.5807  0.00002786153 
  35995.39     34834.2269   34815.4397  0.00002778134 
  35779.98     34836.4002   34817.5314  0.00002794859 
  35635.09     34839.8607   34819.8544  0.00002806223 
  35689.48     34842.4987   34822.4074  0.00002801946 
  35572.54     34845.3657   34825.1887  0.00002811157 
  35637.77     34848.4603   34828.197   0.00002806012 
  35624.23     34852.7293   34831.4306  0.00002807078 
  35629.27     34856.2764   34834.8881  0.00002806681 
  35731.88     34860.0465   34838.5677  0.00002798621 
  35623.69     34864.0378   34842.468   0.00002807121 
  35462.53     34868.2489   34846.5872  0.00002819878 
  35437.14     34872.678    34850.9237  0.00002821898 
  35518.19     34877.3234   34855.4759  0.00002815459 
  35727.17     34882.1835   34860.2419  0.0000279899 
  35847.3      34887.2565   34865.22    0.0000278961 
  35850.41     34892.5407   34870.4085  0.00002789368 
  35762.23     34898.0342   34875.8055  0.00002796246 
  35544.51     34903.7352   34881.4093  0.00002813374 
  35581.08     34909.6943   34887.218   0.00002810482 
  35439.25     34915.8052   34893.2298  0.0000282173 
  35365.51     34922.118    34899.4427  0.00002827614 
  35252.59     34928.631    34905.8549  0.00002836671 
  35410.56     34935.3893   34912.4644  0.00002824016 
  35624.62     34942.2969   34919.2693  0.00002807047 
  35585.61     34949.3987   34926.2676  0.00002810125 
  35744.55     34956.693    34933.4574  0.00002797629 
  35569.41     34964.1776   34940.8366  0.00002811405 
  35538.11     34971.8505   34948.4032  0.00002813881 
  35490        34979.7097   34956.1552  0.00002817695 
  35651.87     34987.7532   34964.0905  0.00002804902 
  35542.39     34995.9789   34972.2071  0.00002813542 
  35449.91     35004.3847   34980.5028  0.00002820882 
  35419.73     35012.9686   34988.9755  0.00002823285 
  35239.78     35021.7283   34997.6232  0.00002837702 
  35265.27     35030.6619   35006.4436  0.00002835651 
  35480.46     35039.7672   35015.4347  0.00002818453 
  35314.59     35049.0419   35024.5942  0.00002831691 
  35796.46     35058.4841   35033.92    0.00002793572 
  35786.69     35068.0913   35043.4099  0.00002794335 
  35719.88     35077.8616   35053.0617  0.00002799561 
  35686.8      35087.7926   35062.8731  0.00002802157 
  35480.57     35097.8823   35072.842   0.00002818444 
  35367.38     35108.1282   35082.9661  0.00002827464 
  35677.93     35118.5282   35093.2431  0.00002802853 
  35746.66     35129.0801   35103.6708  0.00002797464 
  35558.16     35139.7816   35114.2468  0.00002812294 
  35374.52     35150.6304   35124.969   0.00002826893 
  35248.87     35161.6243   35135.835   0.0000283697 
  35074.51     35172.761    35146.8426  0.00002851073 
  35247.13     35184.0381   35157.9893  0.0000283711 
  35489.07     35195.4535   35169.2729  0.00002817769 
  35531.96     35207.0047   35180.6911  0.00002814368 
  35527.52     35218.6894   35192.2415  0.00002814719 
  35523.5      35230.5054   35203.9218  0.00002815038 
  35524.34     35242.4504   35215.7297  0.00002814971 
  35692.4      35254.5219   35227.6627  0.00002801717 
  35622.8      35266.7177   35239.7185  0.00002807191 
  35495.7      35279.0354   35251.8949  0.00002817243 
  35657.9      35291.4726   35264.1893  0.00002804428 
  35772.19     35304.0271   35276.5994  0.00002795468 
  35728.42     35316.6965   35289.1229  0.00002798892 
  35905.21     35329.4783   35301.7574  0.00002785111 
  35920.58     35342.3703   35314.5004  0.00002783919 
  35710.85     35355.3701   35327.3497  0.00002800269 
  35519.75     35368.4754   35340.3027  0.00002815335 
  35260.01     35381.6837   35353.3571  0.00002836074 
  35166.04     35394.9927   35366.5106  0.00002843653 
  35496.14     35408.4001   35379.7607  0.00002817208 
  35626.68     35421.9034   35393.1051  0.00002806885 
  35335.62     35435.5003   35406.5412  0.00002830006 
  35144.45     35449.1885   35420.0668  0.00002845399 
  35363.93     35462.9655   35433.6795  0.0000282774 
  35514.81     35476.8291   35447.3768  0.00002815727 
  35291.14     35490.7768   35461.1564  0.00002833572 
  35209.76     35504.8063   35475.0158  0.00002840122 
  35479.73     35518.9152   35488.9527  0.00002818511 
  35448.46     35533.1012   35502.9646  0.00002820997 
  35708.35     35547.362    35517.0492  0.00002800465 
  35456.65     35561.6951   35531.2042  0.00002820345 
  35260.55     35576.0983   35545.4271  0.00002836031 
  35555.17     35590.5691   35559.7155  0.0000281253 
  35538.66     35605.1053   35574.067   0.00002813837 
  35256.75     35619.7046   35588.4794  0.00002836336 
  35274.53     35634.3645   35602.9501  0.00002834907 
  35394.87     35649.0829   35617.477   0.00002825268 
  35652.45     35663.8572   35632.0575  0.00002804856 
  35500.67     35678.6854   35646.6894  0.00002816848 
  35185.82     35693.565    35661.3702  0.00002842054 
  35196.82     35708.4938   35676.0978  0.00002841166 
  35115.39     35723.4694   35690.8696  0.00002847754 
  35419.07     35738.4896   35705.6834  0.00002823338 
  35702.26     35753.5522   35720.5369  0.00002800943 
  35416.15     35768.6548   35735.4277  0.00002823571 
  35153.97     35783.7952   35750.3535  0.00002844629 
  35183.04     35798.9712   35765.3121  0.00002842279 
  35360.34     35814.1805   35780.3011  0.00002828027 
  35162.73     35829.4208   35795.3182  0.0000284392 
  35200.94     35844.6901   35810.3612  0.00002840833 
  35107.77     35859.986    35825.4278  0.00002848372 
  35256.06     35875.3064   35840.5158  0.00002836392 
  35238.18     35890.649    35855.6228  0.00002837831 
  35488.6      35906.0118   35870.7466  0.00002817806 
  35173.71     35921.3924   35885.8851  0.00002843032 
  35035.36     35936.7889   35901.0359  0.00002854259 
  35055.54     35952.199    35916.1969  0.00002852616 
  35050.52     35967.6207   35931.3658  0.00002853025 
  34989.76     35983.0517   35946.5405  0.00002857979 
  35202.64     35998.4901   35961.7188  0.00002840696 
  35230.41     36013.9336   35976.8984  0.00002838457 
  35133.96     36029.3803   35992.0774  0.00002846249 
  35143.41     36044.8281   36007.2534  0.00002845484 
  34930.92     36060.2749   36022.4244  0.00002862793 
  34861.23     36075.7187   36037.5882  0.00002868516 
  35047.35     36091.1575   36052.7427  0.00002853283 
  35012.59     36106.5892   36067.8858  0.00002856115 
  34981.88     36122.012    36083.0155  0.00002858623 
  35005.07     36137.4237   36098.1296  0.00002856729 
  34985.71     36152.8226   36113.2261  0.0000285831 
  34958.89     36168.2065   36128.303   0.00002860503 
  35065.23     36183.5737   36143.3581  0.00002851828 
  35266.25     36199.3345   36158.3895  0.00002835572 
  35249.97     36214.6632   36173.3952  0.00002836882 
  35224.7      36229.9695   36188.3732  0.00002838917 
  35336.43     36245.2515   36203.3214  0.00002829941 
  35196.12     36260.5073   36218.2379  0.00002841222 
  35159.42     36276.1063   36233.1208  0.00002844188 
  35101.83     36291.3052   36247.9682  0.00002848854 
  35120.28     36306.4726   36262.778   0.00002847358 
  35095.85     36321.6067   36277.5485  0.0000284934 
  35096.3      36336.7058   36292.2776  0.00002849303 
  35137.51     36351.7682   36306.9635  0.00002845961 
  35200.62     36366.7923   36321.6044  0.00002840859 
  35004.12     36381.7762   36336.1985  0.00002856807 
  34925.4      36396.7185   36350.7437  0.00002863246 
  34827.6      36411.6174   36365.2385  0.00002871286 
  34852.63     36426.4713   36379.6809  0.00002869224 
  34663.33     36441.2788   36394.0692  0.00002884893 
  34660.27     36456.0381   36408.4016  0.00002885148 
  34916.74     36470.7479   36422.6763  0.00002863956 
  35037.58     36485.4065   36436.8917  0.00002854078 
  34881.24     36500.0125   36451.0459  0.00002866871 
  34856.93     36514.5645   36465.1374  0.0000286887 
  35260.6      36529.061    36479.1643  0.00002836027 
  35312.9      36543.5006   36493.1252  0.00002831826 
  34963.55     36557.8819   36507.0182  0.00002860121 
  34944.2      36572.2037   36520.8418  0.00002861705 
  35083.84     36586.4644   36534.5943  0.00002850315 
  34957.59     36600.663    36548.2742  0.00002860609 
  34960.68     36614.7981   36561.8798  0.00002860356 
  35022.38     36628.8685   36575.4097  0.00002855317 
  34847.84     36642.8729   36588.8622  0.00002869618 
  34819.6      36656.8103   36602.2358  0.00002871946 
  34670.25     36670.6794   36615.5291  0.00002884317 
  34778.24     36684.4793   36628.7405  0.00002875361 
  35148.04     36698.2087   36641.8686  0.00002845109 
  35309.19     36711.8667   36654.9119  0.00002832124 
  35280.35     36725.4523   36667.8689  0.00002834439 
  35188.8      36738.9646   36680.7383  0.00002841813 
  35245.51     36752.4026   36693.5187  0.00002837241 
  35286.16     36765.7653   36706.2086  0.00002833972 
  35075.13     36779.0521   36718.8067  0.00002851023 
  34965.19     36792.2621   36731.3117  0.00002859987 
  34883.1      36805.3944   36743.7223  0.00002866718 
  35294.7      36818.4485   36756.037   0.00002833287 
  35247.85     36831.4237   36768.2548  0.00002837052 
  35001.41     36844.3193   36780.3742  0.00002857028 
  35044.95     36857.1348   36792.394   0.00002853478 
  35151.26     36869.8697   36804.3131  0.00002844848 
  34912.89     36882.5233   36816.1301  0.00002864272 
  35148.8      36895.0955   36827.844   0.00002845047 
  35396.75     36907.5859   36839.4534  0.00002825118 
  35391.94     36919.994    36850.9574  0.00002825502 
  35263.7      36932.3197   36862.3547  0.00002835777 
  35074.34     36944.5629   36873.6442  0.00002851087 
  34760.55     36956.7234   36884.8248  0.00002876824 
  34789.8      36968.8012   36895.8956  0.00002874406 
  35026.25     36980.7962   36906.8553  0.00002855002 
  35152.27     36992.7088   36917.7029  0.00002844766 
  35083.8      37004.539    36928.4376  0.00002850318 
  34969.5      37016.2871   36939.0581  0.00002859635 
  34981.98     37027.9534   36949.5637  0.00002858615 
  35148.87     37039.5386   36959.9532  0.00002845042 
  35125.04     37051.043    36970.2259  0.00002846972 
  35090.53     37062.4674   36980.3807  0.00002849772 
  35212.05     37073.8124   36990.4167  0.00002839937 
  35320.96     37085.0918   37000.3331  0.0000283118 
  35301.18     37096.2811   37010.1291  0.00002832766 
  35141.23     37107.3941   37019.8037  0.0000284566 
  34915.19     37118.432    37029.3562  0.00002864083 
  35276.95     37129.4077   37038.7857  0.00002834712 
  35127.5      37140.3      37048.0915  0.00002846772 
  35299.18     37151.1219   37057.2728  0.00002832927 
  35264.11     37161.8753   37066.3288  0.00002835744 
  35342.67     37172.5621   37075.2589  0.00002829441 
  35496.75     37183.1849   37084.0623  0.00002817159 
  35445.33     37193.746    37092.7384  0.00002821246 
  35334.51     37205.243    37101.2865  0.00002830094 
  35291.66     37215.6907   37109.7059  0.00002833531 
  35343.42     37226.0856   37117.9961  0.00002829381 
  35484.54     37236.4311   37126.1563  0.00002818129 
  35603.11     37246.7308   37134.1861  0.00002808743 
  35713.31     37257.8837   37142.0848  0.00002800076 
  35698.94     37268.1062   37149.852   0.00002801204 
  35716.87     37278.2961   37157.487   0.00002799797 
  35779.89     37288.4587   37164.9894  0.00002794866 
  35814.34     37298.5993   37172.3587  0.00002792178 
  35770.74     37308.7244   37179.5944  0.00002795581 
  35708.95     37318.8403   37186.696   0.00002800418 
  35891.99     37328.9542   37193.6632  0.00002786137 
  36123.25     37339.0735   37200.4956  0.000027683 
  36236.5      37349.2071   37207.1926  0.00002759648 
  36114.08     37359.3637   37213.754   0.00002769003 
  36062.91     37369.5534   37220.1794  0.00002772932 
  36428.54     37379.7863   37226.4684  0.000027451 
  36543.11     37390.0749   37232.6208  0.00002736494 
  36436.11     37400.4314   37238.6362  0.0000274453 
  36348.02     37410.8697   37244.5144  0.00002751181 
  36624.53     37421.4048   37250.2551  0.0000273041 
  36879.77     37432.0526   37255.858   0.00002711514 
  36720.59     37442.8319   37261.323   0.00002723268 
  36779.61     37453.762    37266.6499  0.00002718898 
  37101.14     37464.8642   37271.8383  0.00002695335 
  37107.81     37476.1616   37276.8883  0.0000269485 
  37230.87     37487.6811   37281.7995  0.00002685943 
  37616.3      37499.4505   37286.572   0.00002658422 
  37869.89     37511.5013   37291.2056  0.0000264062 
  38063.95     37523.8672   37295.7001  0.00002627158 
  38161.19     37536.5877   37300.0556  0.00002620463 
  38372.75     37549.7045   37304.2719  0.00002606016 
  38544.63     37563.2644   37308.3491  0.00002594395 
  38803.49     37577.3183   37312.287   0.00002577088 
  39332.21     37591.9262   37316.0857  0.00002542445 
  39589.66     37607.1518   37319.7453  0.00002525912 
  39742.82     37623.0673   37323.2656  0.00002516178 
  40026.7      37639.7525   37326.6469  0.00002498332 
  40188.29     37657.301    37329.8891  0.00002488287 
  40316.86     37675.8143   37332.9923  0.00002480352 
  40407.84     37695.4085   37335.9567  0.00002474767 
  40534.35     37716.2139   37338.7823  0.00002467043 
  40827.31     37738.3846   37341.4693  0.00002449341 
  41332.9      37762.0914   37344.0179  0.0000241938 
  41571.07     37787.5334   37346.4281  0.00002405519 
  41922.21     37814.9416   37348.7003  0.0000238537 
  42463.82     37844.5829   37350.8346  0.00002354946 
  42711.61     37876.7793   37352.8312  0.00002341284 
  42995.25     37911.9036   37354.6903  0.00002325838 
  43416.18     37950.402    37356.4123  0.00002303289 
  43841.34     37992.8043   37357.9973  0.00002280952 
  44186.5      38039.7585   37359.4458  0.00002263135 
  44272.5      38092.0303   37360.7579  0.00002258738 
  44690.97     38150.5425   37361.934   0.00002237588 
  45194.3      38216.393    37362.9744  0.00002212668 
  45726.18     38290.9081   37363.8795  0.00002186931 
  46295.56     38375.6339   37364.6497  0.00002160034 
  47173.04     38472.386    37365.2853  0.00002119855 
  47543.43     38583.2522   37365.7867  0.0000210334 
  47774.25     38710.6474   37366.1544  0.00002093178 
  48216.6      38857.2492   37366.3887  0.00002073975 
  48629.43     39026.0142   37366.4901  0.00002056368 
  48887.66     39220.0935   37366.4592  0.00002045506 
  48818.03     39442.8033   37366.2963  0.00002048424 
  48488.05     39697.3253   37366.0019  0.00002062364 
  48187.17     39986.4602   37365.5766  0.00002075241 
  47770.16     40312.08     37365.0209  0.00002093357 
  47045.71     40674.3504   37364.3352  0.00002125592 
  46316.48     41070.576    37363.5202  0.00002159059 
  45978.79     41493.6065   37362.5765  0.00002174916 
  45843.87     41930.2602   37361.5045  0.00002181317 
  45428.32     42360.0749   37360.305   0.0000220127 
  45209.48     42755.6821   37358.9784  0.00002211925 
  45313.66     43085.1036   37357.5255  0.0000220684 
  45945.87     43316.9605   37355.9468  0.00002176474 
  46400.3      43426.7545   37354.243   0.00002155158 
  47344.71     43402.3306   37352.4147  0.00002112168 
  48439.24     43246.5042   37350.4628  0.00002064442 
  49334.43     42976.332    37348.3877  0.00002026982 
  50144.7      42619.2327   37346.1903  0.00001994229 
  50447.87     42207.0193   37343.8712  0.00001982244 
  50351.21     41770.2627   37341.4312  0.0000198605 
  49469.12     41334.0366   37338.8711  0.00002021463 
  47861.68     40916.2891   37336.1915  0.00002089354 
  45646.57     40527.9977   37333.3932  0.00002190745 
  43486.36     40174.7717   37330.4771  0.00002299572 
  41554.8      39858.304    37327.4439  0.00002406461 
  39655.5      39577.8345   37324.2944  0.00002521718 
  38328.99     39331.0879   37321.0295  0.00002608991 
  37540.59     39115.138    37317.6499  0.00002663783 
  37027.98     38926.7462   37314.1565  0.0000270066 
  36624.07     38762.6752   37310.5502  0.00002730445 
  36453.61     38619.7903   37306.8318  0.00002743213 
  36314.69     38495.2383   37303.0023  0.00002753707 
  36103.11     38386.4287   37299.0624  0.00002769844 
  36053.07     38291.0656   37295.0131  0.00002773689 
  35821.91     38207.1529   37290.8553  0.00002791588 
  35839.54     38132.9494   37286.5899  0.00002790214 
  35817.68     38066.9929   37282.2179  0.00002791917 
  35833.29     38009.8275   37277.7402  0.00002790701 
  35772.29     37956.8479   37273.1577  0.0000279546 
  35644.05     37908.9579   37268.4715  0.00002805517 
  35581.84     37865.4388   37263.6824  0.00002810422 
  35385.51     37825.6881   37258.7916  0.00002826016 
  35341.18     37789.2062   37253.7999  0.0000282956 
  35422.77     37757.1755   37248.7083  0.00002823043 
  35637.02     37726.0307   37243.518   0.00002806071 
  35744.82     37697.0783   37238.2299  0.00002797608 
  35550.7      37670.0655   37232.8451  0.00002812884 
  35449.76     37644.7693   37227.3645  0.00002820894 
  35531.06     37621.0038   37221.7893  0.00002814439 
  35489.58     37598.605    37216.1205  0.00002817728 
  35431.11     37577.7348   37210.3592  0.00002822378 
  35409.98     37557.6597   37204.5065  0.00002824063 
  35375.74     37538.5737   37198.5635  0.00002826796 
  35463.95     37520.3796   37192.5312  0.00002819765 
  35267.72     37502.9922   37186.4108  0.00002835454 
  35163.67     37486.4394   37180.2033  0.00002843844 
  35056.05     37470.7143   37173.91    0.00002852575 
  34950        37455.3174   37167.5319  0.0000286123 
  35076.11     37440.4666   37161.0702  0.00002850943 
  35185.46     37426.114    37154.526   0.00002842083 
  35079.3      37412.2145   37147.9005  0.00002850684 
  34831.48     37398.8258   37141.1949  0.00002870966 
  34995.82     37385.7207   37134.4102  0.00002857484 
  35062.77     37372.9641   37127.5478  0.00002852028 
  35030.21     37360.5259   37120.6088  0.00002854679 
  35161.4      37348.3813   37113.5944  0.00002844028 
  35264.23     37336.5068   37106.5057  0.00002835735 
  35174.34     37324.8819   37099.344   0.00002842982 
  34897.37     37313.4867   37092.1106  0.00002865545 
  34861.28     37302.3046   37084.8065  0.00002868512 
  35035.09     37291.32     37077.4332  0.00002854281 
  35135.88     37280.5194   37069.9917  0.00002846094 
  35054.64     37269.8893   37062.4833  0.00002852689 
  35128.8      37259.419    37054.9093  0.00002846667 
  35443.09     37249.0981   37047.2709  0.00002821424 
  35693.09     37238.9178   37039.5695  0.00002801663 
  35341.73     37228.8693   37031.8061  0.00002829516 
  35228.74     37218.9456   37023.9822  0.00002838591 
  35296.58     37209.1404   37016.099   0.00002833136 
  35456.91     37199.4481   37008.1578  0.00002820325 
  35374.93     37189.8632   37000.1598  0.00002826861 
  35215.14     37180.3818   36992.1063  0.00002839688 
  35367.77     37171.0002   36983.9988  0.00002827433 
  35333.16     37161.7153   36975.8383  0.00002830203 
  35296.34     37152.5249   36967.6263  0.00002833155 
  35415.57     37143.4267   36959.3641  0.00002823617 
  35315.82     37134.4196   36951.0529  0.00002831592 
  35311.89     37125.5026   36942.6941  0.00002831907 
  35463.75     37116.6756   36934.2891  0.00002819781 
  35411.15     37107.9385   36925.8391  0.00002823969 
  35174.93     37099.2922   36917.3454  0.00002842934 
  35230.77     37090.7379   36908.8095  0.00002838428 
  35423.84     37082.2774   36900.2326  0.00002822958 
  35473.65     37073.9127   36891.6161  0.00002818994 
  35477.23     37065.6469   36882.9613  0.00002818709 
  35391.21     37057.4833   36874.2696  0.0000282556 
  35348.09     37049.4262   36865.5423  0.00002829007 
  35456.86     37041.4797   36856.7808  0.00002820329 
  35380.13     37033.6496   36847.9865  0.00002826445 
  35590.88     37025.942    36839.1606  0.00002809709 
  35832.89     37018.3638   36830.3046  0.00002790732 
  35636.93     37010.9224   36821.4199  0.00002806078 
  35658.63     37003.627    36812.5077  0.0000280437 
  35819.27     36996.4874   36803.5695  0.00002791793 
  35728.21     36989.5146   36794.6066  0.00002798909 
  35676.07     36982.7206   36785.6205  0.00002802999 
  35935.98     36976.1199   36776.6124  0.00002782726 
  36080.49     36969.7278   36767.5838  0.00002771581 
  36297.95     36963.5618   36758.5361  0.00002754977 
  36523.02     36957.642    36749.4705  0.00002737999 
  36464        36951.9905   36740.3886  0.00002742431 
  36464.1      36946.6334   36731.2917  0.00002742423 
  36629.24     36941.5997   36722.1812  0.00002730059 
  36914.15     36936.9235   36713.0584  0.00002708988 
  37246.18     36932.6434   36703.9248  0.00002684839 
  37395.77     36928.8058   36694.7817  0.00002674099 
  37117.91     36925.464    36685.6305  0.00002694117 
  36952.47     36922.6812   36676.4727  0.00002706179 
  37369.19     36920.532    36667.3096  0.00002676001 
  37673.6      36919.1068   36658.1425  0.00002654379 
  37788.2      36918.5112   36648.973   0.00002646329 
  37723.77     36918.8714   36639.8024  0.00002650849 
  37710.87     36920.3359   36630.632   0.00002651755 
  37895.12     36923.0826   36621.4633  0.00002638862 
  38227.66     36927.3162   36612.2976  0.00002615907 
  38388.25     36933.2742   36603.1364  0.00002604964 
  38416.68     36941.2268   36593.981   0.00002603036 
  38586.48     36951.4827   36584.8328  0.00002591581 
  38690.39     36964.3785   36575.6933  0.00002584621 
  38732.04     36980.2798   36566.5638  0.00002581842 
  38840.66     36999.5668   36557.4456  0.00002574622 
  38998.77     37022.6259   36548.3402  0.00002564183 
  39148.66     37049.8029   36539.249   0.00002554366 
  39067.05     37081.3603   36530.1734  0.00002559702 
  39164.27     37117.3903   36521.1146  0.00002553348 
  39400.13     37157.7021   36512.0742  0.00002538063 
  39222.57     37201.6534   36503.0535  0.00002549552 
  39052.8      37247.9746   36494.0538  0.00002560636 
  39303.37     37294.6381   36485.0766  0.00002544311 
  39611.83     37338.8608   36476.1232  0.00002524498 
  39833.62     37377.3697   36467.195   0.00002510442 
  40115.91     37406.8894   36458.2934  0.00002492777 
  40429.37     37424.8024   36449.4197  0.00002473449 
  40723.75     37429.6967   36440.5754  0.0000245557 
  41258.04     37421.6555   36431.7617  0.0000242377 
  42000.44     37402.2418   36422.98    0.00002380927 
  42491.94     37374.2169   36414.2317  0.00002353387 
  42545.53     37341.0387   36405.5182  0.00002350423 
  42339.78     37306.2501   36396.8407  0.00002361845 
  42197.52     37273.0034   36388.2008  0.00002369808 
  41740.75     37243.7807   36379.5996  0.0000239574 
  40746.22     37220.3763   36371.0386  0.00002454215 
  39641.42     37204.0097   36362.5191  0.00002522614 
  38748.09     37195.5295   36354.0425  0.00002580772 
  38059.55     37195.5791   36345.61    0.00002627461 
  37599.23     37204.7486   36337.223   0.00002659629 
  37234.61     37223.7566   36328.8828  0.00002685673 
  36842.45     37253.1987   36320.5908  0.0000271426 
  36549.92     37294.0877   36312.3484  0.00002735984 
  36544.07     37347.5602   36304.1567  0.00002736422 
  36592.04     37414.9747   36296.0171  0.00002732835 
  36713.86     37497.9653   36287.931   0.00002723767 
  36706.2      37598.1296   36279.8996  0.00002724335 
  36538.48     37717.4176   36271.9242  0.00002736841 
  36587.35     37857.739    36264.0062  0.00002733185 
  36701.18     38020.8145   36256.1469  0.00002724708 
  36699.69     38207.9064   36248.3475  0.00002724819 
  36683.4      38419.3208   36240.6093  0.00002726029 
  36674.86     38653.7286   36232.9336  0.00002726663 
  36595.34     38907.2432   36225.3216  0.00002732588 
  36690.04     39172.3275   36217.7748  0.00002725535 
  36822.92     39437.0143   36210.2942  0.000027157 
  36834.67     39684.9208   36202.8812  0.00002714834 
  36947.93     39896.5999   36195.5371  0.00002706512 
  36953.13     40052.4313   36188.2631  0.00002706131 
  37038.71     40136.3437   36181.0604  0.00002699878 
  37230.16     40139.0273   36173.9303  0.00002685994 
  37444.14     40059.5206   36166.874   0.00002670645 
  37719.73     39905.3242   36159.8928  0.00002651132 
  37796.92     39690.8932   36152.9879  0.00002645718 
  37749.22     39434.8809   36146.1605  0.00002649061 
  37803.13     39157.6754   36139.4118  0.00002645284 
  37803.44     38874.4627   36132.743   0.00002645262 
  37569.6      38599.3448   36126.1554  0.00002661727 
  37152.45     38340.9651   36119.6501  0.00002691613 
  36785.61     38104.1248   36113.2284  0.00002718454 
  36522.95     37890.7675   36106.8914  0.00002738004 
  36277.1      37701.8088   36100.6403  0.0000275656 
  36058.14     37534.303    36094.4763  0.00002773299 
  35820.5      37387.37     36088.4005  0.00002791697 
  35674.8      37258.9717   36082.4142  0.00002803099 
  35665.45     37147.0034   36076.5184  0.00002803834 
  35604.91     37049.431    36070.7144  0.00002808601 
  35649.8      36964.3467   36065.0033  0.00002805065 
  35807.14     36890.0243   36059.3861  0.00002792739 
  35819.33     36824.9321   36053.8641  0.00002791789 
  35750.51     36767.7296   36048.4384  0.00002797163 
  35460.84     36717.2535   36043.1101  0.00002820012 
  35424.42     36672.5141   36037.8802  0.00002822911 
  35530.36     36632.6781   36032.75    0.00002814494 
  35516.5      36597.047    36027.7205  0.00002815593 
  35530.51     36565.0347   36022.7928  0.00002814483 
  35437.03     36536.1556   36017.968   0.00002821907 
  35567.03     36510.0085   36013.2472  0.00002811593 
  35725.97     36486.2602   36008.6314  0.00002799084 
  35668.97     36464.6308   36004.1217  0.00002803557 
  35548.61     36444.8869   35999.7192  0.0000281305 
  35422.42     36426.8337   35995.4249  0.00002823071 
  35411.72     36410.3066   35991.2398  0.00002823924 
  35419.93     36395.1641   35987.1651  0.00002823269 
  35462.04     36381.2861   35983.2017  0.00002819917 
  35684.56     36368.5703   35979.3506  0.00002802332 
  35762.45     36356.9289   35975.6128  0.00002796229 
  35635.45     36346.2856   35971.9895  0.00002806194 
  35642.93     36336.5748   35968.4815  0.00002805605 
  35825.63     36327.7406   35965.0899  0.00002791298 
  35846.51     36319.7354   35961.8156  0.00002789672 
  35893.46     36312.5188   35958.6596  0.00002786023 
  36005.39     36306.0565   35955.6229  0.00002777362 
  35972.53     36300.3202   35952.7065  0.00002779899 
  35989.44     36295.288    35949.9113  0.00002778593 
  36104.89     36290.9429   35947.2382  0.00002769708 
  36137.22     36287.2729   35944.6882  0.0000276723 
  36034.84     36284.2708   35942.2622  0.00002775092 
  36138.14     36281.935    35939.9612  0.0000276716 
  36372.34     36280.2691   35937.786   0.00002749342 
  36389.89     36279.2816   35935.7375  0.00002748016 
  36340.53     36278.9871   35933.8168  0.00002751749 
  36237.32     36279.4065   35932.0245  0.00002759586 
  36225.74     36280.5685   35930.3617  0.00002760468 
  36446.47     36282.5094   35928.8292  0.0000274375 
  36530.18     36285.292    35927.4279  0.00002737463 
  36434.68     36288.9389   35926.1586  0.00002744638 
  36444.07     36293.5379   35925.0221  0.00002743931 
  36594.54     36299.1756   35924.0194  0.00002732648 
  36622.14     36305.9583   35923.1512  0.00002730589 
  36646.27     36314.017    35922.4184  0.00002728791 
  36674.44     36323.5297   35921.8217  0.00002726695 
  36655.23     36334.6701   35921.3621  0.00002728124 
  36765.8      36347.7133   35921.0402  0.00002719919 
  36755.63     36363.0005   35920.8569  0.00002720672 
  36646.69     36380.9957   35920.813   0.00002728759 
  36809.53     36402.3632   35920.9092  0.00002716688 
  37075.22     36428.0908   35921.1463  0.00002697219 
  37096.42     36459.6873   35921.525   0.00002695678 
  37050.18     36499.4663   35922.0462  0.00002699042 
  36990.25     36550.9039   35922.7105  0.00002703415 
  37065.57     36618.9809   35923.5186  0.00002697922 
  37112.21     36713.4031   35924.4713  0.00002694531 
  37225.85     36836.4599   35925.5694  0.00002686305 
  37421.87     37000.4433   35926.8134  0.00002672234 
  37482.28     37214.2589   35928.2041  0.00002667927 
  37462.23     37484.1052   35929.7422  0.00002669355 
  37373.5      37809.4643   35931.4284  0.00002675693 
  37476.05     38179.1985   35933.2633  0.00002668371 
  37814        38552.3794   35935.2476  0.00002644523 
  37856.49     38874.5014   35937.3819  0.00002641555 
  37788.05     39089.7078   35939.6669  0.00002646339 
  37752.68     39174.01     35942.1032  0.00002648819 
  37987.28     39130.2748   35944.6914  0.0000263246 
  38256.49     38963.9919   35947.4322  0.00002613936 
  38176.05     38691.9029   35950.3262  0.00002619443 
  38210.81     38358.9946   35953.3739  0.0000261706 
  38256.97     38021.0687   35956.5759  0.00002613903 
  38043.03     37718.4862   35959.9328  0.00002628602 
  38014.69     37469.7245   35963.4453  0.00002630562 
  38200.57     37278.0705   35967.1138  0.00002617762 
  37993.23     37138.7747   35970.9389  0.00002632048 
  37767.16     37043.7715   35974.9211  0.00002647803 
  37647.14     36984.2287   35979.061   0.00002656244 
  37578.55     36952.0967   35983.3591  0.00002661093 
  37604.84     36940.8653   35987.8159  0.00002659232 
  37803.85     36945.8134   35992.432   0.00002645233 
  37882.87     36963.9114   35997.2077  0.00002639716 
  37930.09     36993.5869   36002.1437  0.00002636429 
  38033.5      37034.4901   36007.2404  0.00002629261 
  38096.54     37087.4039   36012.4982  0.0000262491 
  38261.59     37154.3115   36017.9176  0.00002613587 
  38388.35     37238.6083   36023.4991  0.00002604957 
  38580.52     37345.356    36029.2431  0.00002591982 
  38743.21     37481.4986   36035.1501  0.00002581097 
  38969.33     37655.811    36041.2204  0.00002566121 
  39031.76     37878.4061   36047.4546  0.00002562016 
  39089.93     38159.5958   36053.8529  0.00002558204 
  39322.93     38507.8746   36060.4158  0.00002543045 
  39425.2      38926.4821   36067.1436  0.00002536449 
  39388.77     39407.5074   36074.0369  0.00002538795 
  39503.96     39923.6939   36081.0958  0.00002531392 
  39747.34     40425.3041   36088.3209  0.00002515892 
  39726.2      40857.2853   36095.7124  0.0000251723 
  39616.56     41191.077    36103.2706  0.00002524197 
  39761.68     41429.3989   36110.996   0.00002514984 
  39980.93     41579.943    36118.8888  0.00002501192 
  40038.13     41652.8453   36126.9494  0.00002497619 
  40194.07     41681.2648   36135.178   0.00002487929 
  40445.21     41714.6269   36143.575   0.00002472481 
  40360.27     41789.3598   36152.1407  0.00002477684 
  40593.5      41914.1455   36160.8752  0.00002463449 
  41150.27     42073.4224   36169.779   0.00002430118 
  41668.1      42236.8881   36178.8522  0.00002399917 
  42001.94     42368.9118   36188.0951  0.00002380842 
  42168.09     42436.8315   36197.508   0.00002371461 
  42369.64     42417.0549   36207.091   0.00002360181 
  42525.99     42298.2933   36216.8444  0.00002351503 
  42700.34     42082.1042   36226.7685  0.00002341902 
  42827.54     41781.6912   36236.8634  0.00002334946 
  42875.26     41418.8177   36247.1293  0.00002332347 
  42711.27     41019.4003   36257.5665  0.00002341302 
  42030.89     40608.4149   36268.175   0.00002379203 
  41352.09     40206.3638   36278.9551  0.00002418257 
  40594.71     39827.5717   36289.907   0.00002463375 
  40103.14     39480.5691   36301.0307  0.0000249357 
  39589.98     39169.1506   36312.3265  0.00002525892 
  38966.26     38893.9364   36323.7944  0.00002566323 
  38489.82     38653.4743   36335.4346  0.0000259809 
  38070.03     38445.2328   36347.2472  0.00002626738 
  37858.41     38266.1057   36359.2323  0.00002641421 
  37595.5      38112.8803   36371.39    0.00002659893 
  37543.66     37982.3828   36383.7205  0.00002663566 
  37505.13     37871.6622   36396.2237  0.00002666302 
  37521.52     37778.0025   36408.8998  0.00002665137 
  37571.8      37699.005    36421.7488  0.00002661571 
  37459.7      37632.5496   36434.7708  0.00002669536 
  37498.74     37576.8181   36447.9659  0.00002666756 
  37574.55     37530.2431   36461.334   0.00002661376 
  37517.31     37491.5133   36474.8752  0.00002665436 
  37469.11     37459.5205   36488.5896  0.00002668865 
  37451.46     37433.3501   36502.477   0.00002670123 
  37453.44     37412.2355   36516.5377  0.00002669982 
  37603.87     37395.5494   36530.7714  0.00002659301 
  37699.78     37382.7729   36545.1783  0.00002652535 
  37708.62     37373.4758   36559.7583  0.00002651914 
  37935.82     37367.3013   36574.5114  0.00002636031 
  38003.18     37363.9572   36589.4375  0.00002631359 
  37918.15     37363.2024   36604.5366  0.00002637259 
  37863.76     37364.835    36619.8087  0.00002641048 
  37970.62     37368.6944   36635.2536  0.00002633615 
  38158.02     37374.648    36650.8713  0.00002620681 
  38094.64     37382.5957   36666.6618  0.00002625041 
  38081.37     37392.4612   36682.6249  0.00002625956 
  38287.27     37404.1976   36698.7605  0.00002611834 
  38538.75     37417.7803   36715.0686  0.00002594791 
  38693.32     37433.2158   36731.549   0.00002584425 
  38639.98     37450.5377   36748.2016  0.00002587993 
  38809.48     37469.8178   36765.0263  0.0000257669 
  39217.36     37491.1682   36782.023   0.00002549891 
  39305.79     37514.7599   36799.1914  0.00002544154 
  39290.93     37540.8439   36816.5315  0.00002545117 
  39237.12     37569.7949   36834.043   0.00002548607 
  39260.64     37602.2221   36851.7259  0.0000254708 
  39494.14     37638.8927   36869.5799  0.00002532021 
  39713.04     37681.1657   36887.6049  0.00002518065 
  39962.14     37730.9964   36905.8006  0.00002502368 
  39981.21     37791.1902   36924.1669  0.00002501175 
  39978.79     37865.5573   36942.7035  0.00002501326 
  39911.71     37958.9856   36961.4103  0.0000250553 
  39746.28     38077.0287   36980.287   0.00002515959 
  39927.7      38225.607    36999.3334  0.00002504527 
  40233.29     38409.7757   37018.5492  0.00002485504 
  40366.03     38632.0225   37037.9342  0.00002477331 
  40584.49     38889.033    37057.4882  0.00002463995 
  40997.88     39166.8363   37077.2108  0.00002439151 
  41117.04     39436.4266   37097.1019  0.00002432082 
  41284.1      39658.5723   37117.1611  0.0000242224 
  41584.99     39802.8388   37137.3881  0.00002404714 
  41859.17     39862.2272   37157.7828  0.00002388963 
  42211.37     39841.5736   37178.3446  0.0000236903 
  42750.84     39742.9785   37199.0735  0.00002339135 
  43156.8      39575.5964   37219.969   0.00002317132 
  43206.46     39367.4348   37241.0308  0.00002314469 
  43052.2      39154.4715   37262.2586  0.00002322762 
  43021.38     38963.5141   37283.652   0.00002324426 
  42719.83     38807.4019   37305.2108  0.00002340833 
  42215.03     38688.8689   37326.9346  0.00002368825 
  41936.55     38605.2566   37348.823   0.00002384555 
  41264.77     38551.5063   37370.8756  0.00002423375 
  40812.26     38521.8895   37393.0921  0.00002450244 
  40542.86     38510.9726   37415.4721  0.00002466526 
  40429.38     38514.1474   37438.0152  0.00002473449 
  40203.29     38527.802    37460.7211  0.00002487359 
  40122.55     38549.2934   37483.5893  0.00002492364 
  39781.11     38576.8008   37506.6194  0.00002513756 
  39661.04     38609.1172   37529.8111  0.00002521366 
  39981.9      38645.4712   37553.1638  0.00002501132 
  40061.98     38685.3781   37576.6773  0.00002496132 
  39733.99     38728.5392   37600.3509  0.00002516737 
  39568.75     38774.7837   37624.1844  0.00002527247 
  39687.75     38824.0195   37648.1773  0.00002519669 
  39596.68     38876.2165   37672.329   0.00002525464 
  39561.21     38931.393    37696.6393  0.00002527729 
  39544.68     38989.6092   37721.1075  0.00002528785 
  39634.95     39050.9662   37745.7332  0.00002523026 
  39869.79     39115.5945   37770.516   0.00002508165 
  39872.76     39183.6616   37795.4554  0.00002507978 
  39946.56     39255.3713   37820.5509  0.00002503344 
  40046.91     39330.9689   37845.8019  0.00002497072 
  40320.29     39410.7334   37871.208   0.00002480141 
  40642.63     39494.9888   37896.7687  0.00002460471 
  40963.74     39584.1097   37922.4835  0.00002441183 
  41156.77     39678.5298   37948.3519  0.00002429734 
  41307.26     39778.7383   37974.3732  0.00002420882 
  41599.48     39885.2974   38000.5471  0.00002403876 
  42001.23     39998.8563   38026.8729  0.00002380883 
  42536.15     40120.1702   38053.3502  0.00002350941 
  43012.04     40250.1032   38079.9783  0.0000232493 
  43292.42     40389.6617   38106.7567  0.00002309873 
  43552.72     40540.0328   38133.6849  0.00002296068 
  43839.16     40702.6238   38160.7623  0.00002281066 
  44171.64     40879.0908   38187.9884  0.00002263896 
  44665.39     41071.4127   38215.3625  0.0000223887 
  45158.98     41281.9715   38242.884   0.00002214399 
  45714.67     41513.6507   38270.5525  0.00002187482 
  46263.34     41769.8993   38298.3673  0.00002161539 
  46902.09     42054.8814   38326.3277  0.00002132101 
  47676.37     42373.5887   38354.4333  0.00002097475 
  48682.36     42731.9857   38382.6833  0.00002054132 
  49377.86     43137.1721   38411.0773  0.00002025199 
  49788.21     43597.4125   38439.6145  0.00002008508 
  50134.36     44122.2886   38468.2943  0.0000199464 
  50892.1      44722.747    38497.1162  0.00001964942 
  51709.75     45411.1306   38526.0795  0.00001933871 
  52319.79     46200.9013   38555.1835  0.00001911323 
  52867.79     47106.418    38584.4276  0.00001891511 
  53418.61     48142.3697   38613.8112  0.00001872007 
  53531.92     49322.8304   38643.3335  0.00001868044 
  53733.76     50659.2424   38672.9941  0.00001861027 
  54007.45     52157.7546   38702.7921  0.00001851596 
  53821.67     53814.9942   38732.727   0.00001857988 
  53589.9      55612.2866   38762.798   0.00001866023 
  53510.8      57508.2988   38793.0045  0.00001868782 
  53980.58     59433.2226   38823.3458  0.00001852518 
  54687.34     61287.4516   38853.8213  0.00001828577 
  55746.9      62948.8059   38884.4302  0.00001793822 
  57323.81     64290.0779   38915.1718  0.00001744476 
  58912.2      65202.3041   38946.0455  0.00001697441 
  60893.71     65613.914    38977.0505  0.00001642206 
  62839.52     65498.2011   39008.1862  0.00001591355 
  64857.62     64873.8563   39039.4518  0.00001541839 
  66197.52     63801.7176   39070.8467  0.00001510631 
  67057.66     62378.6076   39102.37    0.00001491254 
  66948.42     60723.9384   39134.0212  0.00001493687 
  65654.81     58959.9269   39165.7994  0.00001523118 
  63611.68     57193.3572   39197.704   0.00001572038 
  60553.93     55504.2983   39229.7342  0.0000165142 
  57502.5      53943.9803   39261.8892  0.00001739055 
  54876.84     52539.3925   39294.1684  0.00001822262 
  52255.82     51299.8592   39326.571   0.00001913662 
  50215.13     50223.148    39359.0962  0.00001991432 
  48638.58     49300.1438   39391.7433  0.00002055981 
  47514.23     48518.4483   39424.5116  0.00002104633 
  47068.13     47864.4784   39457.4002  0.0000212458 
  46885.83     47324.7266   39490.4085  0.00002132841 
  47006.29     46886.4141   39523.5357  0.00002127375 
  47392.18     46538.0957   39556.7809  0.00002110053 
  47553.93     46269.8582   39590.1435  0.00002102876 
  48048.51     46073.4125   39623.6227  0.0000208123 
  48626.04     45942.0503   39657.2176  0.00002056511 
  49091.68     45871.4214   39690.9275  0.00002037005 
  49769.54     45856.8141   39724.7517  0.00002009261 
  50252.9      45897.1261   39758.6893  0.00001989935 
  50729.49     45992.2065   39792.7395  0.0000197124 
  51429.75     46143.5526   39826.9016  0.000019444 
  52259.98     46354.1738   39861.1748  0.0000191351 
  53197.6      46628.9019   39895.5582  0.00001879784 
  53597.98     46974.95     39930.0511  0.00001865742 
  53876.45     47399.3905   39964.6527  0.00001856099 
  54316.42     47913.0504   39999.3622  0.00001841064 
  54758.16     48527.8036   40034.1787  0.00001826212 
  54980.29     49257.2603   40069.1014  0.00001818834 
  55178.68     50116.4289   40104.1296  0.00001812294 
  55586.22     51121.1622   40139.2625  0.00001799007 
  56032.64     52287.3201   40174.4991  0.00001784674 
  56269.49     53629.3656   40209.8387  0.00001777162 
  56637.2      55157.3595   40245.2805  0.00001765624 
  57190.15     56873.2404   40280.8236  0.00001748553 
  57410.55     58765.5203   40316.4673  0.0000174184 
  58244.45     60800.8323   40352.2107  0.00001716902 
  58652.09     62916.7337   40388.0529  0.00001704969 
  58806.57     65016.6517   40423.9931  0.0000170049 
  59580.36     66972.8071   40460.0306  0.00001678405 
  60808.37     68640.7173   40496.1644  0.0000164451 
  62187.35     69884.6109   40532.3938  0.00001608044 
  64540.47     70600.9986   40568.7178  0.00001549415 
  67228.77     70733.8851   40605.1357  0.00001487458 
  69754.91     70277.1008   40641.6467  0.00001433591 
  71705.85     69271.4541   40678.2497  0.00001394586 
  72841.13     67801.3093   40714.9441  0.00001372851 
  72894.73     65986.4104   40751.729   0.00001371841 
  71265.9      63964.6476   40788.6035  0.00001403196 
  68901.66     61868.5291   40825.5668  0.00001451344 
  65211.3      59807.688    40862.618   0.00001533477 
  60978.55     57858.9442   40899.7562  0.00001639921 
  56917.84     56068.5083   40936.9807  0.00001756918 
  53058.63     54457.5056   40974.2906  0.00001884708 
  49742.27     53029.7146   41011.685   0.00002010363 
  47277.74     51778.0983   41049.163   0.0000211516 
  45694.85     50689.6051   41086.7238  0.0000218843 
  44178.16     49748.4777   41124.3665  0.00002263562 
  43282.63     48937.8726   41162.0903  0.00002310396 
  42818.11     48241.4816   41199.8943  0.0000233546 
  42267.89     47644.095    41237.7777  0.00002365862 
  42018.37     47131.8183   41275.7396  0.00002379911 
  41708.18     46692.2791   41313.779   0.00002397611 
  41951.61     46314.6568   41351.8953  0.00002383699 
  42001.86     45989.6151   41390.0874  0.00002380847 
  41738.74     45709.234    41428.3545  0.00002395856 
  41769.85     45466.7523   41466.6959  0.00002394071 
  41664.53     45256.5491   41505.1105  0.00002400123 
  41520.87     45073.9688   41543.5975  0.00002408427 
  41383.27     44915.1325   41582.1561  0.00002416435 
  41555.38     44776.8225   41620.7853  0.00002406427 
  41685.16     44656.3683   41659.4844  0.00002398935 
  41713.64     44551.5462   41698.2524  0.00002397297 
  41556.39     44460.5106   41737.0886  0.00002406369 
  41436.41     44381.6659   41775.9919  0.00002413336 
  41411.27     44313.7097   41814.9615  0.00002414802 
  41494.5      44255.4935   41853.9967  0.00002409958 
  41399.63     44206.0562   41893.0964  0.00002415481 
  41331.57     44164.5613   41932.2598  0.00002419458 
  41378.41     44130.2822   41971.4862  0.00002416719 
  41550.45     44102.5902   42010.7745  0.00002406713 
  41576.28     44080.9314   42050.1239  0.00002405218 
  41531.48     44064.8308   42089.5335  0.00002407812 
  41609.38     44053.8568   42129.0026  0.00002403304 
  41716.82     44047.6354   42168.5301  0.00002397115 
  41575.23     44045.8462   42208.1153  0.00002405278 
  41610.12     44048.2042   42247.7572  0.00002403262 
  41762.48     44054.4584   42287.4551  0.00002394494 
  41848.43     44066.1056   42327.2079  0.00002389576 
  41730.63     44079.5372   42367.015   0.00002396321 
  41659.02     44096.3038   42406.8753  0.00002400441 
  41583.04     44116.2621   42446.7881  0.00002404827 
  41681.39     44139.2943   42486.7524  0.00002399152 
  41615.08     44165.3082   42526.7674  0.00002402975 
  41804.44     44194.2283   42566.8322  0.0000239209 
  42072.77     44227.5377   42606.946   0.00002376834 
  42172.42     44262.1172   42647.1079  0.00002371218 
  42010.6      44299.4845   42687.3171  0.00002380352 
  42031.79     44339.6386   42727.5726  0.00002379152 
  42280.06     44382.5848   42767.8736  0.00002365181 
  42525.42     44428.357    42808.2193  0.00002351535 
  42546.03     44476.9987   42848.6088  0.00002350396 
  42691.69     44528.5775   42889.0412  0.00002342376 
  42689.2      44583.1782   42929.5157  0.00002342513 
  42715.61     44640.9025   42970.0314  0.00002341065 
  42645.39     44701.8862   43010.5875  0.00002344919 
  42973.92     44770.9096   43051.1831  0.00002326993 
  43094.05     44838.8957   43091.8173  0.00002320506 
  43370.82     44910.6733   43132.4894  0.00002305698 
  43375.4      44986.4799   43173.1984  0.00002305454 
  43543.09     45066.5917   43213.9435  0.00002296576 
  43896.38     45151.3245   43254.7239  0.00002278092 
  44018.19     45241.0317   43295.5387  0.00002271788 
  44236.49     45340.3159   43336.387   0.00002260577 
  44682.49     45441.2977   43377.2681  0.00002238013 
  45143.02     45548.6987   43418.1811  0.00002215182 
  45762.71     45663.1381   43459.1251  0.00002185185 
  46343.93     45785.3379   43500.0993  0.0000215778 
  46664.14     45916.1378   43541.1029  0.00002142973 
  46959.7      46056.5183   43582.1349  0.00002129485 
  47448.13     46207.6345   43623.1947  0.00002107565 
  47747.01     46370.8466   43664.2814  0.00002094372 
  48281.5      46547.8276   43705.3941  0.00002071187 
  48892.4      46740.5943   43746.5319  0.00002045308 
  49595        46951.5934   43787.6942  0.00002016332 
  50443.9      47183.901    43828.88    0.000019824 
  51288.26     47441.0988   43870.0885  0.00001949764 
  52313.73     47727.7299   43911.319   0.00001911544 
  53572.26     48049.1909   43952.5705  0.00001866638 
  54342.69     48411.8158   43993.8423  0.00001840174 
  55392.03     48823.0604   44035.1336  0.00001805314 
  56486.21     49291.1742   44076.4435  0.00001770344 
  57182.82     49825.2445   44117.7712  0.00001748777 
  57690.86     50434.1906   44159.1159  0.00001733377 
  58086.61     51126.4058   44200.4769  0.00001721567 
  58229.68     51909.204    44241.8532  0.00001717337 
  58713.02     52790.7064   44283.2442  0.000017032 
  59386.12     53783.0932   44324.649   0.00001683895 
  60217.99     54903.948    44366.0668  0.00001660633 
  60981.82     56171.3356   44407.4968  0.00001639833 
  61548.77     57600.1178   44448.9382  0.00001624728 
  61728.11     59200.309    44490.3903  0.00001620007 
  61578.88     60976.0939   44531.8522  0.00001623933 
  61514.41     62918.7989   44573.3232  0.00001625635 
  61811.57     64995.8432   44614.8024  0.0000161782 
  62164.63     67141.2368   44656.2892  0.00001608632 
  63080.34     69251.9821   44697.7826  0.0000158528 
  64393.04     71195.3628   44739.282   0.00001552963 
  65925.27     72827.4017   44780.7866  0.00001516869 
  68211.84     74019.1648   44822.2956  0.00001466021 
  70743.49     74680.0774   44863.8082  0.00001413558 
  73484.41     74766.4861   44905.3236  0.00001360833 
  75310.98     74278.6197   44946.8412  0.00001327828 
  76899.14     73256.4869   44988.3601  0.00001300405 
  77258.49     71779.4968   45029.8797  0.00001294356 
  76194.63     69961.4265   45071.399   0.00001312428 
  73090.38     67937.1125   45112.9175  0.00001368169 
  69666.95     65838.189    45154.4342  0.00001435401 
  65849.01     63774.6377   45195.9486  0.00001518626 
  61359.57     61824.4852   45237.4599  0.00001629738 
  57487.25     60034.3375   45278.9672  0.00001739516 
  54397.54     58425.5282   45320.4699  0.00001838318 
  51671.82     57001.8213   45361.9673  0.00001935291 
  49465.79     55755.675    45403.4586  0.00002021599 
  47912.06     54673.9171   45444.9431  0.00002087157 
  47001.41     53740.0606   45486.4201  0.00002127596 
  45985.49     52937.2368   45527.8888  0.00002174599 
  45848.35     52248.8584   45569.3485  0.00002181104 
  45485.65     51659.4241   45610.7986  0.00002198496 
  45442.42     51154.8616   45652.2383  0.00002200587 
  45126.5      50722.6673   45693.6668  0.00002215993 
  44735.01     50351.9554   45735.0836  0.00002235386 
  44732.57     50033.3063   45776.4878  0.00002235508 
  44676.4      49758.6759   45817.8789  0.00002238318 
  44639.38     49521.3749   45859.2561  0.00002240174 
  44533.47     49315.777    45900.6187  0.00002245502 
  44545.72     49137.1987   45941.966   0.00002244885 
  44554.8      48981.763    45983.2973  0.00002244427 
  44502.27     48846.2556   46024.612   0.00002247076 
  44288.2      48728.021    46065.9094  0.00002257938 
  44392.9      48624.8131   46107.1888  0.00002252612 
  44434.7      48534.7992   46148.4496  0.00002250493 
  44624.81     48456.3837   46189.691   0.00002240906 
  44913.28     48388.2523   46230.9125  0.00002226513 
  44559.59     48329.2689   46272.1133  0.00002244186 
  44575.84     48278.4569   46313.2928  0.00002243368 
  44705.7      48234.9702   46354.4503  0.00002236851 
  44721.54     48198.0784   46395.5853  0.00002236059 
  44505.26     48167.1238   46436.697   0.00002246925 
  44594.64     48141.5535   46477.7848  0.00002242422 
  44571.71     48120.8533   46518.8481  0.00002243576 
  44397.63     48104.5875   46559.8862  0.00002252372 
  44433.66     48092.3632   46600.8985  0.00002250546 
  44757.23     48083.8299   46641.8845  0.00002234276 
  44516.8      48078.6752   46682.8434  0.00002246343 
  44367.3      48076.619    46723.7746  0.00002253912 
  44426.05     48077.4141   46764.6776  0.00002250932 
  44624.75     48080.832    46805.5516  0.00002240909 
  44678.24     48086.6653   46846.3962  0.00002238226 
  44804.53     48094.7348   46887.2107  0.00002231917 
  44981.05     48104.8757   46927.9946  0.00002223158 
  44911.84     48121.9547   46968.7471  0.00002226584 
  44905.18     48135.8138   47009.4677  0.00002226915 
  44797.66     48151.3359   47050.1559  0.00002232259 
  44938.61     48168.4122   47090.8111  0.00002225258 
  45145.68     48186.9366   47131.4326  0.00002215051 
  45171.1      48206.821    47172.0199  0.00002213805 
  45325.32     48227.9771   47212.5724  0.00002206272 
  45459.45     48254.846    47253.0896  0.00002199763 
  45437.9      48278.336    47293.5709  0.00002200806 
  45090.37     48302.8903   47334.0157  0.00002217768 
  45315.93     48328.4506   47374.4235  0.0000220673 
  45540.31     48354.9653   47414.7937  0.00002195857 
  45490.62     48382.3842   47455.1258  0.00002198255 
  45881.11     48410.6663   47495.4192  0.00002179546 
  45628.44     48439.7693   47535.6735  0.00002191616 
  45778.04     48469.6583   47575.8879  0.00002184454 
  46052.94     48500.3022   47616.0622  0.00002171414 
  45840.2      48531.6717   47656.1956  0.00002181491 
  45838.8      48563.7413   47696.2877  0.00002181558 
  45947.11     48596.488    47736.3379  0.00002176415 
  46036.02     48629.894    47776.3458  0.00002172212 
  46196.05     48663.9412   47816.3109  0.00002164687 
  46175.14     48698.6145   47856.2325  0.00002165667 
  46086.82     48733.9038   47896.1103  0.00002169818 
  46460.1      48770.3979   47935.9438  0.00002152385 
  46851.79     48806.8987   47975.7323  0.0000213439 
  47052.63     48847.138    48015.4755  0.0000212528 
  47206.98     48884.8451   48055.1729  0.00002118331 
  47527.75     48923.1585   48094.824   0.00002104034 
  47345.47     48962.0836   48134.4282  0.00002112134 
  47757.1      49002.171    48173.9852  0.00002093929 
  47568.04     49042.3645   48213.4945  0.00002102252 
  47741.16     49083.2222   48252.9556  0.00002094629 
  48130.61     49127.5992   48292.368   0.0000207768 
  48196.39     49169.8885   48331.7313  0.00002074844 
  48477.62     49212.9558   48371.045   0.00002062808 
  48510.67     49257.7416   48410.3087  0.00002061402 
  48650.37     49302.5525   48449.522   0.00002055483 
  48460.96     49348.3561   48488.6844  0.00002063517 
  48572.4      49395.2563   48527.7955  0.00002058782 
  48982.1      49443.3761   48566.8548  0.00002041562 
  49262.61     49492.863    48605.8619  0.00002029937 
  49662.64     49543.8862   48644.8165  0.00002013586 
  49601.66     49597.4355   48683.718   0.00002016062 
  49506.32     49652.1411   48722.5661  0.00002019944 
  49730.22     49709.0399   48761.3604  0.0000201085 
  49951.54     49768.3915   48800.1005  0.0000200194 
  50105.91     49830.4592   48838.7859  0.00001995773 
  50199.27     49895.5036   48877.4163  0.00001992061 
  50197.07     49963.7365   48915.9913  0.00001992148 
  50582.23     50035.2823   48954.5104  0.00001976979 
  50885.15     50110.0958   48992.9734  0.0000196521 
  51117.09     50187.8609   49031.3799  0.00001956293 
  51662.82     50267.8766   49069.7294  0.00001935628 
  52278.97     50348.9642   49108.0216  0.00001912815 
  52494.67     50429.4622   49146.2562  0.00001904955 
  52847.39     50507.4184   49184.4327  0.00001892241 
  53152.69     50583.5256   49222.5509  0.00001881372 
  53480.13     50651.0653   49260.6104  0.00001869853 
  53830.45     50711.7907   49298.6107  0.00001857685 
  53800.43     50765.467    49336.5517  0.00001858721 
  54197.82     50812.3545   49374.433   0.00001845093 
  54376.8      50853.1807   49412.2541  0.0000183902 
  54312.39     50889.1838   49450.0149  0.00001841201 
  53979.93     50924.4307   49487.7149  0.0000185254 
  53466.34     50959.6205   49525.3539  0.00001870336 
  53298.78     50992.2301   49562.9315  0.00001876216 
  52919.46     51027.2546   49600.4474  0.00001889664 
  52434.71     51065.8416   49637.9014  0.00001907134 
  51978.16     51108.709    49675.2931  0.00001923885 
  51908.77     51156.259    49712.6222  0.00001926457 
  51787.73     51208.657    49749.8884  0.00001930959 
  51575.94     51269.0228   49787.0915  0.00001938889 
  51574.3      51331.2241   49824.2312  0.0000193895 
  51461.92     51398.3024   49861.3071  0.00001943184 
  51464.26     51470.2677   49898.3191  0.00001943096 
  51627.95     51547.1586   49935.2667  0.00001936935 
  52066.5      51629.06     49972.1499  0.00001920621 
  52542        51716.1363   50008.9683  0.00001903239 
  52458.9      51808.5954   50045.7216  0.00001906254 
  52773.25     51906.7265   50082.4096  0.00001894899 
  53175.79     52010.8952   50119.0321  0.00001880555 
  53539.38     52121.5478   50155.5888  0.00001867784 
  54081.34     52239.2411   50192.0794  0.00001849067 
  54811.31     52364.6211   50228.5038  0.00001824441 
  55613.56     52498.4579   50264.8617  0.00001798123 
  56773.46     52641.6472   50301.1529  0.00001761386 
  57373.69     52795.287    50337.3771  0.00001742959 
  58195.7      52960.6301   50373.5342  0.0000171834 
  58667.78     53139.1774   50409.6239  0.00001704513 
  59001.79     53332.7179   50445.646   0.00001694864 
  59660.52     53543.3807   50481.6003  0.0000167615 
  60357.75     53773.7676   50517.4866  0.00001656788 
  61177.92     54026.9808   50553.3048  0.00001634577 
  62095.83     54306.7576   50589.0546  0.00001610414 
  62372.04     54617.7229   50624.7358  0.00001603282 
  62667.32     54965.3626   50660.3483  0.00001595728 
  63264.59     55356.3082   50695.8918  0.00001580663 
  63647.45     55798.4825   50731.3663  0.00001571155 
  63587.61     56301.2303   50766.7714  0.00001572633 
  64019.74     56875.5813   50802.1072  0.00001562018 
  64076.44     57534.1804   50837.3734  0.00001560636 
  64208.93     58291.3213   50872.5698  0.00001557416 
  64381.01     59163.2351   50907.6963  0.00001553253 
  64887.36     60167.2626   50942.7527  0.00001541132 
  65092.06     61321.6727   50977.739   0.00001536286 
  65239.04     62644.5511   51012.6549  0.00001532825 
  65236.77     64151.9267   51047.5004  0.00001532878 
  65544.77     65855.1791   51082.2752  0.00001525675 
  65731.73     67756.507    51116.9794  0.00001521335 
  66029.23     69839.954    51151.6126  0.00001514481 
  66272.75     72066.6269   51186.1749  0.00001508916 
  67039.02     74364.9492   51220.6661  0.00001491669 
  68094.25     76626.1064   51255.0862  0.00001468553 
  69338.75     78711.8644   51289.4349  0.00001442195 
  70973.44     80474.8265   51323.7122  0.00001408978 
  73133.64     81787.0127   51357.918   0.0000136736 
  75261.75     82564.2552   51392.0522  0.00001328696 
  77796.91     82767.0059   51426.1147  0.00001285398 
  79836.25     82395.0536   51460.1055  0.00001252564 
  80946.84     81475.4705   51494.0244  0.00001235379 
  80993.53     80067.2666   51527.8713  0.00001234667 
  79897.52     78266.3905   51561.6463  0.00001251603 
  77992.7      76200.1605   51595.3492  0.00001282171 
  75446.24     74007.1228   51628.9799  0.00001325447 
  72226.44     71811.8079   51662.5385  0.00001384535 
  69113.34     69709.6882   51696.0248  0.00001446899 
  65859.24     67762.1692   51729.4387  0.0000151839 
  62800.89     66000.5286   51762.7804  0.00001592334 
  60251.93     64434.6667   51796.0496  0.00001659698 
  58310.06     63060.1561   51829.2463  0.0000171497 
  56913.34     61864.4117   51862.3706  0.00001757057 
  55548.01     60830.9309   51895.4224  0.00001800245 
  54640.55     59941.397    51928.4016  0.00001830143 
  54146.93     59178.0212   51961.3083  0.00001846827 
  53609.76     58523.8766   51994.1424  0.00001865332 
  53461.79     57963.536    52026.9038  0.00001870495 
  53534.63     57483.1732   52059.5927  0.0000186795 
  53430.03     57070.6397   52092.2089  0.00001871607 
  53272.36     56715.5593   52124.7524  0.00001877146 
  53282.27     56409.0486   52157.2233  0.00001876797 
  53035.14     56143.6519   52189.6216  0.00001885542 
  53087.43     55913.0373   52221.9473  0.00001883685 
  53004.44     55712.0403   52254.2003  0.00001886634 
  52926.79     55536.4128   52286.3807  0.00001889402 
  52978.02     55382.4648   52318.4885  0.00001887575 
  53223.1      55247.3119   52350.5238  0.00001878883 
  53112.76     55128.5038   52382.4865  0.00001882787 
  52934.29     55023.9974   52414.3767  0.00001889135 
  53182.74     54932.0887   52446.1944  0.00001880309 
  53317.24     54851.2985   52477.9396  0.00001875566 
  53127.11     54780.4071   52509.6124  0.00001882278 
  53300.75     54718.3599   52541.2129  0.00001876146 
  53438.5      54664.2286   52572.741   0.0000187131 
  53296.36     54617.2286   52604.1969  0.00001876301 
  53062.47     54576.6686   52635.5805  0.00001884571 
  53069.62     54541.942    52666.8919  0.00001884317 
  53025.3      54512.5253   52698.1313  0.00001885892 
  53226.68     54496.303    52729.2986  0.00001878757 
  53349.54     54476.1491   52760.394   0.0000187443 
  53113.5      54460.0477   52791.4174  0.00001882761 
  53200.02     54447.6776   52822.3691  0.00001879699 
  53297.7      54438.7413   52853.249   0.00001876254 
  53442.67     54432.9868   52884.0572  0.00001871164 
  53337.42     54430.1844   52914.7938  0.00001874856 
  53235.61     54437.6593   52945.459   0.00001878442 
  53081.32     54440.1979   52976.0527  0.00001883902 
  53337.17     54445.1427   53006.5752  0.00001874865 
  53278.6      54452.3556   53037.0264  0.00001876926 
  53228.25     54461.7149   53067.4066  0.00001878702 
  53279.84     54473.1046   53097.7157  0.00001876883 
  53174.11     54486.4315   53127.954   0.00001880614 
  53097.07     54501.6107   53158.1215  0.00001883343 
  53018.88     54518.5734   53188.2183  0.00001886121 
  53178.09     54537.2602   53218.2446  0.00001880474 
  53399.15     54557.6171   53248.2005  0.00001872689 
  53471.61     54579.6063   53278.0861  0.00001870151 
  53596.55     54603.1999   53307.9015  0.00001865792 
  53628.39     54628.3744   53337.6469  0.00001864684 
  53630.25     54655.1203   53367.3224  0.00001864619 
  53916.98     54683.4365   53396.9281  0.00001854703 
  53982.16     54713.3283   53426.4642  0.00001852464 
  54026.27     54744.8204   53455.9308  0.00001850951 
  54194.08     54777.9354   53485.3282  0.0000184522 
  54269.2      54813.3689   53514.6563  0.00001842666 
  54465.46     54849.8621   53543.9154  0.00001836026 
  54715.68     54888.133    53573.1056  0.0000182763 
  54743.34     54928.2545   53602.2272  0.00001826706 
  54745        54970.3214   53631.2801  0.00001826651 
  54660.84     55014.4288   53660.2647  0.00001829463 
  54914.55     55060.7129   53689.1811  0.00001821011 
  55292.47     55109.3119   53718.0295  0.00001808565 
  55566.6      55160.9832   53746.8099  0.00001799642 
  55670.38     55214.7382   53775.5227  0.00001796287 
  55702.87     55271.3893   53804.168   0.0000179524 
  56179.27     55331.1887   53832.7459  0.00001780016 
  56673.31     55397.217    53861.2568  0.00001764499 
  56890.96     55464.2412   53889.7006  0.00001757749 
  57135.35     55535.4513   53918.0777  0.0000175023 
  57346.2      55611.3014   53946.3882  0.00001743795 
  57534.6      55692.3306   53974.6323  0.00001738085 
  57937.44     55779.1779   54002.8103  0.00001726 
  58145.45     55872.5998   54030.9223  0.00001719825 
  58422.38     55976.0031   54058.9685  0.00001711673 
  58730.9      56085.4747   54086.9491  0.00001702681 
  59182.3      56205.0264   54114.8645  0.00001689694 
  59218.45     56335.8179   54142.7146  0.00001688663 
  59513.75     56480.0112   54170.4998  0.00001680284 
  59753.48     56639.9166   54198.2204  0.00001673543 
  60033.25     56818.3436   54225.8764  0.00001665744 
  60584.68     57018.6718   54253.4682  0.00001650582 
  61077.71     57244.9446   54280.9959  0.00001637259 
  61313.5      57501.956    54308.4598  0.00001630962 
  61421.52     57795.5367   54335.8601  0.00001628094 
  61618.01     58131.8491   54363.1971  0.00001622902 
  62032.81     58518.7643   54390.471   0.0000161205 
  62309.39     58964.8165   54417.682   0.00001604895 
  62153.45     59479.4691   54444.8303  0.00001608921 
  62098.39     60072.7366   54471.9162  0.00001610348 
  62428.93     60754.524    54498.94    0.00001601821 
  62533.91     61533.3261   54525.9019  0.00001599132 
  62671.32     62414.2195   54552.8021  0.00001595626 
  62795.9      63395.6483   54579.6408  0.00001592461 
  63325.23     64466.0229   54606.4185  0.00001579149 
  63742.71     65598.3624   54633.1352  0.00001568807 
  64027.37     66747.3929   54659.7913  0.00001561832 
  64442.27     67849.1239   54686.387   0.00001551776 
  64949.11     68826.0207   54712.9225  0.00001539667 
  65821.81     69599.8003   54739.3982  0.00001519253 
  66814.37     70109.9728   54765.8143  0.00001496684 
  67238.07     70329.8334   54792.1711  0.00001487253 
  67928.7      70265.1318   54818.4688  0.00001472132 
  68557.41     69935.4697   54844.7077  0.00001458632 
  68580.84     69360.101    54870.8881  0.00001458133 
  68222.2      68563.5114   54897.0102  0.00001465799 
  67420.64     67591.6064   54923.0744  0.00001483225 
  66306.48     66515.1922   54949.0809  0.00001508148 
  65113.68     65413.4647   54975.03    0.00001535776 
  63645.34     64352.4777   55000.922   0.00001571207 
  62236.9      63375.2015   55026.7571  0.00001606764 
  61259.59     62502.5022   55052.5357  0.00001632397 
  60556.28     61740.3046   55078.258   0.00001651356 
  59796.81     61085.0593   55103.9244  0.0000167233 
  58967.55     60528.1979   55129.5351  0.00001695848 
  58337.61     60059.0105   55155.0903  0.0000171416 
  58350.37     59666.2561   55180.5905  0.00001713785 
  58033.26     59339.1272   55206.0359  0.0000172315 
  57771.68     59067.8172   55231.4268  0.00001730952 
  57683.02     58843.5484   55256.7635  0.00001733612 
  57919.34     58658.9334   55282.0463  0.00001726539 
  58028.52     58507.7154   55307.2755  0.00001723291 
  58005.02     58384.6821   55332.4515  0.00001723989 
  57935.41     58285.5671   55357.5744  0.0000172606 
  58282.72     58207.0646   55382.6447  0.00001715774 
  58255.6      58145.9795   55407.6626  0.00001716573 
  57962.62     58100.2176   55432.6284  0.0000172525 
  57907.76     58067.9652   55457.5425  0.00001726884 
  58278.07     58047.7302   55482.4052  0.00001715911 
  58806.93     58038.3863   55507.2167  0.0000170048 
  58961.71     58039.027    55531.9775  0.00001696016 
  59180.24     58048.9681   55556.6878  0.00001689753 
  59088.6      58067.8614   55581.3479  0.00001692374 
  59352.84     58095.0145   55605.9581  0.00001684839 
  59535.4      58130.3675   55630.5189  0.00001679673 
  59595.07     58173.8227   55655.0304  0.00001677991 
  59882.71     58225.3671   55679.4931  0.00001669931 
  60192.55     58285.1406   55703.9072  0.00001661335 
  60401.06     58353.3639   55728.2731  0.000016556 
  60653.64     58430.3704   55752.5911  0.00001648706 
  61119.02     58516.6327   55776.8615  0.00001636152 
  61658.53     58612.7377   55801.0847  0.00001621836 
  62029.04     58719.4264   55825.2609  0.00001612148 
  62294.16     58837.6145   55849.3906  0.00001605287 
  62864.57     58968.4089   55873.474   0.00001590721 
  63445.73     59113.1505   55897.5115  0.0000157615 
  63889.86     59273.521    55921.5034  0.00001565194 
  64282.4      59451.4972   55945.4501  0.00001555636 
  64939.65     59649.5459   55969.3519  0.00001539891 
  65498.86     59870.6397   55993.2091  0.00001526744 
  65957.52     60118.4174   56017.022   0.00001516127 
  66559.33     60397.3114   56040.7911  0.00001502419 
  67042.53     60712.7012   56064.5166  0.0000149159 
  67637.26     61071.0197   56088.1988  0.00001478475 
  67918.64     61480.1146   56111.8382  0.0000147235 
  68316.17     61949.1015   56135.4351  0.00001463782 
  68779.91     62488.7765   56158.9897  0.00001453913 
  69577.88     63111.5001   56182.5025  0.00001437238 
  69912.75     63831.3101   56205.9738  0.00001430354 
  70040.5      64663.78     56229.4039  0.00001427745 
  70411.72     65625.7211   56252.7932  0.00001420218 
  70397.68     66734.385    56276.142   0.00001420501 
  70220.34     68006.928    56299.4507  0.00001424089 
  70168.3      69457.5202   56322.7196  0.00001425145 
  70390.76     71094.4931   56345.9491  0.00001420641 
  70811.04     72915.527    56369.1395  0.00001412209 
  71217.97     74899.9855   56392.2911  0.0000140414 
  71684.86     77001.0069   56415.4043  0.00001394995 
  72513.44     79138.6423   56438.4795  0.00001379055 
  73826.76     81199.7543   56461.517   0.00001354522 
  75659.31     83050.1356   56484.5171  0.00001321714 
  77951.04     84560.1974   56507.4803  0.00001282857 
  80280.52     85632.0247   56530.4068  0.00001245632 
  82642.95     86215.3717   56553.297   0.00001210025 
  84801.77     86298.8762   56576.1512  0.00001179221 
  86545.8      85890.4348   56598.9699  0.00001155458 
  87402.71     85010.6652   56621.7533  0.00001144129 
  87103.17     83699.9391   56644.5018  0.00001148064 
  85993.96     82032.403    56667.2158  0.00001162872 
  84122.05     80116.214    56689.8955  0.00001188749 
  81164.52     78076.8699   56712.5415  0.00001232065 
  77993.47     76031.2868   56735.1539  0.00001282159 
  75282.94     74069.7783   56757.7332  0.00001328322 
  72720.13     72251.9315   56780.2797  0.00001375135 
  70154.84     70608.5403   56802.7938  0.00001425418 
  67921.41     69149.4212   56825.2758  0.0000147229 
  65937.67     67870.4057   56847.7261  0.00001516584 
  64351.99     66759.5594   56870.145   0.00001553953 
  63413.73     65801.2322   56892.5329  0.00001576946 
  62762.39     64978.4284   56914.8901  0.00001593311 
  62168.81     64273.9888   56937.217   0.00001608524 
  61816.62     63672.0712   56959.5139  0.00001617688 
  61773.36     63158.1319   56981.7812  0.00001618821 
  61868.21     62719.2243   57004.0192  0.00001616339 
  61815.18     62344.0436   57026.2283  0.00001617726 
  61732.88     62022.8806   57048.4089  0.00001619882 
  61680.48     61747.4221   57070.5612  0.00001621258 
  61690.41     61510.7793   57092.6857  0.00001620997 
  61697.71     61307.0977   57114.7826  0.00001620806 
  61669.1      61131.6254   57136.8524  0.00001621558 
  61564.84     60980.4108   57158.8954  0.00001624304 
  61770.44     60850.2039   57180.9119  0.00001618897 
  61791.21     60738.5101   57202.9023  0.00001618353 
  61623        60642.7699   57224.8669  0.00001622771 
  61522.09     60561.3152   57246.8061  0.00001625432 
  61482.73     60492.6498   57268.7202  0.00001626473 
  61630.52     60435.4765   57290.6096  0.00001622573 
  61668.17     60388.7473   57312.4746  0.00001621582 
  61647.35     60351.5644   57334.3156  0.0000162213 
  61648.42     60323.1718   57356.1328  0.00001622102 
  61665.01     60303.0948   57377.9268  0.00001621665 
  61597.25     60290.4795   57399.6977  0.00001623449 
  61585.18     60285.0294   57421.446   0.00001623767 
  61748.89     60286.3811   57443.1719  0.00001619462 
  61882.25     60294.2362   57464.8759  0.00001615972 
  61786.41     60308.3514   57486.5583  0.00001618479 
  61703.79     60328.5487   57508.2194  0.00001620646 
  62048.07     60354.7007   57529.8595  0.00001611654 
  62367.34     60388.1089   57551.479   0.00001603403 
  62534.13     60425.9872   57573.0783  0.00001599127 
  62736.63     60469.7326   57594.6576  0.00001593965 
  62759.33     60519.4027   57616.2173  0.00001593389 
  62672.71     60575.1129   57637.7577  0.00001595591 
  62948.91     60637.0105   57659.2793  0.0000158859 
  63432.18     60705.3162   57680.7822  0.00001576487 
  63597.92     60780.2844   57702.2669  0.00001572378 
  63560.74     60863.4776   57723.7337  0.00001573298 
  63806.99     60952.7704   57745.1829  0.00001567226 
  64407.54     61049.8697   57766.6148  0.00001552613 
  64992.5      61155.2758   57788.0298  0.00001538639 
  65093.25     61269.5873   57809.4283  0.00001536258 
  65301.03     61393.4791   57830.8104  0.00001531369 
  65939.53     61527.7572   57852.1766  0.00001516541 
  66604.09     61673.3212   57873.5272  0.00001501409 
  67185.84     61831.2127   57894.8625  0.00001488409 
  67700.6      62002.6134   57916.1828  0.00001477092 
  68312.5      62188.9451   57937.4885  0.00001463861 
  69038.12     62391.7932   57958.7799  0.00001448475 
  69767.1      62613.0268   57980.0573  0.0000143334 
  70528        62854.8166   58001.321   0.00001417877 
  71369.02     63119.7685   58022.5713  0.00001401168 
  72043.95     63410.9249   58043.8086  0.00001388042 
  72655.81     63731.9344   58065.0332  0.00001376352 
  73751.25     64087.1355   58086.2453  0.00001355909 
  74786.7      64481.8981   58107.4454  0.00001337136 
  75704.12     64922.5856   58128.6337  0.00001320932 
  76652.7      65416.9554   58149.8105  0.00001304585 
  77374.56     65974.3906   58170.9761  0.00001292414 
  78180.38     66606.167    58192.1309  0.00001279093 
  79122.94     67325.8951   58213.2751  0.00001263856 
  79956.93     68149.6093   58234.4091  0.00001250673 
  80368.84     69096.1738   58255.5332  0.00001244263 
  80482.41     70187.2921   58276.6476  0.00001242508 
  80799.18     71448.1747   58297.7527  0.00001237636 
  81182.89     72906.6951   58318.8488  0.00001231787 
  81532.64     74593.1237   58339.9361  0.00001226503 
  81862.2      76539.6246   58361.015   0.00001221565 
  82400.41     78778.5061   58382.0858  0.00001213586 
  82831.13     81338.7018   58403.1487  0.00001207276 
  83150.46     84240.9264   58424.204   0.00001202639 
  84159.22     87489.0017   58445.2521  0.00001188224 
  85398.34     91059.6862   58466.2932  0.00001170983 
  86895.21     94885.6207   58487.3277  0.00001150811 
  88867.38     98842.8683   58508.3557  0.00001125272 
  91240.35     102746.5905  58529.3777  0.00001096006 
  94285.86     106368.4336  58550.3938  0.00001060604 
  98041.44     109476.5751  58571.4044  0.00001019977 
  102223       111890.0189  58592.4097  0.00000978253 
  106361.3     113514.5059  58613.41    0.00000940192 
  109918.6     114334.1607  58634.4056  0.00000909764 
  112207.5     114370.8928  58655.3968  0.00000891206 
  113130.1     113654.6785  58676.3838  0.00000883938 
  112784.7     112227.88    58697.367   0.00000886645 
  110721.1     110177.0788  58718.3465  0.0000090317 
  107312.2     107651.2266  58739.3227  0.0000093186 
  103416.5     104843.1986  58760.2957  0.00000966964 
  99576.67     101945.9486  58781.266   0.00001004251 
  95910.69     99110.508    58802.2337  0.00001042637 
  92262.23     96427.6515   58823.1991  0.00001083867 
  88953.89     93936.3099   58844.1625  0.00001124178 
  86260.29     91640.1673   58865.1241  0.00001159282 
  84073.8      89523.4087   58886.0842  0.00001189431 
  82524.8      87556.9574   58907.043   0.00001211757 
  81131.52     85704.9671   58928.0009  0.00001232567 
  80009.87     83930.5934   58948.9579  0.00001249846 
  79092.58     82206.8878   58969.9144  0.00001264341 
  78012.67     80523.6563   58990.8707  0.00001281843 
  76910.33     78886.8419   59011.8269  0.00001300215 
  76095.68     77310.6765   59032.7833  0.00001314135 
  75442.09     75810.3913   59053.7402  0.0000132552 
  74338.86     74398.1054   59074.6978  0.00001345191 
  73165.16     73083.4533   59095.6563  0.00001366771 
  72291.98     71873.5984   59116.616   0.00001383279 
  71621.73     70772.7917   59137.5771  0.00001396224 
  70966.96     69781.581    59158.5398  0.00001409106 
  70277.88     68896.8895   59179.5043  0.00001422923 
  69611.74     68112.5491   59200.471   0.00001436539 
  69009.27     67420.413    59221.4399  0.00001449081 
  68456.54     66812.5858   59242.4114  0.00001460781 
  67875.56     66277.2461   59263.3856  0.00001473284 
  67441.37     65806.8058   59284.3627  0.00001482769 
  67009.23     65393.0253   59305.3431  0.00001492332 
  66608.3      65028.5391   59326.3268  0.00001501314 
  66202.17     64706.7782   59347.3141  0.00001510525 
  65799.45     64422.0451   59368.3053  0.0000151977 
  65599.44     64169.4078   59389.3004  0.00001524403 
  65342.07     63944.6209   59410.2998  0.00001530408 
  65057.51     63745.1621   59431.3036  0.00001537102 
  64758.77     63565.7354   59452.3121  0.00001544192 
  64564.17     63404.8333   59473.3253  0.00001548847 
  64355.02     63260.2504   59494.3436  0.0000155388 
  64201.38     63130.0863   59515.3671  0.00001557599 
  64248.98     63012.7456   59536.3959  0.00001556445 
  64247.28     62906.8574   59557.4304  0.00001556486 
  64208.62     62811.2571   59578.4706  0.00001557423 
  64236.66     62729.8698   59599.5168  0.00001556743 
  64259.37     62651.9163   59620.5692  0.00001556193 
  64231.65     62581.5801   59641.6279  0.00001556865 
  64117.43     62518.1965   59662.693   0.00001559638 
  63867.13     62461.1651   59683.7649  0.00001565751 
  63918.5      62409.9695   59704.8436  0.00001564492 
  64135.75     62364.1474   59725.9293  0.00001559193 
  63970.72     62323.29     59747.0221  0.00001563215 
  63823.74     62291.493    59768.1224  0.00001566815 
  63928.98     62259.5055   59789.2301  0.00001564236 
  63963.08     62231.4937   59810.3455  0.00001563402 
  63923.83     62207.194    59831.4688  0.00001564362 
  63880.32     62186.3738   59852.6     0.00001565427 
  63729        62168.8156   59873.7394  0.00001569144 
  63632.07     62154.3318   59894.887   0.00001571535 
  63899.48     62142.7537   59916.0431  0.00001564958 
  63935.45     62133.9275   59937.2078  0.00001564078 
  63626.75     62127.7133   59958.3812  0.00001571666 
  63811.79     62123.9907   59979.5635  0.00001567109 
  63956.97     62122.6502   60000.7548  0.00001563551 
  63955.87     62123.5977   60021.9552  0.00001563578 
  63869.78     62126.743    60043.1649  0.00001565686 
  63619.79     62132.0129   60064.384   0.00001571838 
  63602.28     62139.3425   60085.6127  0.00001572271 
  63772        62148.6773   60106.851   0.00001568086 
  64009.15     62159.9672   60128.0991  0.00001562277 
  63980.21     62173.1721   60149.3571  0.00001562983 
  64008.98     62188.2653   60170.6251  0.00001562281 
  64048.23     62205.2246   60191.9032  0.00001561323 
  63957.25     62223.9995   60213.1916  0.00001563544 
  63886.95     62244.648    60234.4904  0.00001565265 
  64049.43     62267.1384   60255.7996  0.00001561294 
  64366.62     62291.4791   60277.1194  0.000015536 
  64332.86     62317.656    60298.4499  0.00001554416 
  64182.11     62345.7483   60319.7912  0.00001558067 
  64036.67     62375.7624   60341.1433  0.00001561605 
  64104.3      62407.7393   60362.5065  0.00001559958 
  64411.58     62441.7281   60383.8806  0.00001552516 
  64543.77     62477.7869   60405.266   0.00001549336 
  64431.13     62515.9858   60426.6625  0.00001552045 
  64334.77     62556.4062   60448.0704  0.00001554369 
  64497.03     62599.1389   60469.4897  0.00001550459 
  64773.95     62644.2891   60490.9205  0.00001543831 
  64662.68     62691.9817   60512.3628  0.00001546487 
  64715.52     62742.3505   60533.8168  0.00001545224 
  64853.91     62795.5509   60555.2825  0.00001541927 
  65039.41     62851.7531   60576.7599  0.00001537529 
  65086.16     62911.1531   60598.2492  0.00001536425 
  65029.07     62973.9698   60619.7504  0.00001537774 
  65238.34     63040.4476   60641.2636  0.00001532841 
  65348.97     63110.8688   60662.7888  0.00001530246 
  65468.92     63185.536    60684.326   0.00001527442 
  65725.76     63264.8164   60705.8754  0.00001521473 
  65962.1      63349.1034   60727.437   0.00001516022 
  66221.05     63438.8469   60749.0107  0.00001510094 
  66299.69     63534.5605   60770.5968  0.00001508303 
  66429.91     63636.8279   60792.1952  0.00001505346 
  66776.68     63746.3169   60813.8059  0.00001497529 
  67032.18     63863.7877   60835.429   0.00001491821 
  67404.02     63990.1232   60857.0645  0.00001483591 
  67856.21     64126.366    60878.7124  0.00001473704 
  68437.99     64273.7096   60900.3729  0.00001461177 
  69003.3      64433.5648   60922.0458  0.00001449206 
  69393.63     64607.606    60943.7313  0.00001441054 
  69835.09     64797.836    60965.4293  0.00001431945 
  70356.3      65006.6638   60987.1398  0.00001421337 
  70632.16     65236.9878   61008.8629  0.00001415786 
  70822.41     65492.3327   61030.5987  0.00001411982 
  71233.52     65777.0297   61052.347   0.00001403833 
  71724.04     66096.2473   61074.1079  0.00001394233 
  72195.53     66456.254    61095.8814  0.00001385127 
  72919.29     66864.5577   61117.6675  0.00001371379 
  73705.3      67330.0397   61139.4662  0.00001356755 
  74392.11     67863.2276   61161.2775  0.00001344229 
  74724.1      68476.1633   61183.1014  0.00001338256 
  74809.37     69182.6623   61204.9379  0.00001336731 
  75217.09     69998.0212   61226.7869  0.00001329485 
  75395.38     70939.1448   61248.6485  0.00001326341 
  75538.59     72023.4322   61270.5226  0.00001323827 
  75458.08     73268.0965   61292.4092  0.00001325239 
  75495.93     74688.1912   61314.3083  0.00001324575 
  75913.4      76293.4639   61336.2198  0.0000131729 
  76181.96     78083.3973   61358.1438  0.00001312647 
  76497.55     80040.0689   61380.0801  0.00001307231 
  77121.55     82119.8969   61402.0289  0.00001296654 
  77873.34     84246.7369   61423.9899  0.00001284137 
  79169.44     86310.1245   61445.9632  0.00001263114 
  80610.99     88178.4842   61467.9487  0.00001240526 
  82249.07     89725.6751   61489.9464  0.00001215819 
  84302.23     90862.1216   61511.9562  0.00001186208 
  86290.58     91550.8565   61533.9782  0.00001158875 
  87983.23     91796.0874   61556.0121  0.0000113658 
  88948.54     91615.8558   61578.058   0.00001124246 
  89323.35     91019.647    61600.1158  0.00001119528 
  88883.96     90016.1322   61622.1855  0.00001125062 
  87537.16     88635.9603   61644.2669  0.00001142372 
  85547.92     86950.8525   61666.3601  0.00001168935 
  83430.53     85068.4075   61688.4648  0.00001198602 
  81483.43     83110.0695   61710.5812  0.00001227243 
  79823.26     81184.1399   61732.709   0.00001252768 
  78145.25     79369.596    61754.8482  0.00001279668 
  76365.47     77714.8442   61776.9988  0.00001309492 
  74521.13     76241.6639   61799.1606  0.00001341901 
  72765.27     74953.8989   61821.3335  0.00001374282 
  71486.1      73844.2138   61843.5175  0.00001398873 
  70791.67     72898.5692   61865.7124  0.00001412596 
  70538.88     72101.0025   61887.9183  0.00001417658 
  70485.6      71434.7782   61910.1348  0.00001418729 
  70654        70883.8972   61932.3621  0.00001415348 
  70869.6      70433.4286   61954.5999  0.00001411042 
  71189.01     70072.4849   61976.8481  0.00001404711 
  71504.06     69785.0755   61999.1067  0.00001398522 
  71480.34     69563.6837   62021.3755  0.00001398986 
  71760.76     69400.166    62043.6545  0.00001393519 
  72160.65     69287.8704   62065.9434  0.00001385797 
  72379.23     69221.5056   62088.2422  0.00001381612 
  73043.49     69197.0202   62110.5507  0.00001369047 
  73898.17     69211.3649   62132.8689  0.00001353213 
  74995.76     69262.4525   62155.1965  0.00001333409 
  75885.76     69351.1859   62177.5335  0.0000131777 
  76594.75     69472.9518   62199.8798  0.00001305573 
  77529.89     69630.037    62222.2351  0.00001289825 
  78586.56     69823.3395   62244.5993  0.00001272482 
  79826.27     70054.4145   62266.9724  0.0000125272 
  81171.29     70325.5096   62289.3541  0.00001231963 
  82491.3      70639.5722   62311.7443  0.00001212249 
  83895.12     71000.337    62334.1429  0.00001191964 
  85329.73     71412.5414   62356.5497  0.00001171924 
  86674.45     71881.9242   62378.9645  0.00001153743 
  87918.22     72415.3624   62401.3872  0.00001137421 
  89294.8      73021.1264   62423.8177  0.00001119886 
  90454.64     73709.0522   62446.2557  0.00001105526 
  91366.09     74490.8276   62468.7011  0.00001094498 
  92233.69     75380.4237   62491.1537  0.00001084203 
  93181.26     76394.7613   62513.6134  0.00001073177 
  94081.48     77554.4652   62536.0799  0.00001062908 
  94797.83     78885.8136   62558.5532  0.00001054876 
  95190.23     80420.164    62581.0329  0.00001050528 
  95615.42     82194.934    62603.519   0.00001045856 
  96409.06     84252.9167   62626.0113  0.00001037247 
  97028.89     86641.5192   62648.5095  0.00001030621 
  98020.95     89412.0704   62671.0135  0.0000102019 
  98926.72     92617.4597   62693.523   0.00001010849 
  99512.75     96309.6374   62716.0379  0.00001004896 
  100097.6     100534.3852  62738.5581  0.00000999025 
  100921.1     105318.4424  62761.0831  0.00000990873 
  102299.1     110653.2921  62783.613   0.00000977526 
  104666.1     116472.5557  62806.1475  0.00000955419 
  108184.5     122625.6106  62828.6863  0.00000924347 
  112356.8     128858.0893  62851.2292  0.00000890022 
  117261.3     134817.1991  62873.7761  0.00000852796 
  123459.5     140099.3135  62896.3267  0.00000809982 
  130237.5     144342.3875  62918.8808  0.00000767828 
  137358.4     147316.6313  62941.4382  0.00000728022 
  144007.1     148956.7026  62963.9987  0.0000069441 
  148900.8     149308.4063  62986.5619  0.00000671588 
  152230.3     148432.4283  63009.1278  0.00000656899 
  152703.6     146348.827   63031.696   0.00000654863 
  150122.5     143066.6438  63054.2664  0.00000666123 
  144654       138666.5608  63076.8387  0.00000691305 
  136933.3     133361.0974  63099.4126  0.00000730283 
  128749.4     127473.5927  63121.9879  0.00000776703 
  120953.4     121370.4051  63144.5645  0.00000826765 
  113684.9     115375.3422  63167.1419  0.00000879624 
  106759.9     109724.4968  63189.72    0.00000936681 
  100031.3     104559.3078  63212.2985  0.00000999687 
  93509.65     99943.3834   63234.8773  0.00001069408 
  87576.97     95886.3578   63257.4559  0.00001141853 
  82757.09     92365.2557   63280.0342  0.00001208356 
  79186.77     89339.4824   63302.6118  0.00001262837 
  76889.95     86760.4107   63325.1886  0.0000130056 
  74944.61     84578.6673   63347.7643  0.00001334319 
  73615.37     82745.4709   63370.3386  0.00001358412 
  72744.36     81213.7234   63392.9112  0.00001374677 
  72075.16     79937.2207   63415.4818  0.00001387441 
  71555.18     78869.7222   63438.0503  0.00001397523 
  71103.41     77965.252    63460.6162  0.00001406402 
  70693.07     77181.8317   63483.1794  0.00001414566 
  70161.86     76487.5632   63505.7395  0.00001425276 
  69854.99     75864.402    63528.2962  0.00001431537 
  69437.15     75303.039    63550.8494  0.00001440151 
  69193.49     74793.4163   63573.3986  0.00001445223 
  68997.27     74318.2295   63595.9436  0.00001449333 
  69266.66     73854.8158   63618.4841  0.00001443696 
  69255.99     73384.75     63641.0197  0.00001443918 
  68883.81     72903.2343   63663.5503  0.0000145172 
  68715.6      72419.3248   63686.0755  0.00001455274 
  68623.45     71947.8237   63708.595   0.00001457228 
  68673.07     71499.5666   63731.1085  0.00001456175 
  68338.34     71077.4051   63753.6157  0.00001463307 
  68392.45     70678.5928   63776.1162  0.0000146215 
  68451.88     70300.1335   63798.6099  0.0000146088 
  68173.19     69942.2896   63821.0962  0.00001466852 
  67684.17     69608.3108   63843.575   0.0000147745 
  67662.58     69301.7976   63866.046   0.00001477922 
  67789.91     69024.6907   63888.5087  0.00001475146 
  67608.81     68776.8552   63910.9629  0.00001479097 
  67266.14     68556.6172   63933.4083  0.00001486632 
  66939.45     68361.4351   63955.8445  0.00001493887 
  66985.09     68188.5655   63978.2712  0.0000149287 
  66966.28     68035.2401   64000.688   0.00001493289 
  66998.44     67898.9854   64023.0947  0.00001492572 
  66725.74     67777.5631   64045.4909  0.00001498672 
  66681.04     67669.0232   64067.8763  0.00001499677 
  66703.76     67571.714    64090.2505  0.00001499166 
  66608.58     67484.2325   64112.6131  0.00001501308 
  66512.2      67405.3988   64134.964   0.00001503484 
  66724.52     67334.2292   64157.3026  0.00001498699 
  66577.73     67269.9159   64179.6287  0.00001502004 
  66293.97     67211.746    64201.9418  0.00001508433 
  66300.02     67159.172    64224.2418  0.00001508295 
  66514.36     67111.6838   64246.5281  0.00001503435 
  66632.18     67068.8809   64268.8005  0.00001500776 
  66803.58     67030.4095   64291.0585  0.00001496926 
  66791.49     66995.9653   64313.3019  0.00001497197 
  66546.44     66965.2823   64335.5303  0.0000150271 
  66305.06     66938.1321   64357.7433  0.00001508181 
  66430.7      66914.3164   64379.9405  0.00001505328 
  66471.22     66893.6693   64402.1216  0.0000150441 
  65995.9      66876.0422   64424.2862  0.00001515246 
  65792.68     66861.314    64446.434   0.00001519926 
  65673.24     66849.3928   64468.5645  0.0000152269 
  65413.7      66840.2107   64490.6774  0.00001528732 
  65529.53     66833.7237   64512.7724  0.0000152603 
  65850.26     66829.9474   64534.849   0.00001518597 
  65715.2      66828.8392   64556.9068  0.00001521718 
  65426.36     66830.5214   64578.9456  0.00001528436 
  65318.38     66835.0098   64600.9648  0.00001530963 
  65506.12     66842.4832   64622.9642  0.00001526575 
  65467.23     66853.1389   64644.9433  0.00001527482 
  65385.86     66867.234    64666.9018  0.00001529383 
  65519.31     66885.095    64688.8392  0.00001526268 
  65737.4      66907.1244   64710.7552  0.00001521204 
  65657.14     66933.8309   64732.6494  0.00001523064 
  65777.75     66965.7594   64754.5213  0.00001520271 
  65837.45     67003.5173   64776.3707  0.00001518892 
  65879.95     67047.843    64798.197   0.00001517913 
  66117.25     67099.5131   64819.9999  0.00001512465 
  66183.16     67159.2916   64841.779   0.00001510958 
  66158.95     67227.8749   64863.534   0.00001511511 
  66176.76     67305.7537   64885.2642  0.00001511105 
  66363.22     67393.0016   64906.9695  0.00001506859 
  66458.34     67488.9599   64928.6494  0.00001504702 
  66643.24     67591.8456   64950.3034  0.00001500527 
  66730.28     67698.3563   64971.9312  0.0000149857 
  66821.29     67803.6313   64993.5323  0.00001496529 
  67465.84     67901.614    65015.1063  0.00001482232 
  68037.74     67986.3322   65036.6529  0.00001469773 
  68194.84     68053.4538   65058.1716  0.00001466387 
  68566.48     68101.2889   65079.6619  0.00001458439 
  69135.29     68130.4254   65101.1236  0.00001446439 
  69108.66     68142.2195   65122.5561  0.00001446997 
  69365.24     68137.3565   65143.959   0.00001441644 
  69362.35     68115.5878   65165.3319  0.00001441704 
  69055.13     68076.847    65186.6744  0.00001448118 
  68382.77     68022.6745   65207.986   0.00001462357 
  68009.32     67956.8144   65229.2664  0.00001470387 
  67671.61     67884.5409   65250.5151  0.00001477725 
  67288.4      67811.3143   65271.7316  0.0000148614 
  66956.45     67741.6428   65292.9156  0.00001493508 
  66688.73     67678.5952   65314.0666  0.00001499504 
  66538.03     67623.8145   65335.1842  0.000015029 
  65972.91     67577.8958   65356.2679  0.00001515774 
  65507.71     67540.7344   65377.3173  0.00001526538 
  65587.8      67511.8134   65398.332   0.00001524674 
  65297.07     67490.4156   65419.3116  0.00001531462 
  65179.14     67476.2534   65440.2555  0.00001534233 
  64935.43     67467.5463   65461.1633  0.00001539991 
  64928.38     67464.0569   65482.0347  0.00001540159 
  64837.01     67465.1208   65502.8692  0.00001542329 
  64787.13     67470.1367   65523.6662  0.00001543516 
  64545.35     67478.596    65544.4255  0.00001549298 
  64937.46     67490.0634   65565.1465  0.00001539943 
  65053.22     67504.1718   65585.8287  0.00001537203 
  65265.17     67520.6181   65606.4718  0.00001532211 
  65350.04     67539.6071   65627.0753  0.00001530221 
  65257.36     67560.0436   65647.6388  0.00001532394 
  65167.61     67582.2239   65668.1617  0.00001534505 
  65078.75     67606.0244   65688.6436  0.000015366 
  64891.75     67631.3594   65709.0842  0.00001541028 
  64710.5      67658.1664   65729.4828  0.00001545344 
  64616.43     67686.4086   65749.8392  0.00001547594 
  64529.51     67716.0623   65770.1527  0.00001549679 
  64403.09     67747.1282   65790.423   0.00001552721 
  64025.44     67779.6226   65810.6496  0.00001561879 
  64216.2      67813.5794   65830.8321  0.00001557239 
  64077.52     67849.0503   65850.9699  0.0000156061 
  63887.19     67886.1061   65871.0627  0.00001565259 
  64123.79     67924.843    65891.1099  0.00001559484 
  64287.55     67965.3841   65911.1111  0.00001555511 
  64145.4      68007.886    65931.0658  0.00001558958 
  63966.06     68052.5453   65950.9736  0.00001563329 
  64254.14     68099.6155   65970.834   0.0000155632 
  64093.06     68149.4207   65990.6466  0.00001560231 
  64115.89     68202.3772   66010.4108  0.00001559676 
  63874.17     68259.0143   66030.1263  0.00001565578 
  63715.64     68320.0033   66049.7924  0.00001569473 
  64120.32     68386.1867   66069.4089  0.00001559568 
  63998.98     68458.7545   66088.9751  0.00001562525 
  63841.22     68538.673    66108.4907  0.00001566386 
  64106.3      68627.565    66127.9552  0.00001559909 
  64252.82     68727.1188   66147.368   0.00001556352 
  64569.27     68839.2007   66166.7287  0.00001548724 
  64668.86     68965.7635   66186.0369  0.00001546339 
  64653.41     69108.6923   66205.2921  0.00001546709 
  64721.45     69269.4894   66224.4938  0.00001545083 
  64920.5      69448.8172   66243.6415  0.00001540345 
  65221.48     69645.6313   66262.7347  0.00001533237 
  65017.48     69855.5213   66281.773   0.00001538048 
  65156.27     70070.2772   66300.7559  0.00001534772 
  65096.45     70277.3516   66319.683   0.00001536182 
  64992.99     70462.5988   66338.5537  0.00001538627 
  65604.16     70615.5      66357.3675  0.00001524294 
  66288.9      70733.8174   66376.1241  0.00001508548 
  66682.99     70823.1452   66394.8229  0.00001499633 
  66664.98     70891.2357   66413.4634  0.00001500038 
  67340.75     70941.5333   66432.0451  0.00001484985 
  67620.37     70971.2996   66450.5677  0.00001478844 
  67381.35     70975.4564   66469.0305  0.0000148409 
  67594.97     70952.5798   66487.4332  0.000014794 
  68111.84     70909.081    66505.7752  0.00001468174 
  68663.3      70857.0752   66524.0561  0.00001456382 
  68870.74     70809.7369   66542.2753  0.00001451995 
  69407.77     70777.3826   66560.4324  0.00001440761 
  69648.34     70766.5387   66578.527   0.00001435784 
  70183.41     70780.5072   66596.5585  0.00001424838 
  70120.52     70820.576    66614.5264  0.00001426116 
  69955.32     70887.17     66632.4303  0.00001429484 
  70347.45     70980.1956   66650.2697  0.00001421516 
  70645.47     71099.9803   66668.0441  0.00001415519 
  71281.26     71247.3099   66685.7531  0.00001402893 
  71356.52     71423.5775   66703.396   0.00001401414 
  71989.84     71631.0625   66720.9725  0.00001389085 
  72220.5      71873.0164   66738.4821  0.00001384648 
  72389.18     72153.7845   66755.9243  0.00001381422 
  72832.11     72478.8892   66773.2986  0.00001373021 
  72840.1      72857.3032   66790.6045  0.0000137287 
  72760.63     73292.8354   66807.8416  0.0000137437 
  72931.31     73796.9164   66825.0093  0.00001371153 
  73214.82     74380.2063   66842.1072  0.00001365844 
  73484.45     75054.1142   66859.1348  0.00001360832 
  73754.09     75830.4044   66876.0916  0.00001355857 
  73777.78     76720.4548   66892.9771  0.00001355422 
  74089.09     77733.4599   66909.7909  0.00001349726 
  74166.98     78874.0311   66926.5324  0.00001348309 
  73795.63     80139.7988   66943.2012  0.00001355094 
  74299.43     81508.2094   66959.7968  0.00001345905 
  74651.41     82942.72     66976.3186  0.00001339559 
  75903.55     84380.2368   66992.7664  0.00001317461 
  77115.11     85736.9019   67009.1394  0.00001296763 
  78797.25     86921.9911   67025.4373  0.0000126908 
  80696.68     87862.5882   67041.6596  0.00001239208 
  83102.11     88519.7558   67057.8058  0.00001203339 
  85399.2      88898.5215   67073.8754  0.00001170971 
  86592.05     89024.8467   67089.8679  0.0000115484 
  87371.77     88919.1632   67105.7829  0.00001144534 
  87357.46     88582.208    67121.6199  0.00001144722 
  85999.71     88001.9794   67137.3783  0.00001162795 
  84400.12     87177.1208   67153.0578  0.00001184832 
  82432.34     86137.2869   67168.6577  0.00001213116 
  80274.39     84946.7285   67184.1777  0.00001245727 
  78466.65     83683.5311   67199.6173  0.00001274427 
  77044.27     82426.2208   67214.976   0.00001297955 
  75595.27     81234.4611   67230.2533  0.00001322834 
  74126.85     80145.6668   67245.4487  0.00001349039 
  72089.41     79178.2195   67260.5617  0.00001387166 
  70101.19     78336.5514   67275.5919  0.00001426509 
  68759.23     77616.4508   67290.5389  0.0000145435 
  67903.66     77009.1844   67305.402   0.00001472675 
  67346.45     76503.7323   67320.1809  0.00001484859 
  66826.19     76088.8998   67334.875   0.00001496419 
  66606.01     75753.7225   67349.484   0.00001501366 
  66986.91     75487.9382   67364.0072  0.00001492829 
  66578.22     75282.3569   67378.4443  0.00001501993 
  66617.45     75129.0153   67392.7948  0.00001501108 
  67008.16     75020.9894   67407.0581  0.00001492356 
  66831.26     74952.7946   67421.2339  0.00001496306 
  66630.4      74919.8542   67435.3216  0.00001500816 
  66602.91     74918.5859   67449.3208  0.00001501436 
  67283.44     74946.1369   67463.231   0.0000148625 
  67350.32     75000.2681   67477.0517  0.00001484774 
  67651.44     75079.3742   67490.7825  0.00001478165 
  68292.48     75182.294    67504.4229  0.0000146429 
  68571.75     75308.4423   67517.9724  0.00001458326 
  68853.91     75457.3603   67531.4305  0.0000145235 
  69407.85     75629.1928   67544.7969  0.00001440759 
  69656.38     75824.3145   67558.071   0.00001435619 
  70024.05     76043.4753   67571.2523  0.00001428081 
  70716.52     76287.7087   67584.3405  0.00001414097 
  71095.26     76558.4383   67597.3349  0.00001406564 
  72099.63     76857.3934   67610.2353  0.0000138697 
  72877.44     77186.8074   67623.041   0.00001372167 
  73647.55     77549.3153   67635.7517  0.00001357818 
  74454.76     77948.1404   67648.3668  0.00001343097 
  75660.47     78387.1498   67660.886   0.00001321694 
  76720.36     78871.0722   67673.3088  0.00001303435 
  77538.05     79405.5364   67685.6346  0.00001289689 
  79072.38     79997.4937   67697.8631  0.00001264664 
  80654.96     80655.2091   67709.9938  0.00001239849 
  82550.27     81388.7302   67722.0262  0.00001211383 
  84204.52     82210.1918   67733.9599  0.00001187585 
  85896.89     83134.0242   67745.7945  0.00001164187 
  87884.55     84177.3509   67757.5294  0.00001137856 
  90350.47     85360.3911   67769.1642  0.00001106801 
  92865.16     86706.5373   67780.6985  0.0000107683 
  95140.3      88242.3066   67792.1318  0.00001051079 
  97747.08     89998.1381   67803.4637  0.00001023048 
  100465.7     92006.9099   67814.6937  0.00000995365 
  103403.7     94304.1524   67825.8214  0.00000967083 
  106505.1     96925.7477   67836.8464  0.00000938922 
  109729.5     99905.2997   67847.7681  0.00000911332 
  113087.1     103268.6971  67858.5862  0.00000884274 
  116732.1     107026.2157  67869.3001  0.00000856662 
  120136.1     111159.1728  67879.9096  0.00000832389 
  123655.4     115607.1981  67890.414   0.00000808699 
  127993.7     120252.9432  67900.8131  0.00000781288 
  132673.8     124924.8649  67911.1063  0.00000753728 
  138993.5     129421.146   67921.2932  0.00000719458 
  144723.6     133565.2198  67931.3733  0.00000690972 
  151168.3     137267.4266  67941.3463  0.00000661514 
  156543.2     140557.1239  67951.2118  0.00000638801 
  161226.4     143552.9501  67960.9692  0.00000620246 
  165125.8     146393.6997  67970.6181  0.00000605599 
  167472.7     149179.6903  67980.1582  0.00000597112 
  167402.8     151962.6673  67989.5889  0.00000597362 
  165674.5     154792.7066  67998.91    0.00000603593 
  163127.6     157777.4124  68008.1208  0.00000613017 
  160837.1     161113.1284  68017.2211  0.00000621747 
  159788.8     165053.0575  68026.2104  0.00000625826 
  159447.2     169837.018   68035.0882  0.00000627167 
  160740.4     175610.065   68043.8542  0.00000622121 
  163002.3     182355.9697  68052.5079  0.00000613488 
  166795.1     189853.139   68061.049   0.00000599538 
  172737.7     197671.6153  68069.4769  0.00000578912 
  182234.7     205211.3034  68077.7914  0.00000548743 
  193528.9     211834.1384  68085.9919  0.00000516719 
  206971.1     217031.6783  68094.0781  0.00000483159 
  222265       220546.0928  68102.0495  0.00000449913 
  235164.2     222356.94    68109.9058  0.00000425235 
  244319.8     222538.1288  68117.6465  0.000004093 
  247561.3     221109.7719  68125.2712  0.0000040394 
  243973.7     217990.755   68132.7796  0.0000040988 
  233636       213079.1624  68140.1712  0.00000428016 
  219906.7     206385.7116  68147.4457  0.00000454738 
  206099.1     198124.4599  68154.6026  0.00000485203 
  192597.3     188695.5906  68161.6415  0.00000519218 
  180967.7     178589.0064  68168.562   0.00000552585 
  170309.2     168285.4816  68175.3638  0.00000587167 
  159132.1     158201.1247  68182.0464  0.00000628409 
  146601.5     148659.5727  68188.6095  0.00000682121 
  133642.2     139884.2618  68195.0527  0.00000748267 
  122018.7     131996.2859  68201.3755  0.00000819547 
  112316.1     125027.7992  68207.5776  0.00000890344 
  105070.9     118948.7154  68213.6587  0.00000951738 
  99415.45     113691.4014  68219.6182  0.0000100588 
  95420.55     109170.6839  68225.456   0.00001047992 
  92308.66     105296.878   68231.1715  0.00001083322 
  89906.7      101982.3816  68236.7643  0.00001112264 
  88133.56     99145.8078   68242.2342  0.00001134642 
  86368.52     96715.3848   68247.5808  0.00001157829 
  84601.93     94627.8883   68252.8036  0.00001182006 
  83192.23     92828.888    68257.9023  0.00001202035 
  81548.92     91272.4452   68262.8765  0.00001226258 
  80269.44     89920.1665   68267.7259  0.00001245804 
  79392.26     88740.3251   68272.4501  0.00001259569 
  78488.25     87707.4054   68277.0487  0.00001274076 
  77322.33     86799.1947   68281.5214  0.00001293287 
  76676.75     85998.8964   68285.8678  0.00001304176 
  75773.71     85293.0311   68290.0876  0.00001319719 
  74995.23     84668.8195   68294.1803  0.00001333418 
  74491.98     84117.3641   68298.1457  0.00001342426 
  74041.08     83630.8041   68301.9834  0.00001350602 
  73505.56     83202.5718   68305.6931  0.00001360441 
  73136.9      82827.2192   68309.2743  0.00001367299 
  73130.85     82500.0513   68312.7268  0.00001367412 
  72642.87     82217.155    68316.0501  0.00001376598 
  72161.47     81975.2474   68319.2441  0.00001385781 
  72215.8      81772.1418   68322.3082  0.00001384739 
  72132.13     81604.3912   68325.2423  0.00001386345 
  71875.28     81470.6313   68328.0459  0.00001391299 
  72087.46     81369.298    68330.7187  0.00001387204 
  72106.67     81299.1462   68333.2603  0.00001386834 
  72112.09     81259.2803   68335.6706  0.0000138673 
  72308.77     81248.9581   68337.949   0.00001382958 
  72420.95     81267.8091   68340.0953  0.00001380816 
  72631.48     81315.7013   68342.1092  0.00001376813 
  72954.83     81392.779    68343.9904  0.00001370711 
  73719.43     81499.3923   68345.7384  0.00001356494 
  74354.55     81636.1877   68347.3531  0.00001344908 
  75249.98     81804.0609   68348.834   0.00001328904 
  76414.01     82004.2454   68350.181   0.00001308661 
  77331.72     82238.246    68351.3936  0.0000129313 
  78290.3      82507.8371   68352.4715  0.00001277297 
  79520.53     82815.303    68353.4145  0.00001257537 
  81239.98     83163.3729   68354.2222  0.00001230921 
  82585.95     83555.1633   68354.8944  0.0000121086 
  84080.38     83994.4261   68355.4307  0.00001189338 
  85362.1      84485.565    68355.8308  0.0000117148 
  87484.67     85033.7089   68356.0945  0.00001143057 
  89577.42     85645.2565   68356.2214  0.00001116353 
  92020.59     86327.3523   68356.2113  0.00001086713 
  95437.99     87089.067    68356.0638  0.00001047801 
  99075.27     87941.0999   68355.7787  0.00001009334 
  102387.7     88896.3821   68355.3557  0.0000097668 
  105625.1     89970.7662   68354.7945  0.00000946745 
  108808.8     91183.5597   68354.0948  0.00000919043 
  111693.3     92558.32     68353.2563  0.00000895309 
  114077.5     94123.7159   68352.2788  0.00000876597 
  116837       95914.3396   68351.162   0.00000855893 
  119232.7     97971.2873   68349.9056  0.00000838696 
  122262.6     100344.4428  68348.5094  0.00000817912 
  125177.4     103090.9399  68346.9731  0.00000798866 
  127900.9     106276.9517  68345.2963  0.00000781855 
  130106.2     109977.333   68343.4789  0.00000768603 
  131426.2     114274.6688  68341.5206  0.00000760883 
  132389.9     119257.4122  68339.4211  0.00000755345 
  133611.6     125015.6778  68337.1802  0.00000748438 
  134729.4     131633.43    68334.7977  0.00000742228 
  136895       139175.2463  68332.2732  0.00000730487 
  140336.9     147666.9231  68329.6065  0.00000712571 
  144721.1     157057.0319  68326.7973  0.00000690984 
  149571.5     167176.9929  68323.8455  0.00000668577 
  156151.6     177695.4059  68320.7508  0.00000640403 
  164432.8     188098.8634  68317.513   0.00000608151 
  174364.4     197736.4876  68314.1317  0.00000573512 
  185817.8     205953.9916  68310.6068  0.00000538162 
  198623.3     212290.3125  68306.9381  0.00000503466 
  211935.5     216612.4192  68303.1253  0.00000471842 
  223932.9     219096.7854  68299.1681  0.00000446562 
  232483.2     220043.2366  68295.0665  0.00000430139 
  237140.8     219649.0169  68290.82    0.0000042169 
  237849.4     217897.7483  68286.4286  0.00000420434 
  234272.2     214629.9936  68281.8919  0.00000426854 
  228048.8     209741.8538  68277.2099  0.00000438503 
  221372.9     203374.5491  68272.3822  0.00000451726 
  214647.4     195956.4864  68267.4087  0.0000046588 
  208488.9     188105.6188  68262.2891  0.00000479642 
  202949.7     180454.7108  68257.0233  0.00000492733 
  197343.3     173526.4275  68251.611   0.00000506731 
  190524.4     167683.625   68246.0521  0.00000524867 
  182739.9     163143.7708  68240.3463  0.00000547226 
  174766.1     160015.3275  68234.4934  0.00000572193 
  167640.8     158333.7424  68228.4933  0.00000596513 
  162142.6     158083.6406  68222.3458  0.00000616741 
  158294.1     159208.8252  68216.0507  0.00000631735 
  156729.8     161602.173   68209.6077  0.00000638041 
  156598       165088.6929  68203.0168  0.00000638578 
  158288.3     169395.9316  68196.2777  0.00000631759 
  161985.5     174147.9703  68189.3902  0.00000617339 
  167181.5     178889.5557  68182.3543  0.00000598152 
  173573.7     183171.592   68175.1696  0.00000576124 
  180799.6     186668.6221  68167.8361  0.00000553099 
  188373       189269.5218  68160.3535  0.00000530862 
  195135.4     191060.8981  68152.7217  0.00000512465 
  199634.4     192202.3958  68144.9406  0.00000500916 
  201862.5     192776.6565  68137.01    0.00000495387 
  201598.8     192702.6656  68128.9297  0.00000496035 
  199116       191771.4234  68120.6996  0.0000050222 
  194775.2     189771.8823  68112.3195  0.00000513412 
  190186.8     186637.7028  68103.7892  0.00000525799 
  187450.1     182519.6242  68095.1087  0.00000533475 
  186208.9     177752.2758  68086.2778  0.00000537031 
  184459.6     172749.3526  68077.2963  0.00000542124 
  182214.5     167888.841   68068.1642  0.00000548804 
  178196.5     163440.0236  68058.8812  0.00000561178 
  173021.6     159541.3605  68049.4472  0.00000577963 
  167105.9     156235.8566  68039.8621  0.00000598423 
  161360.1     153526.7668  68030.1258  0.00000619732 
  157375.9     151436.6492  68020.2382  0.00000635421 
  154888       150034.7682  68010.1991  0.00000645628 
  153418.5     149432.6671  68000.0084  0.00000651812 
  153115.8     149754.2485  67989.666   0.000006531 
  153380.4     151110.944   67979.1718  0.00000651974 
  153846.2     153580.348   67968.5256  0.0000065 
  154618.7     157193.5737  67957.7274  0.00000646752 
  155948.1     161919.5773  67946.7771  0.00000641239 
  158452       167650.4255  67935.6745  0.00000631106 
  162212.5     174182.253   67924.4196  0.00000616475 
  166939.5     181225.6222  67913.0122  0.00000599019 
  172697.3     188448.8032  67901.4523  0.00000579048 
  179555.3     195563.4443  67889.7397  0.00000556931 
  187397       202408.56    67877.8744  0.00000533626 
  196247.2     208954.3901  67865.8563  0.00000509561 
  204944.1     215211.1638  67853.6853  0.00000487938 
  212500.3     221072.3869  67841.3613  0.00000470588 
  219101       226201.8213  67828.8843  0.00000456411 
  224749.8     230057.3692  67816.2542  0.00000444939 
  229976.7     232065.2798  67803.4708  0.00000434827 
  234021.8     231869.995   67790.5341  0.00000427311 
  237402.2     229507.2146  67777.4441  0.00000421226 
  239895.4     225366.916   67764.2007  0.00000416848 
  239520.3     219983.1396  67750.8039  0.00000417501 
  235319.3     213780.3735  67737.2535  0.00000424955 
  227646.4     206943.2649  67723.5495  0.00000439278 
  215980.7     199454.6005  67709.6918  0.00000463004 
  201657.7     191247.1748  67695.6805  0.0000049589 
  187032.6     182367.161   67681.5154  0.00000534666 
  173475.2     173041.4351  67667.1965  0.00000576451 
  161802.7     163621.4523  67652.7238  0.00000618037 
  151394.4     154474.7721  67638.0973  0.00000660526 
  141572.6     145895.9793  67623.3168  0.00000706351 
  132352.4     138067.9679  67608.3824  0.00000755559 
  123341.6     131070.9608  67593.294   0.00000810756 
  114860.5     124908.5948  67578.0516  0.00000870621 
  107364.1     119538.4621  67562.6552  0.0000093141 
  101460.8     114892.4728  67547.1047  0.00000985602 
  97329.88     110893.8737  67531.4001  0.00001027434 
  94246.56     107465.9419  67515.5415  0.00001061047 
  92350.27     104535.2228  67499.5287  0.00001082834 
  91610.03     102036.5332  67483.3619  0.00001091584 
  91108.05     99912.0943   67467.0409  0.00001097598 
  90992.86     98112.6489   67450.5657  0.00001098987 
  91006.66     96597.0051   67433.9364  0.00001098821 
  91165.56     95331.7508   67417.153   0.00001096905 
  91322.71     94290.6037   67400.2154  0.00001095018 
  91557.84     93453.6652   67383.1238  0.00001092206 
  92113.86     92806.6916   67365.8779  0.00001085613 
  92688.49     92340.7044   67348.478   0.00001078883 
  93111.55     92051.09     67330.9239  0.00001073981 
  93485.63     91936.6261   67313.2158  0.00001069683 
  93960.46     91998.7838   67295.3536  0.00001064277 
  94230.26     92240.3104   67277.3373  0.0000106123 
  94527.73     92663.513    67259.1671  0.00001057891 
  95153.02     93267.3286   67240.8428  0.00001050939 
  95594.8      94043.0375   67222.3645  0.00001046082 
  96224.62     94968.7632   67203.7323  0.00001039235 
  97350.04     96002.7407   67184.9463  0.00001027221 
  98586.14     97079.9063   67166.0063  0.00001014341 
  100416.3     98114.2379   67146.9125  0.00000995854 
  102840.4     99014.0733   67127.665   0.00000972381 
  105392.5     99707.6458   67108.2637  0.00000948834 
  107543.5     100166.068   67088.7087  0.00000929856 
  109816.9     100407.2521  67069.0002  0.00000910607 
  111464.3     100475.0809  67049.138   0.00000897148 
  111821       100406.8896  67029.1223  0.00000894286 
  111214.8     100209.6976  67008.9532  0.00000899161 
  109980       99860.8935   66988.6306  0.00000909256 
  108205.1     99330.0603   66968.1548  0.00000924171 
  106312.9     98608.7749   66947.5256  0.0000094062 
  105021.2     97729.1905   66926.7433  0.00000952189 
  104161.1     96759.1002   66905.8079  0.00000960051 
  103550.6     95781.1601   66884.7194  0.00000965711 
  103496.9     94871.0732   66863.478   0.00000966213 
  103685.6     94084.9945   66842.0837  0.00000964454 
  104029.3     93458.1944   66820.5367  0.00000961268 
  104887.4     93008.4856   66798.8369  0.00000953403 
  106493.3     92742.7259   66776.9845  0.00000939026 
  108790.9     92661.5935   66754.9796  0.00000919195 
  111710.5     92763.1633   66732.8223  0.00000895171 
  114965.1     93045.0652   66710.5127  0.00000869829 
  118389.6     93506.5966   66688.0508  0.00000844669 
  121709.7     94149.4301   66665.4369  0.00000821627 
  124928.2     94978.857    66642.671   0.0000080046 
  128487.1     96004.6634   66619.7531  0.00000778288 
  132053.6     97242.2598   66596.6835  0.00000757268 
  135315.9     98713.5567   66573.4622  0.00000739011 
  138370.5     100448.3341  66550.0894  0.00000722697 
  141238       102484.1865  66526.5652  0.00000708025 
  143786.9     104868.5583  66502.8896  0.00000695474 
  145985.8     107659.9666  66479.0629  0.00000684998 
  148229.5     110929.5545  66455.0852  0.0000067463 
  150892.9     114762.4908  66430.9565  0.00000662722 
  153669.1     119258.6271  66406.6771  0.00000650749 
  156348.5     124532.755   66382.2471  0.00000639597 
  159076.5     130715.6826  66357.6665  0.00000628628 
  161334.5     137947.8514  66332.9357  0.0000061983 
  163488.3     146377.1051  66308.0546  0.00000611665 
  165765       156148.4334  66283.0234  0.00000603264 
  168856.4     167386.8348  66257.8424  0.00000592219 
  173502.4     180168.0507  66232.5116  0.00000576361 
  179684.8     194471.7728  66207.0313  0.0000055653 
  188274.6     210113.78    66181.4015  0.00000531139 
  199739       226667.425   66155.6224  0.00000500653 
  214175.3     243406.2416  66129.6943  0.00000466907 
  231856.5     259309.7496  66103.6172  0.00000431301 
  253158.6     273232.8308  66077.3914  0.00000395009 
  277086       284212.0598  66051.017   0.00000360899 
  300686.1     291787.9343  66024.4941  0.00000332573 
  320506.6     296119.505   65997.8231  0.00000312006 
  333072.2     297772.5656  65971.004   0.00000300235 
  336090       297317.6522  65944.037   0.00000297539 
  329732.8     294957.589   65916.9224  0.00000303276 
  315850       290465.437   65889.6603  0.00000316606 
  297648.7     283396.2408  65862.2508  0.00000335967 
  278423.6     273476.9357  65834.6943  0.00000359165 
  260732.7     260912.4866  65806.9909  0.00000383535 
  245827.4     246418.7603  65779.1408  0.00000406789 
  232506       230999.4656  65751.1442  0.00000430096 
  218903       215641.02    65723.0013  0.00000456823 
  203933.6     201115.5477  65694.7124  0.00000490356 
  187095.5     187918.6872  65666.2775  0.00000534486 
  170215.6     176301.2518  65637.697   0.0000058749 
  155429.3     166340.6819  65608.9711  0.00000643379 
  143935.5     158007.7703  65580.0999  0.00000694756 
  136232.6     151214.7091  65551.0838  0.00000734039 
  131992.4     145846.8882  65521.9229  0.00000757619 
  130636       141772.9779  65492.6174  0.00000765486 
  130624.7     138856.9995  65463.1676  0.00000765552 
  131090.5     136953.2845  65433.5738  0.00000762832 
  132014.6     135910.8301  65403.8361  0.00000757492 
  133059.2     135581.783   65373.9548  0.00000751545 
  133757.3     135842.0889  65343.9301  0.00000747623 
  134280.9     136617.6084  65313.7622  0.00000744708 
  134867.3     137894.5167  65283.4515  0.0000074147 
  135634.9     139704.6284  65252.9982  0.00000737273 
  136861.4     142085.4668  65222.4025  0.00000730666 
  138044.3     145032.8137  65191.6646  0.00000724405 
  139034.8     148463.956   65160.7849  0.00000719244 
  140314.5     152199.5774  65129.7636  0.00000712685 
  141925.7     155967.6147  65098.6009  0.00000704594 
  145117       159432.3356  65067.2971  0.00000689099 
  150834.3     162242.9499  65035.8524  0.00000662979 
  158008.5     164120.7489  65004.2673  0.00000632877 
  165706.4     164948.83    64972.5418  0.00000603477 
  172854.9     164807.0793  64940.6763  0.0000057852 
  178163.7     163915.0187  64908.6711  0.00000561282 
  180367.7     162498.1158  64876.5264  0.00000554423 
  178464.9     160660.102   64844.2425  0.00000560334 
  173218.2     158330.3422  64811.8198  0.00000577307 
  166047.4     155323.8565  64779.2584  0.00000602238 
  158010.9     151466.4672  64746.5587  0.00000632868 
  150258.8     146724.2356  64713.721   0.00000665518 
  143691       141252.4085  64680.7455  0.00000695938 
  138132       135347.1807  64647.6326  0.00000723945 
  132893.1     129343.5004  64614.3825  0.00000752485 
  127103.7     123524.9972  64580.9956  0.00000786759 
  120447.3     118079.9499  64547.4722  0.00000830239 
  113225.7     113098.4311  64513.8125  0.00000883192 
  105769.5     108597.0003  64480.0169  0.00000945452 
  99114.23     104549.7195  64446.0857  0.00001008937 
  93673.68     100914.3807  64412.0192  0.00001067536 
  89861.05     97653.1443   64377.8177  0.00001112829 
  87542.93     94735.8505   64343.4815  0.00001142297 
  85792.91     92137.8297   64309.011   0.00001165597 
  84401.75     89835.3085   64274.4064  0.0000118481 
  83365.38     87802.5045   64239.6681  0.00001199539 
  82725.05     86011.9516   64204.7965  0.00001208824 
  82191.95     84435.7733   64169.7918  0.00001216664 
  81938.98     83046.6469   64134.6544  0.0000122042 
  81668.8      81819.9064   64099.3846  0.00001224458 
  81535.49     80733.3514   64063.9828  0.0000122646 
  81598.02     79767.7958   64028.4492  0.0000122552 
  81807.06     78906.8645   63992.7843  0.00001222388 
  82209.51     78136.6671   63956.9884  0.00001216404 
  82239.05     77445.6295   63921.0618  0.00001215967 
  82278.73     76824.2025   63885.0049  0.00001215381 
  82734.82     76264.4015   63848.818   0.00001208681 
  83276.27     75759.8439   63812.5014  0.00001200822 
  83464.71     75305.36     63776.0556  0.00001198111 
  83582.08     74896.9996   63739.4809  0.00001196429 
  83975.76     74531.6526   63702.7777  0.0000119082 
  84344.34     74207.2828   63665.9462  0.00001185616 
  84572.51     73922.5888   63628.9869  0.00001182417 
  85055.13     73677.0568   63591.9002  0.00001175708 
  85428.28     73470.9324   63554.6864  0.00001170573 
  85736.99     73304.9606   63517.3458  0.00001166358 
  86150.73     73180.5117   63479.8789  0.00001160756 
  86634.65     73099.3168   63442.286   0.00001154273 
  86821.45     73063.2691   63404.5676  0.00001151789 
  87335.16     73074.0946   63366.7239  0.00001145014 
  87850.85     73132.503    63328.7553  0.00001138293 
  88046.27     73237.3409   63290.6624  0.00001135766 
  88415.4      73384.4598   63252.4453  0.00001131025 
  88898.64     73564.3842   63214.1046  0.00001124877 
  89336.72     73760.8357   63175.6406  0.00001119361 
  89672.94     73950.3637   63137.0537  0.00001115164 
  89585.44     74107.5778   63098.3443  0.00001116253 
  89433.9      74210.0018   63059.5128  0.00001118144 
  89379.91     74246.3539   63020.5596  0.0000111882 
  89143.72     74219.8614   62981.485   0.00001121784 
  88904.65     74144.0416   62942.2896  0.00001124801 
  88258.23     74033.5768   62902.9737  0.00001133039 
  87252.34     73895.5045   62863.5377  0.00001146101 
  86328.34     73726.3736   62823.982   0.00001158368 
  85459        73515.1855   62784.3071  0.00001170152 
  84481.26     73251.7988   62744.5132  0.00001183694 
  83548.56     72936.7198   62704.601   0.00001196909 
  82752.79     72582.6215   62664.5707  0.00001208418 
  81662.22     72211.187    62624.4228  0.00001224556 
  80787.67     71846.169    62584.1578  0.00001237813 
  80163.34     71508.0822   62543.776   0.00001247453 
  79295.88     71211.5215   62503.2778  0.000012611 
  78508.13     70965.8961   62462.6637  0.00001273753 
  77932.68     70776.6932   62421.9342  0.00001283159 
  77484.15     70647.3009   62381.0896  0.00001290587 
  77012.63     70580.3135   62340.1304  0.00001298488 
  76602.99     70578.524    62299.057   0.00001305432 
  76299.95     70645.3776   62257.8699  0.00001310617 
  76270.38     70785.4746   62216.5695  0.00001311125 
  76410.92     71004.5097   62175.1562  0.00001308713 
  76459.05     71309.4111   62133.6305  0.0000130789 
  76538.36     71707.8061   62091.9928  0.00001306534 
  76659.73     72208.3896   62050.2436  0.00001304466 
  76743.68     72816.4033   62008.3833  0.00001303039 
  77052.09     73536.471    61966.4123  0.00001297823 
  77678.66     74366.0853   61924.3312  0.00001287355 
  78025.15     75292.0701   61882.1404  0.00001281638 
  78509.63     76285.2484   61839.8403  0.00001273729 
  78819.48     77297.9274   61797.4314  0.00001268722 
  78796.63     78266.2481   61754.9141  0.0000126909 
  79421.69     79123.3205   61712.2889  0.00001259102 
  79949.83     79818.2687   61669.5564  0.00001250784 
  80133.16     80332.2653   61626.7168  0.00001247923 
  80161.09     80674.5053   61583.7707  0.00001247488 
  80314.13     80868.8704   61540.7187  0.00001245111 
  80243.48     80930.3661   61497.561   0.00001246207 
  80048.66     80854.2983   61454.2983  0.0000124924 
  79900.3      80619.5135   61410.9309  0.0000125156 
  80019.32     80203.4776   61367.4594  0.00001249698 
  79853        79598.7623   61323.8843  0.00001252301 
  79445.45     78823.4594   61280.2059  0.00001258725 
  79272.3      77917.4362   61236.4249  0.00001261475 
  79102.07     76929.4399   61192.5416  0.00001264189 
  78671.51     75905.1035   61148.5566  0.00001271108 
  78267.52     74883.5092   61104.4703  0.00001277669 
  77499.73     73897.135    61060.2833  0.00001290327 
  76396.97     72972.6734   61015.996   0.00001308952 
  75342.68     72129.6303   60971.6089  0.00001327269 
  74342.19     71379.6293   60927.1225  0.00001345131 
  73707.41     70726.8355   60882.5372  0.00001356716 
  72898.63     70169.8308   60837.8537  0.00001371768 
  72282.58     69703.534    60793.0724  0.00001383459 
  71995.94     69321.3755   60748.1937  0.00001388967 
  71699.85     69016.3286   60703.2182  0.00001394703 
  71156.52     68781.9559   60658.1464  0.00001405353 
  70912.92     68612.8612   60612.9788  0.0000141018 
  70723.48     68504.3075   60567.7159  0.00001413958 
  70387.63     68453.5486   60522.3581  0.00001420704 
  70346.64     68458.9823   60476.9061  0.00001421532 
  70600.62     68520.3358   60431.3602  0.00001416418 
  71134.13     68638.5579   60385.7211  0.00001405795 
  71798.38     68815.7654   60339.9892  0.00001392789 
  72567.92     69055.0258   60294.1651  0.00001378019 
  73054.09     69359.9313   60248.2492  0.00001368849 
  73778.01     69734.3776   60202.2421  0.00001355417 
  74609.1      70181.5288   60156.1442  0.00001340319 
  75605.82     70701.844    60109.9562  0.00001322649 
  77141.48     71292.8648   60063.6785  0.00001296319 
  78774.3      71946.7775   60017.3116  0.0000126945 
  80225.73     72650.7936   59970.8561  0.00001246483 
  81201.09     73390.3379   59924.3125  0.00001231511 
  82175.83     74155.6156   59877.6814  0.00001216903 
  82766.27     74950.1643   59830.9631  0.00001208222 
  83005.35     75794.3914   59784.1584  0.00001204742 
  83191.4      76722.7672   59737.2676  0.00001202047 
  83325.47     77774.2958   59690.2914  0.00001200113 
  83489.55     78982.3619   59643.2302  0.00001197755 
  83306.14     80369.0598   59596.0846  0.00001200392 
  83296.66     81944.9983   59548.8552  0.00001200528 
  83564.03     83713.4813   59501.5424  0.00001196687 
  83985.37     85671.8133   59454.1468  0.00001190684 
  84538.3      87807.5516   59406.669   0.00001182896 
  85084.88     90081.3867   59359.1094  0.00001175297 
  86098.15     92409.0411   59311.4687  0.00001161465 
  87541.93     94651.9083   59263.7473  0.0000114231 
  90030.05     96632.7379   59215.9458  0.0000111074 
  92721.83     98182.5122   59168.0648  0.00001078495 
  95324.34     99203.0549   59120.1047  0.0000104905 
  97787.98     99703.5356   59072.0662  0.00001022621 
  99787.88     99783.2522   59023.9498  0.00001002126 
  100794.2     99567.2544   58975.756   0.00000992121 
  101293       99133.3842   58927.4854  0.00000987235 
  100518.6     98472.7436   58879.1385  0.00000994841 
  99808.4      97501.408    58830.7159  0.0000100192 
  99040.8      96116.15     58782.2181  0.00001009685 
  98490.58     94265.0297   58733.6458  0.00001015326 
  98037.44     91990.6628   58684.9993  0.00001020018 
  97930.69     89421.5926   58636.2794  0.0000102113 
  97962.13     86726.5845   58587.4865  0.00001020803 
  97714.18     84062.5552   58538.6213  0.00001023393 
  97122.96     81545.0171   58489.6842  0.00001029623 
  96347.95     79242.4567   58440.6759  0.00001037905 
  95385.37     77184.6472   58391.5968  0.00001048379 
  94377.78     75375.876    58342.4476  0.00001059571 
  93157.13     73802.276    58293.2288  0.00001073455 
  92101.03     72444.7388   58243.941   0.00001085764 
  90694.81     71279.9438   58194.5847  0.00001102599 
  88666.34     70284.4044   58145.1606  0.00001127824 
  86172.98     69435.7172   58095.6691  0.00001160457 
  83554.64     68713.4167   58046.1109  0.00001196822 
  80576.09     68099.2868   57996.4865  0.00001241063 
  77831.3      67577.5881   57946.7964  0.0000128483 
  75319.63     67134.715    57897.0414  0.00001327675 
  73437.31     66759.6712   57847.2218  0.00001361706 
  71284.61     66442.8134   57797.3383  0.00001402827 
  69778.89     66176.9283   57747.3915  0.00001433098 
  68228.96     65956.0518   57697.3819  0.00001465653 
  66215.09     65775.3639   57647.3102  0.0000151023 
  64753.29     65632.2087   57597.1768  0.00001544323 
  63272.7      65523.917    57546.9824  0.0000158046 
  61971.81     65448.949    57496.7275  0.00001613637 
  61096.6      65406.606    57446.4128  0.00001636752 
  60490.55     65396.7593   57396.0387  0.00001653151 
  60195.31     65419.882    57345.6059  0.00001661259 
  60199.22     65476.9046   57295.1149  0.00001661151 
  60374.1      65569.1497   57244.5664  0.00001656339 
  60342.8      65698.1476   57193.9609  0.00001657199 
  60488.49     65865.5357   57143.2989  0.00001653207 
  61008.71     66072.289    57092.5812  0.0000163911 
  61477.88     66318.6819   57041.8082  0.00001626601 
  61994        66603.1113   56990.9805  0.00001613059 
  62190.35     66921.2903   56940.0987  0.00001607967 
  62740.46     67265.706    56889.1635  0.00001593868 
  63621.3      67626.2019   56838.1753  0.00001571801 
  64363.71     67992.2787   56787.1348  0.00001553671 
  65005.52     68357.2087   56736.0425  0.00001538331 
  65564.81     68721.5586   56684.8991  0.00001525208 
  66568.98     69094.3065   56633.7052  0.00001502201 
  67491.69     69489.6445   56582.4612  0.00001481664 
  68616.77     69921.8863   56531.1679  0.0000145737 
  69851.36     70401.3099   56479.8257  0.00001431611 
  70753.16     70932.6921   56428.4354  0.00001413364 
  71594.59     71517.0958   56376.9974  0.00001396754 
  72451.89     72155.9209   56325.5123  0.00001380226 
  73516.03     72854.2726   56273.9809  0.00001360248 
  74598.71     73621.5771   56222.4035  0.00001340506 
  75692.46     74468.4072   56170.7809  0.00001321136 
  77464.53     75401.207    56119.1136  0.00001290913 
  79151.25     76420.1989   56067.4023  0.00001263404 
  80576.84     77521.8694   56015.6474  0.00001241051 
  82076.59     78706.8622   55963.8497  0.00001218374 
  83657.68     79988.7394   55912.0096  0.00001195348 
  85147.31     81397.544    55860.1279  0.00001174435 
  87338.98     82976.5009   55808.205   0.00001144964 
  89084.96     84771.2759   55756.2416  0.00001122524 
  91322.37     86818.1275   55704.2382  0.00001095022 
  93332.1      89136.9403   55652.1956  0.00001071443 
  95630.84     91727.6522   55600.1141  0.00001045688 
  97984.2      94573.1529   55547.9946  0.00001020573 
  100641.9     97630.7344   55495.8375  0.00000993622 
  104547.6     100834.7465  55443.6434  0.00000956502 
  109332       104088.2222  55391.413   0.00000914645 
  114825.8     107276.9498  55339.1468  0.00000870884 
  121224.7     110303.9302  55286.8455  0.00000824914 
  127622.2     113142.6061  55234.5096  0.00000783563 
  133562.7     115870.0874  55182.1397  0.00000748712 
  138380.4     118653.618   55129.7364  0.00000722646 
  141549.9     121691.3717  55077.3004  0.00000706465 
  142681.7     125145.2636  55024.8322  0.00000700861 
  141780.8     129102.2367  54972.3324  0.00000705314 
  139957.7     133572.8099  54919.8016  0.00000714502 
  138187.5     138533.0722  54867.2404  0.00000723654 
  137862.4     143974.3479  54814.6495  0.00000725361 
  138136.9     149926.152   54762.0293  0.0000072392 
  141065       156421.0371  54709.3806  0.00000708893 
  144324.5     163414.7706  54656.7038  0.00000692883 
  149371.2     170678.2203  54603.9997  0.00000669473 
  155935.6     177761.8996  54551.2687  0.0000064129 
  164497.4     184042.9184  54498.5116  0.00000607912 
  175196.7     188901.9856  54445.7289  0.00000570787 
  187436.5     191955.0302  54392.9211  0.00000533514 
  198343.4     193213.3828  54340.089   0.00000504176 
  206626.3     193042.1595  54287.233   0.00000483965 
  210592.5     191927.7144  54234.3538  0.00000474851 
  208702.2     190209.8688  54181.452   0.00000479152 
  201339.1     187909.0908  54128.5282  0.00000496675 
  190072.1     184732.2305  54075.583   0.00000526116 
  177423.5     180246.2438  54022.617   0.00000563623 
  166330.8     174138.561   53969.6307  0.00000601212 
  157328.4     166422.8611  53916.6249  0.00000635613 
  149789.4     157469.1299  53863.6     0.00000667604 
  142704.5     147857.5308  53810.5566  0.00000700749 
  134581       138184.2809  53757.4955  0.00000743047 
  125767.3     128918.9576  53704.4171  0.00000795119 
  115265.4     120360.371   53651.322   0.00000867563 
  104243.1     112651.2422  53598.211   0.00000959296 
  93549.94     105828.7359  53545.0845  0.00001068948 
  84501.91     99861.9029   53491.9431  0.00001183405 
  77542.48     94684.1012   53438.7875  0.00001289616 
  72304.16     90213.2414   53385.6182  0.00001383046 
  68422.72     86362.9376   53332.4359  0.00001461503 
  65689.41     83050.1342   53279.2411  0.00001522315 
  63881.07     80197.8135   53226.0345  0.00001565409 
  62365.87     77737.0557   53172.8166  0.00001603441 
  60936.31     75606.3527   53119.588   0.00001641058 
  59623.81     73753.54     53066.3493  0.00001677182 
  58872        72134.2188   53013.1011  0.000016986 
  58292.99     70710.501    52959.8441  0.00001715472 
  57427.42     69451.3991   52906.5787  0.00001741328 
  56690.27     68331.3733   52853.3056  0.00001763971 
  56493.97     67329.4533   52800.0255  0.000017701 
  55943.79     66428.583    52746.7388  0.00001787508 
  55461.57     65614.5159   52693.4461  0.0000180305 
  55089.96     64875.8285   52640.1481  0.00001815213 
  54686.66     64202.9827   52586.8454  0.000018286 
  54287.29     63588.0803   52533.5385  0.00001842052 
  54109.97     63024.3844   52480.2281  0.00001848088 
  53965.85     62506.5122   52426.9147  0.00001853024 
  53697.01     62029.2027   52373.5989  0.00001862301 
  53356.32     61588.5925   52320.2813  0.00001874192 
  53266.09     61181.0147   52266.9625  0.00001877367 
  53146.05     60803.4537   52213.643   0.00001881607 
  52841.15     60453.1662   52160.3236  0.00001892464 
  52363.24     60127.8357   52107.0047  0.00001909737 
  52271.02     59825.4222   52053.6869  0.00001913106 
  52486.32     59543.988    52000.3709  0.00001905258 
  52425.96     59282.117    51947.0572  0.00001907452 
  52493.48     59038.3422   51893.7463  0.00001904998 
  52277.77     58811.453    51840.439   0.00001912859 
  52135.5      58600.339    51787.1357  0.00001918079 
  52282.71     58404.1365   51733.8371  0.00001912678 
  52259.88     58222.0263   51680.5437  0.00001913514 
  52029.61     58053.3496   51627.2561  0.00001921983 
  52387.74     57897.5322   51573.975   0.00001908844 
  52471.95     57754.0458   51520.7008  0.0000190578 
  52148.02     57622.9767   51467.4342  0.00001917618 
  52446.07     57503.1716   51414.1757  0.00001906721 
  52537.9      57394.8613   51360.9259  0.00001903388 
  52809.86     57297.9599   51307.6854  0.00001893586 
  53241.58     57212.3134   51254.4548  0.00001878231 
  53146.26     57138.0246   51201.2347  0.000018816 
  53263.82     57075.2224   51148.0255  0.00001877447 
  52947.05     57024.1653   51094.828   0.00001888679 
  53133.68     56985.1406   51041.6427  0.00001882045 
  53690.53     56958.6749   50988.4701  0.00001862526 
  54474.4      56945.268    50935.3108  0.00001835725 
  54487.03     56946.057    50882.1655  0.00001835299 
  54977.89     56961.169    50829.0346  0.00001818913 
  55423.95     56992.0954   50775.9187  0.00001804274 
  55958.97     57040.1386   50722.8185  0.00001787024 
  56317.64     57106.9306   50669.7345  0.00001775643 
  56708.45     57194.3846   50616.6672  0.00001763406 
  57732.76     57304.8452   50563.6172  0.00001732119 
  58348.84     57441.1993   50510.5851  0.0000171383 
  58438.14     57606.7044   50457.5714  0.00001711211 
  58960.66     57804.9885   50404.5768  0.00001696046 
  59827.84     58041.5405   50351.6018  0.00001671463 
  60480.15     58321.5051   50298.6469  0.00001653435 
  61049.46     58651.1803   50245.7127  0.00001638016 
  62378.73     59037.9364   50192.7998  0.00001603111 
  62834.3      59489.5427   50139.9087  0.00001591487 
  63530.17     60016.0446   50087.04    0.00001574055 
  64290.96     60627.2508   50034.1943  0.00001555429 
  65084.76     61333.8291   49981.3721  0.00001536458 
  65967.44     62145.3753   49928.5739  0.00001515899 
  67457.84     63070.4314   49875.8004  0.00001482407 
  68713.35     64114.4356   49823.052   0.00001455321 
  70314.34     65276.0289   49770.3294  0.00001422185 
  72225.54     66547.2392   49717.6331  0.00001384552 
  74064.44     67915.2663   49664.9636  0.00001350176 
  75288.61     69368.9824   49612.3215  0.00001328222 
  76756.91     70912.5396   49559.7073  0.00001302814 
  77963.95     72575.461    49507.1216  0.00001282644 
  78914.43     74408.5594   49454.565   0.00001267195 
  79940.02     76480.6294   49402.038   0.00001250938 
  81466.84     78858.1216   49349.5411  0.00001227493 
  82518.68     81586.2511   49297.0748  0.00001211847 
  83892.38     84685.9636   49244.6398  0.00001192003 
  85025.54     88143.1998   49192.2366  0.00001176117 
  87031.16     91905.9597   49139.8657  0.00001149014 
  89868.95     95878.8346   49087.5276  0.00001112731 
  93183.43     99901.6892   49035.2229  0.00001073152 
  97198.87     103742.4806  48982.9522  0.00001028819 
  101790.8     107108.4122  48930.7159  0.00000982407 
  107244.9     109721.8924  48878.5146  0.00000932445 
  113142.9     111408.7826  48826.3488  0.00000883838 
  118520.4     112192.6213  48774.2192  0.00000843737 
  122561.9     112264.0131  48722.1261  0.00000815914 
  124854.2     111889.1837  48670.0701  0.00000800934 
  123721.8     111263.5187  48618.0519  0.00000808265 
  119902.5     110439.6402  48566.0718  0.00000834011 
  114648.4     109296.4432  48514.1305  0.00000872232 
  108278.6     107623.0659  48462.2284  0.00000923544 
  101891.4     105224.9015  48410.3661  0.00000981437 
  97501.92     102043.1139  48358.544   0.00001025621 
  94273.81     98200.2555   48306.7629  0.0000106074 
  91629.39     93949.4426   48255.023   0.00001091353 
  89288.45     89580.7771   48203.3251  0.00001119966 
  85721.19     85343.1873   48151.6695  0.00001166573 
  81400.59     81405.8733   48100.0568  0.00001228492 
  76529.88     77859.6629   48048.4876  0.00001306679 
  71804.14     74741.9744   47996.9623  0.00001392677 
  67437.12     72048.6095   47945.4814  0.00001482863 
  63779.3      69758.5669   47894.0455  0.00001567907 
  61828.19     67839.0755   47842.6551  0.00001617385 
  59877.6      66256.3388   47791.3107  0.00001670074 
  58892.8      64975.1964   47740.0128  0.00001698 
  58521.57     63963.9405   47688.7619  0.00001708772 
  58041.07     63191.3411   47637.5585  0.00001722918 
  57781.68     62627.0158   47586.4032  0.00001730652 
  57589.59     62239.907    47535.2963  0.00001736425 
  57690.33     61994.5882   47484.2385  0.00001733393 
  57704.57     61852.5581   47433.2302  0.00001732965 
  57558.74     61773.4181   47382.2719  0.00001737356 
  57760.09     61723.9952   47331.3642  0.00001731299 
  58166.52     61685.5276   47280.5075  0.00001719202 
  58850.36     61658.5614   47229.7022  0.00001699225 
  59132.06     61658.3782   47178.9491  0.0000169113 
  59083.31     61701.4113   47128.2484  0.00001692525 
  59001.34     61792.4812   47077.6007  0.00001694877 
  58741.5      61914.5409   47027.0064  0.00001702374 
  58572.03     62027.0668   46976.4662  0.000017073 
  58187.47     62074.1897   46925.9804  0.00001718583 
  58331.77     62000.9248   46875.5496  0.00001714332 
  58787        61773.8801   46825.1742  0.00001701056 
  58992.55     61395.1318   46774.8547  0.00001695129 
  59195.36     60900.0973   46724.5915  0.00001689322 
  59049.7      60340.9496   46674.3853  0.00001693489 
  58458.18     59766.2252   46624.2364  0.00001710625 
  57443.92     59202.538    46574.1453  0.00001740828 
  56388.36     58655.0022   46524.1126  0.00001773416 
  54996.59     58100.4535   46474.1385  0.00001818295 
  53477.33     57514.423    46424.2238  0.00001869951 
  52497.27     56877.4485   46374.3687  0.00001904861 
  51740.27     56187.949    46324.5739  0.00001932731 
  51327.76     55464.8167   46274.8397  0.00001948263 
  50961.63     54733.2169   46225.1666  0.00001962261 
  50392.23     54022.071    46175.5551  0.00001984433 
  49580.25     53352.462    46126.0056  0.00002016932 
  48593.88     52736.4376   46076.5186  0.00002057872 
  47880.01     52178.2117   46027.0946  0.00002088554 
  47209.3      51679.1715   45977.734   0.00002118227 
  46461.44     51232.2717   45928.4372  0.00002152322 
  45980.89     50834.216    45879.2048  0.00002174817 
  45658.86     50479.7604   45830.0372  0.00002190155 
  45658.45     50163.4147   45780.9348  0.00002190175 
  45446.1      49881.2323   45731.8981  0.00002200409 
  45441.37     49626.4667   45682.9275  0.00002200638 
  45092.57     49396.0932   45634.0235  0.0000221766 
  45007.14     49186.6567   45585.1866  0.0000222187 
  44994.76     48995.0211   45536.417   0.00002222481 
  44907.24     48819.8242   45487.7154  0.00002226812 
  44803.25     48656.5844   45439.0821  0.00002231981 
  44809.22     48504.6307   45390.5176  0.00002231684 
  44791.21     48362.4913   45342.0223  0.00002232581 
  44745.88     48228.8958   45293.5967  0.00002234843 
  44728.44     48102.8512   45245.2411  0.00002235714 
  44607.89     47983.501    45196.9561  0.00002241756 
  44677.16     47870.1599   45148.742   0.0000223828 
  44609.32     47762.2063   45100.5992  0.00002241684 
  44755.11     47659.1852   45052.5283  0.00002234382 
  44865.68     47560.6456   45004.5296  0.00002228875 
  44661.93     47467.2623   44956.6035  0.00002239043 
  44715.75     47376.7087   44908.7505  0.00002236348 
  44799.54     47289.7242   44860.9709  0.00002232166 
  44759.46     47206.1059   44813.2653  0.00002234165 
  44674.39     47125.6427   44765.6339  0.00002238419 
  45010.58     47048.2074   44718.0773  0.000022217 
  45152.98     46973.6502   44670.5958  0.00002214693 
  45252.16     46901.8847   44623.1899  0.00002209839 
  45294.72     46832.8305   44575.8599  0.00002207763 
  45477.79     46766.4409   44528.6063  0.00002198876 
  45622.88     46702.6999   44481.4295  0.00002191883 
  45792.02     46641.6144   44434.3298  0.00002183787 
  45934.38     46583.2407   44387.3077  0.00002177019 
  45970.29     46527.6465   44340.3635  0.00002175318 
  45851.26     46474.9806   44293.4977  0.00002180965 
  45868.6      46425.4124   44246.7107  0.00002180141 
  45754.37     46379.1816   44200.0028  0.00002185584 
  45684.07     46336.5918   44153.3745  0.00002188947 
  45784.88     46298.0049   44106.8261  0.00002184127 
  45808.04     46263.8705   44060.358   0.00002183023 
  45922.71     46234.6896   44013.9707  0.00002177572 
  46073.45     46211.0519   43967.6644  0.00002170447 
  45738.64     46193.5958   43921.4396  0.00002186335 
  45721.15     46182.9754   43875.2966  0.00002187172 
  45298.3      46179.8538   43829.2359  0.00002207588 
  45373        46184.7623   43783.2578  0.00002203954 
  45484.18     46198.0142   43737.3627  0.00002198567 
  45472.59     46219.3922   43691.551   0.00002199127 
  45127.79     46247.8961   43645.8229  0.00002215929 
  45062.05     46281.2481   43600.179   0.00002219162 
  44918.57     46315.7477   43554.6195  0.00002226251 
  44974.26     46346.4242   43509.1449  0.00002223494 
  45119.14     46368.0495   43463.7554  0.00002216354 
  45267.03     46376.9249   43418.4515  0.00002209113 
  45428.15     46372.3059   43373.2336  0.00002201278 
  45417        46356.8213   43328.1019  0.00002201819 
  45333.59     46335.1208   43283.0568  0.0000220587 
  45381.04     46311.4625   43238.0987  0.00002203563 
  45397.18     46288.1947   43193.2279  0.0000220278 
  45586.01     46264.7341   43148.4448  0.00002193655 
  45922.49     46238.2117   43103.7498  0.00002177582 
  45742.13     46206.7533   43059.1431  0.00002186168 
  45860.3      46164.7211   43014.6252  0.00002180535 
  46108.18     46114.3852   42970.1963  0.00002168813 
  46452.86     46059.1776   42925.8568  0.0000215272 
  46458.73     46004.2492   42881.6071  0.00002152448 
  46378.43     45954.9149   42837.4474  0.00002156175 
  46147.92     45915.3587   42793.3782  0.00002166945 
  46403.36     45888.3686   42749.3996  0.00002155016 
  46848.6      45877.0315   42705.5122  0.00002134536 
  47061.49     45882.5661   42661.7162  0.0000212488 
  47174.39     45906.4079   42618.0119  0.00002119794 
  47280.52     45951.288    42574.3996  0.00002115036 
  47500.89     46017.0183   42530.8798  0.00002105224 
  47644.65     46107.2249   42487.4526  0.00002098872 
  47827.34     46225.19     42444.1184  0.00002090854 
  47744.55     46374.8704   42400.8776  0.0000209448 
  47727.55     46561.2836   42357.7304  0.00002095226 
  47839.33     46790.1953   42314.6772  0.0000209033 
  48012.15     47068.6089   42271.7182  0.00002082806 
  48166.46     47403.9939   42228.8538  0.00002076133 
  48302.98     47805.0293   42186.0843  0.00002070266 
  48610.55     48280.1437   42143.41    0.00002057167 
  48697.47     48837.9387   42100.8311  0.00002053495 
  48974.59     49485.4496   42058.3481  0.00002041875 
  49341.35     50225.5547   42015.9611  0.00002026698 
  49520.68     51055.0946   41973.6705  0.00002019358 
  50522.57     51958.0849   41931.4766  0.00001979313 
  51795.69     52902.9714   41889.3797  0.00001930663 
  53175.76     53836.3308   41847.38    0.00001880556 
  54902.08     54689.466    41805.4778  0.00001821425 
  56643.5      55390.8484   41763.6735  0.00001765428 
  58189.21     55890.8808   41721.9673  0.00001718532 
  60009.55     56182.0347   41680.3595  0.00001666401 
  61106.23     56302.1516   41638.8504  0.00001636494 
  61641.6      56313.5725   41597.4402  0.00001622281 
  61238.75     56273.6136   41556.1293  0.00001632953 
  60060.01     56210.2376   41514.9178  0.00001665001 
  58525.13     56112.4702   41473.8062  0.00001708668 
  57183.36     55937.116    41432.7945  0.0000174876 
  55781.57     55628.8232   41391.8832  0.00001792707 
  55060.02     55150.3248   41351.0725  0.000018162 
  54481.63     54500.9618   41310.3626  0.00001835481 
  54079.68     53720.3358   41269.7538  0.00001849123 
  53478.25     52870.1802   41229.2463  0.00001869919 
  52662.39     52015.0041   41188.8405  0.00001898888 
  51563.12     51204.8193   41148.5365  0.00001939371 
  50381.9      50473.2602   41108.3347  0.0000198484 
  49182.11     49837.0778   41068.2352  0.0000203326 
  48006.91     49302.7816   41028.2384  0.00002083033 
  47136.43     48869.5509   40988.3444  0.00002121501 
  46489.43     48532.6971   40948.5535  0.00002151027 
  46140.71     48286.7559   40908.866   0.00002167284 
  45774.22     48125.3076   40869.2821  0.00002184636 
  45791.92     48042.7515   40829.802   0.00002183791 
  46157.6      48033.3025   40790.426   0.0000216649 
  46203.59     48090.8378   40751.1543  0.00002164334 
  46345.55     48207.6669   40711.9871  0.00002157704 
  46719.04     48372.9957   40672.9247  0.00002140455 
  47123.34     48571.8951   40633.9673  0.00002122091 
  47539.64     48784.8223   40595.1151  0.00002103508 
  48354.58     48989.5601   40556.3683  0.00002068056 
  49103.16     49166.4539   40517.7272  0.00002036529 
  49769.26     49306.8153   40479.1919  0.00002009272 
  50255.11     49409.8104   40440.7628  0.00001989847 
  50748.98     49491.3201   40402.44    0.00001970483 
  50991.04     49568.881    40364.2237  0.00001961129 
  51040.16     49656.0649   40326.1141  0.00001959242 
  51171.72     49756.5033   40288.1115  0.00001954204 
  51186.35     49863.2025   40250.2161  0.00001953646 
  51278.84     49962.3604   40212.4279  0.00001950122 
  51047.65     50039.7746   40174.7474  0.00001958954 
  51453.56     50089.8725   40137.1746  0.000019435 
  52228.79     50119.4272   40099.7097  0.00001914653 
  52892.53     50147.1432   40062.3531  0.00001890626 
  53574.83     50198.8983   40025.1047  0.00001866548 
  54084.55     50295.0642   39987.9649  0.00001848957 
  54755.73     50457.4669   39950.9338  0.00001826293 
  55112.4      50701.2502   39914.0116  0.00001814474 
  55817.51     51039.8784   39877.1986  0.00001791553 
  56426.16     51485.0689   39840.4948  0.00001772228 
  57034.64     52051.0313   39803.9004  0.0000175332 
  57799.31     52754.8073   39767.4157  0.00001730124 
  58893.62     53617.0545   39731.0409  0.00001697977 
  59650.61     54663.87     39694.776   0.00001676429 
  59814        55924.4305   39658.6213  0.00001671849 
  60426.88     57434.4652   39622.5769  0.00001654893 
  61165.43     59228.4951   39586.643   0.0000163491 
  62332.67     61348.2898   39550.8198  0.00001604295 
  63718.3      63831.8019   39515.1075  0.00001569408 
  65566.45     66715.6915   39479.5061  0.0000152517 
  68041.06     70025.3      39444.0159  0.00001469701 
  70367.98     73760.0644   39408.637   0.00001421101 
  73493.19     77882.7039   39373.3696  0.0000136067 
  77554.17     82286.0986   39338.2138  0.00001289421 
  82335.89     86786.0507   39303.1698  0.00001214537 
  88250.66     91110.2224   39268.2377  0.00001133136 
  95214.59     94956.9017   39233.4177  0.00001050259 
  102659       98073.206    39198.7098  0.00000974099 
  109077.6     100373.4015  39164.1144  0.00000916779 
  113378.6     101970.9366  39129.6315  0.00000882001 
  115500.8     103133.0788  39095.2611  0.00000865795 
  114927.2     104154.5186  39061.0036  0.00000870116 
  111644.6     105239.3043  39026.859   0.00000895699 
  107053.6     106433.2919  38992.8274  0.00000934112 
  102923.6     107615.8392  38958.909   0.00000971594 
  99899.98     108557.1376  38925.1039  0.00001001001 
  98624.69     109011.6394  38891.4123  0.00001013945 
  98456.46     108826.6041  38857.8341  0.00001015677 
  99723.28     107975.197   38824.3697  0.00001002775 
  101325.7     106521.1006  38791.0191  0.00000986916 
  102163.2     104548.015   38757.7823  0.00000978826 
  102698.9     102136.2452  38724.6596  0.0000097372 
  102577.5     99374.8854   38691.6511  0.00000974873 
  101609.5     96409.4635   38658.7568  0.0000098416 
  99519.48     93421.215    38625.9768  0.00001004828 
  96360.14     90589.8884   38593.3113  0.00001037774 
  92086.16     88027.0431   38560.7604  0.0000108594 
  87091.32     85738.8704   38528.3242  0.0000114822 
  82004.33     83630.8615   38496.0028  0.00001219448 
  77263.45     81529.9886   38463.7962  0.00001294273 
  73603.56     79261.0106   38431.7046  0.0000135863 
  71000.76     76710.3197   38399.7281  0.00001408436 
  69181.09     73877.0736   38367.8667  0.00001445482 
  67632.59     70857.2867   38336.1206  0.00001478577 
  65603.59     67795.1707   38304.4899  0.00001524307 
  63127.99     64828.1101   38272.9745  0.00001584083 
  60292.09     62056.0743   38241.5747  0.00001658592 
  56924.73     59533.643    38210.2905  0.00001756706 
  53828.68     57280.815    38179.1219  0.00001857746 
  50899.87     55292.9793   38148.0692  0.00001964642 
  48395.91     53553.5919   38117.1322  0.0000206629 
  46659.49     52037.5993   38086.3111  0.00002143187 
  45352.27     50720.217    38055.606   0.00002204961 
  44407.46     49575.7536   38025.017   0.00002251874 
  43802.64     48580.5007   37994.5441  0.00002282967 
  43323.44     47713.1965   37964.1873  0.00002308219 
  42886.99     46954.6982   37933.9468  0.00002331709 
  42632.83     46288.5287   37903.8226  0.0000234561 
  42387.02     45700.4524   37873.8148  0.00002359213 
  41955.73     45178.6596   37843.9234  0.00002383465 
  41699.18     44712.7889   37814.1485  0.00002398129 
  41517.84     44296.0335   37784.4901  0.00002408603 
  41294.41     43919.0269   37754.9483  0.00002421635 
  41180.28     43577.4092   37725.5231  0.00002428347 
  41268.93     43266.615    37696.2146  0.0000242313 
  41225.48     42982.8459   37667.0228  0.00002425684 
  41107.7      42722.8264   37637.9478  0.00002432634 
  41071.45     42484.0585   37608.9896  0.00002434781 
  41101.12     42264.401    37580.1483  0.00002433024 
  40973.24     42061.9408   37551.4239  0.00002440617 
  40950.34     41875.1891   37522.8163  0.00002441982 
  41027.65     41702.8527   37494.3258  0.00002437381 
  41104.9      41543.8978   37465.9522  0.000024328 
  41094.52     41398.4839   37437.6956  0.00002433414 
  40848.61     41263.8594   37409.5561  0.00002448064 
  40790.23     41140.5715   37381.5337  0.00002451567 
  41069.45     41028.3      37353.6283  0.000024349 
  41244.65     40926.836    37325.8401  0.00002424557 
  41167.36     40836.2032   37298.169   0.00002429109 
  41165.71     40756.6106   37270.615   0.00002429206 
  41144.02     40688.3661   37243.1783  0.00002430487 
  41091.7      40632.02     37215.8587  0.00002433581 
  41078.54     40588.2191   37188.6563  0.00002434361 
  41190.84     40557.6636   37161.5711  0.00002427724 
  41311.13     40541.2208   37134.6031  0.00002420655 
  41556.46     40539.5901   37107.7523  0.00002406365 
  41622.91     40553.3774   37081.0187  0.00002402523 
  41582.05     40582.4887   37054.4024  0.00002404884 
  41671.67     40625.9991   37027.9033  0.00002399712 
  42027.5      40681.6121   37001.5214  0.00002379394 
  42388.31     40743.6558   36975.2567  0.00002359141 
  42460.1      40805.1907   36949.1093  0.00002355152 
  42557.92     40857.2524   36923.079   0.00002349739 
  43051.76     40891.6785   36897.1659  0.00002322785 
  43662.14     40904.0016   36871.37    0.00002290314 
  44158.84     40895.5952   36845.6913  0.00002264552 
  44347.58     40872.7888   36820.1297  0.00002254914 
  44098.85     40843.4563   36794.6853  0.00002267633 
  43826.13     40815.2067   36769.3579  0.00002281744 
  43592.93     40792.5909   36744.1477  0.0000229395 
  43175.54     40769.234    36719.0545  0.00002316126 
  42731.64     40740.9684   36694.0784  0.00002340186 
  42451.3      40700.8612   36669.2193  0.0000235564 
  42145.1      40645.1219   36644.4772  0.00002372755 
  41884.35     40573.4085   36619.852   0.00002387527 
  41832.12     40490.9      36595.3437  0.00002390508 
  41735.21     40405.5001   36570.9524  0.00002396058 
  41488.97     40325.5714   36546.6779  0.00002410279 
  41303.57     40257.7816   36522.5202  0.00002421098 
  41231        40206.8407   36498.4792  0.0000242536 
  41106.26     40175.9408   36474.555   0.00002432719 
  40705.45     40169.1236   36450.7475  0.00002456673 
  40495.99     40183.8387   36427.0567  0.0000246938 
  40506.36     40223.5443   36403.4824  0.00002468748 
  40561.52     40290.1869   36380.0247  0.00002465391 
  40766.46     40385.8061   36356.6835  0.00002452997 
  41018.92     40513.3506   36333.4587  0.00002437899 
  41300.58     40676.4653   36310.3503  0.00002421274 
  41680.26     40879.5026   36287.3582  0.00002399217 
  42061.8      41128.0012   36264.4824  0.00002377454 
  42252.27     41428.1079   36241.7228  0.00002366737 
  42397.29     41787.2213   36219.0793  0.00002358641 
  42621.61     42212.9254   36196.5519  0.00002346228 
  42907.23     42713.8087   36174.1406  0.0000233061 
  43339.2      43297.4519   36151.8452  0.0000230738 
  43825.45     43970.2447   36129.6656  0.00002281779 
  44478.81     44734.8382   36107.6019  0.00002248262 
  45404.3      45586.2906   36085.6539  0.00002202435 
  46373.2      46509.7617   36063.8216  0.00002156418 
  47276        47475.6025   36042.1049  0.00002115238 
  48343.39     48443.4198   36020.5036  0.00002068535 
  49612.99     49369.1737   35999.0178  0.00002015601 
  50765.24     50224.9528   35977.6473  0.00001969852 
  51863.95     51014.9704   35956.3921  0.00001928122 
  53013.92     51773.9091   35935.2521  0.00001886297 
  53842.82     52562.4054   35914.2271  0.00001857258 
  54012.94     53436.1681   35893.3172  0.00001851408 
  54088.9      54428.0849   35872.5222  0.00001848808 
  54098.71     55525.658    35851.8419  0.00001848473 
  53799.1      56675.8026   35831.2764  0.00001858767 
  53977.08     57780.2214   35810.8255  0.00001852638 
  54777.83     58717.5037   35790.4892  0.00001825556 
  55894.21     59371.4701   35770.2673  0.00001789094 
  57403.54     59669.1511   35750.1597  0.00001742053 
  58672.48     59605.5065   35730.1663  0.00001704377 
  59391.49     59248.5633   35710.2871  0.00001683743 
  59493.09     58703.9607   35690.5218  0.00001680867 
  58687.56     58087.3367   35670.8705  0.00001703939 
  57129.09     57480.9092   35651.333   0.00001750422 
  55261.39     56911.8499   35631.9092  0.00001809582 
  53311.78     56359.3027   35612.5989  0.00001875758 
  51592.79     55757.3004   35593.4021  0.00001938255 
  50355.43     55028.878    35574.3187  0.00001985883 
  49357.8      54116.03     35555.3485  0.00002026022 
  48609.26     53009.7361   35536.4914  0.00002057221 
  48234.79     51749.1199   35517.7472  0.00002073192 
  47828.49     50403.3917   35499.116   0.00002090804 
  47107.06     49043.769    35480.5975  0.00002122824 
  46161.84     47729.0476   35462.1916  0.00002166291 
  45146.25     46497.66     35443.8982  0.00002215023 
  44250.63     45372.2233   35425.7171  0.00002259855 
  43380.7      44360.3868   35407.6483  0.00002305173 
  42600.34     43463.2506   35389.6916  0.00002347399 
  41992.71     42674.6821   35371.8469  0.00002381366 
  41505.93     41986.0552   35354.114   0.00002409294 
  41169.45     41387.6177   35336.4927  0.00002428986 
  40751.22     40868.4022   35318.9831  0.00002453914 
  40372.63     40418.437    35301.5848  0.00002476926 
  40285.68     40027.9931   35284.2978  0.00002482272 
  40269.74     39688.6375   35267.122   0.00002483254 
  40152.05     39392.7645   35250.0571  0.00002490533 
  40032.91     39133.9831   35233.1031  0.00002497945 
  39930.99     38907.1984   35216.2598  0.00002504321 
  39666.48     38706.9719   35199.527   0.0000252102 
  39476.96     38529.9835   35182.9046  0.00002533123 
  39479.05     38373.023    35166.3925  0.00002532989 
  39285.4      38234.0076   35149.9904  0.00002545475 
  39152.27     38109.9574   35133.6983  0.0000255413 
  39096.27     37999.6012   35117.516   0.00002557789 
  38901.88     37901.5217   35101.4433  0.0000257057 
  38785.28     37814.5997   35085.48    0.00002578298 
  38569.14     37737.9449   35069.626   0.00002592746 
  38292.39     37670.7792   35053.8812  0.00002611485 
  38146.43     37612.607    35038.2454  0.00002621477 
  37961.18     37562.1626   35022.7183  0.0000263427 
  37820        37520.8183   35007.2999  0.00002644104 
  37774.67     37487.6009   34991.99    0.00002647277 
  37562.01     37462.4975   34976.7883  0.00002662264 
  37468.46     37446.0191   34961.6948  0.00002668911 
  37600.62     37437.6368   34946.7093  0.00002659531 
  37570.14     37437.4907   34931.8316  0.00002661688 
  37369.47     37447.592    34917.0614  0.00002675981 
  37305.49     37468.1269   34902.3987  0.00002680571 
  37332.57     37500.1833   34887.8433  0.00002678626 
  37349.5      37545.3361   34873.3949  0.00002677412 
  37522.91     37605.259    34859.0534  0.00002665039 
  37653.19     37682.2278   34844.8186  0.00002655817 
  37654.46     37779.3852   34830.6904  0.00002655728 
  37686.96     37899.927    34816.6685  0.00002653438 
  37642.11     38048.0124   34802.7528  0.00002656599 
  37483.96     38228.1151   34788.943   0.00002667808 
  37461.36     38445.6263   34775.2391  0.00002669417 
  37622.1      38706.3829   34761.6407  0.00002658012 
  37929.55     39016.514    34748.1477  0.00002636467 
  38028.7      39381.8937   34734.7599  0.00002629593 
  38134.84     39807.9228   34721.4772  0.00002622274 
  38403.44     40298.1968   34708.2993  0.00002603933 
  38776.29     40851.7761   34695.2259  0.00002578896 
  39438.08     41461.7556   34682.2571  0.0000253562 
  40097.02     42109.8432   34669.3924  0.00002493951 
  40844.37     42765.3351   34656.6318  0.00002448318 
  41722.52     43384.4296   34643.9749  0.00002396787 
  42813.85     43919.4112   34631.4217  0.00002335693 
  43997.93     44333.4154   34618.972   0.00002272834 
  44951.47     44615.4819   34606.6254  0.00002224621 
  45568.24     44785.8184   34594.3818  0.00002194511 
  45470.66     44884.2621   34582.241   0.0000219922 
  44970.98     44951.3837   34570.2028  0.00002223656 
  44566.96     45011.8705   34558.267   0.00002243815 
  43814.59     45064.7934   34546.4334  0.00002282345 
  42787.73     45086.374    34534.7017  0.00002337119 
  41914        45036.6219   34523.0717  0.00002385838 
  41690.25     44876.1868   34511.5433  0.00002398642 
  41874.26     44583.4715   34500.1161  0.00002388102 
  41950.82     44164.7261   34488.7901  0.00002383744 
  41920.03     43652.0714   34477.5649  0.00002385494 
  41514.59     43088.4231   34466.4403  0.00002408792 
  40878.84     42513.2569   34455.4162  0.00002446253 
  40514.65     41954.2564   34444.4923  0.00002468243 
  40136.71     41426.2609   34433.6684  0.00002491485 
  39493.41     40935.9188   34422.9442  0.00002532068 
  39003.28     40485.3271   34412.3196  0.00002563887 
  38758.55     40076.3833   34401.7942  0.00002580076 
  38654.91     39710.4845   34391.368   0.00002586993 
  38531.14     39389.6905   34381.0405  0.00002595303 
  38363.13     39114.8347   34370.8117  0.00002606669 
  38241.07     38886.1082   34360.6813  0.0000261499 
  38115.06     38702.4602   34350.6491  0.00002623635 
  37907.56     38561.9601   34340.7147  0.00002637996 
  37730.73     38461.9014   34330.8781  0.0000265036 
  37662        38398.6316   34321.1389  0.00002655196 
  37631.79     38367.9339   34311.4969  0.00002657328 
  37599.42     38364.3743   34301.9519  0.00002659615 
  37647.68     38382.325    34292.5036  0.00002656206 
  37805.93     38416.6894   34283.1518  0.00002645088 
  37964.12     38464.9713   34273.8963  0.00002634066 
  38117.61     38528.3367   34264.7368  0.00002623459 
  38309.28     38611.8384   34255.673   0.00002610334 
  38406.89     38723.0591   34246.7048  0.00002603699 
  38339.67     38869.7305   34237.8319  0.00002608264 
  38471.05     39059.0384   34229.054   0.00002599357 
  38632.22     39296.1958   34220.3709  0.00002588513 
  38647.98     39585.1237   34211.7824  0.00002587457 
  38581.2      39928.646    34203.2881  0.00002591936 
  38795.52     40330.323    34194.8879  0.00002577617 
  39115.71     40796.0493   34186.5815  0.00002556518 
  39258.12     41332.3514   34178.3687  0.00002547244 
  39440.29     41948.2972   34170.2491  0.00002535478 
  39942.73     42649.8691   34162.2225  0.00002503585 
  40654.21     43438.0455   34154.2888  0.0000245977 
  41468.86     44301.9561   34146.4476  0.00002411448 
  42530.56     45215.8393   34138.6986  0.0000235125 
  43629        46131.9904   34131.0417  0.00002292053 
  44855.18     46985.0852   34123.4765  0.00002229397 
  46199.16     47700.6626   34116.0029  0.00002164542 
  47600.5      48222.5332   34108.6204  0.00002100818 
  48815.74     48533.3899   34101.329   0.0000204852 
  49696.61     48663.0767   34094.1283  0.0000201221 
  50122.01     48669.8911   34087.018   0.00001995131 
  50156.2      48615.2418   34079.9979  0.00001993771 
  49799.02     48539.2768   34073.0677  0.00002008072 
  48794.49     48450.4263   34066.2273  0.00002049412 
  47727.07     48325.0784   34059.4762  0.00002095247 
  46955.14     48114.5939   34052.8142  0.00002129692 
  46469.22     47765.4007   34046.2411  0.00002151962 
  46065        47241.2073   34039.7567  0.00002170846 
  45780.75     46541.5692   34033.3605  0.00002184324 
  45448.9      45703.478    34027.0524  0.00002200273 
  44850.42     44783.7376   34020.8321  0.00002229634 
  44011        43837.106    34014.6993  0.00002272159 
  43165.1      42906.5389   34008.6538  0.00002316686 
  42482.28     42020.4496   34002.6952  0.00002353923 
  41630.1      41197.5994   33996.8234  0.00002402108 
  40751.44     40448.7197   33991.0379  0.00002453901 
  40040.81     39778.5379   33985.3386  0.00002497452 
  39437.41     39187.4974   33979.7252  0.00002535663 
  38952.84     38671.4067   33974.1974  0.00002567207 
  38666.07     38224.3847   33968.755   0.00002586247 
  38466.75     37838.6877   33963.3975  0.00002599648 
  38419.06     37506.7714   33958.1249  0.00002602875 
  38215.84     37221.0131   33952.9367  0.00002616716 
  38066.63     36974.6967   33947.8327  0.00002626973 
  37967.36     36761.6848   33942.8127  0.00002633841 
  37896.04     36576.6177   33937.8763  0.00002638798 
  38080.15     36415.1873   33933.0233  0.0000262604 
  38223.46     36273.5073   33928.2534  0.00002616194 
  38343.47     36148.5493   33923.5663  0.00002608006 
  38487.91     36037.6667   33918.9617  0.00002598219 
  38514.48     35938.8047   33914.4393  0.00002596426 
  38642.74     35850.1829   33909.9989  0.00002587808 
  38796.47     35770.4552   33905.6401  0.00002577554 
  38850.03     35698.4367   33901.3627  0.00002574001 
  38950.7      35633.1426   33897.1665  0.00002567348 
  39242.05     35573.8156   33893.051   0.00002548287 
  39446.68     35519.7565   33889.016   0.00002535068 
  39473.66     35470.4228   33885.0613  0.00002533335 
  39591.01     35425.3227   33881.1865  0.00002525826 
  39771.55     35384.0634   33877.3913  0.0000251436 
  39841.23     35346.2902   33873.6756  0.00002509963 
  39992.55     35311.6887   33870.0388  0.00002500466 
  40065.8      35280.0214   33866.4809  0.00002495894 
  40038.01     35250.5944   33863.0015  0.00002497627 
  40362.25     35224.1315   33859.6002  0.00002477563 
  40407.66     35200.0033   33856.2769  0.00002474778 
  40313.86     35178.1005   33853.0311  0.00002480536 
  40383.14     35158.2472   33849.8627  0.00002476281 
  40328.77     35139.9692   33846.7713  0.00002479619 
  40351.28     35123.9956   33843.7566  0.00002478236 
  40468.53     35109.849    33840.8184  0.00002471056 
  40510.36     35097.4998   33837.9563  0.00002468504 
  40566.54     35086.9094   33835.17    0.00002465086 
  40761.4      35078.0841   33832.4593  0.00002453301 
  40842.31     35071.0344   33829.8238  0.00002448441 
  40866.44     35065.8038   33827.2633  0.00002446996 
  41013.81     35062.4666   33824.7774  0.00002438203 
  41124.18     35061.1959   33822.3659  0.00002431659 
  41124.16     35062.002    33820.0284  0.00002431661 
  41069.41     35065.1349   33817.7647  0.00002434902 
  41101.74     35070.8773   33815.5744  0.00002432987 
  41287.27     35079.4694   33813.4574  0.00002422054 
  41304.35     35091.3047   33811.4131  0.00002421053 
  41406.16     35106.813    33809.4414  0.000024151 
  41307.09     35126.4725   33807.542   0.00002420892 
  40916.71     35150.8417   33805.7145  0.00002443989 
  40603.59     35180.4765   33803.9587  0.00002462836 
  40471.84     35215.9927   33802.2742  0.00002470854 
  40623.77     35257.9004   33800.6608  0.00002461613 
  40580.75     35306.5923   33799.1181  0.00002464223 
  40335.58     35362.1401   33797.6459  0.00002479201 
  40210.71     35424.0379   33796.2438  0.000024869 
  40274.51     35490.7073   33794.9115  0.0000248296 
  40319.78     35559.3924   33793.6488  0.00002480172 
  40240.51     35626.0304   33792.4553  0.00002485058 
  40263.6      35685.7391   33791.3307  0.00002483633 
  40405.86     35734.4359   33790.2747  0.00002474889 
  40438.99     35770.7159   33789.2871  0.00002472861 
  40226.44     35795.7081   33788.3674  0.00002485927 
  40067.79     35814.1203   33787.5155  0.0000249577 
  40049.64     35831.3369   33786.7309  0.00002496901 
  40176.09     35851.7304   33786.0135  0.00002489043 
  40030.21     35877.4895   33785.3628  0.00002498113 
  39678.98     35908.2531   33784.7786  0.00002520226 
  39562.86     35941.4087   33784.2606  0.00002527623 
  39528.75     35973.2134   33783.8084  0.00002529804 
  39316.23     36000.4595   33783.4218  0.00002543479 
  39079.16     36022.3135   33783.1004  0.00002558909 
  38984.52     36041.0805   33782.844   0.00002565121 
  38628.06     36061.8639   33782.6522  0.00002588792 
  38687.15     36089.9356   33782.5247  0.00002584838 
  38607.64     36131.0081   33782.4613  0.00002590161 
  38278.37     36190.17     33782.4615  0.00002612441 
  37942.34     36268.895    33782.5252  0.00002635578 
  37767.66     36370.056    33782.6519  0.00002647768 
  37863.81     36494.8514   33782.8414  0.00002641044 
  37946.45     36643.545    33783.0934  0.00002635293 
  37967.16     36816.2153   33783.4076  0.00002633855 
  37770.03     37009.8251   33783.7836  0.00002647602 
  37496.46     37221.7587   33784.2211  0.00002666918 
  37377.4      37446.0878   33784.7199  0.00002675413 
  37336.02     37673.431    33785.2796  0.00002678379 
  37446.45     37888.6862   33785.9     0.0000267048 
  37605.51     38078.4614   33786.5806  0.00002659185 
  37741.88     38227.1433   33787.3212  0.00002649577 
  37646.05     38328.235    33788.1215  0.00002656321 
  37155.59     38383.3249   33788.9812  0.00002691385 
  37047.64     38403.4319   33789.9     0.00002699227 
  37189.05     38405.6147   33790.8775  0.00002688964 
  37012.54     38401.5425   33791.9135  0.00002701787 
  36657.39     38398.5551   33793.0076  0.00002727963 
  36444.04     38395.1342   33794.1595  0.00002743933 
  36445.15     38383.7947   33795.3689  0.00002743849 
  36481.43     38352.0434   33796.6356  0.00002741121 
  36236.32     38287.8066   33797.9591  0.00002759662 
  36186.55     38184.9388   33799.3392  0.00002763458 
  36145.09     38046.4599   33800.7756  0.00002766628 
  36065.94     37882.9241   33802.2679  0.00002772699 
  36030.77     37708.3309   33803.8159  0.00002775406 
  36052.13     37535.9592   33805.4193  0.00002773761 
  36097.14     37375.8987   33807.0777  0.00002770303 
  36136.11     37234.8724   33808.7908  0.00002767315 
  36092.63     37116.3144   33810.5583  0.00002770649 
  36135.41     37021.4317   33812.3799  0.00002767369 
  36325.96     36951.5578   33814.2553  0.00002752852 
  36257.1      36901.9358   33816.1842  0.0000275808 
  36457.64     36872.2813   33818.1662  0.00002742909 
  36617.29     36860.5021   33820.2012  0.0000273095 
  36990.5      36864.9605   33822.2886  0.00002703397 
  37169.11     36884.8743   33824.4283  0.00002690406 
  37160.83     36920.5088   33826.62    0.00002691006 
  37369.96     36972.8222   33828.8632  0.00002675946 
  37813.98     37043.1229   33831.1578  0.00002644525 
  38103.74     37132.7309   33833.5034  0.00002624414 
  38196.92     37242.9154   33835.8997  0.00002618012 
  38337.45     37374.6857   33838.3463  0.00002608416 
  38719.94     37529.1312   33840.8431  0.00002582649 
  39057.67     37708.9036   33843.3896  0.00002560317 
  39503.18     37912.6691   33845.9855  0.00002531442 
  39969.67     38144.0644   33848.6306  0.00002501897 
  40292.72     38405.5351   33851.3246  0.00002481838 
  40643.47     38699.1443   33854.0671  0.0000246042 
  41197.42     39025.856    33856.8578  0.00002427336 
  41520.02     39386.22     33859.6964  0.00002408477 
  42125.38     39781.5335   33862.5826  0.00002373866 
  42582.82     40216.8893   33865.5162  0.00002348365 
  43148.9      40703.1356   33868.4967  0.00002317556 
  43836.73     41256.9802   33871.5239  0.00002281192 
  44036.07     41898.5988   33874.5975  0.00002270866 
  44470.51     42647.9114   33877.7172  0.00002248681 
  44934.24     43521.1472   33880.8826  0.00002225474 
  45349.74     44528.4398   33884.0935  0.00002205084 
  45801.42     45669.0316   33887.3495  0.00002183338 
  46830.72     46927.5297   33890.6504  0.0000213535 
  48264.12     48267.8119   33893.9959  0.00002071933 
  50170.6      49627.6519   33897.3855  0.00001993199 
  52473.82     50917.5767   33900.8191  0.00001905712 
  55166.54     52030.8303   33904.2964  0.00001812693 
  58081.76     52869.9055   33907.8169  0.00001721711 
  60821.18     53384.3061   33911.3805  0.00001644164 
  63266.03     53596.0871   33914.9868  0.00001580627 
  65052.68     53594.955    33918.6355  0.00001537216 
  65247.39     53500.0944   33922.3263  0.00001532628 
  64195.93     53418.7216   33926.0589  0.00001557731 
  62205.55     53411.8651   33929.833   0.00001607574 
  59939.25     53484.1759   33933.6483  0.00001668356 
  58083.38     53582.5253   33937.5045  0.00001721663 
  56762.3      53615.499    33941.4013  0.00001761733 
  55732.37     53485.543    33945.3384  0.00001794289 
  55547.91     53123.2061   33949.3155  0.00001800248 
  56035.48     52530.9006   33953.3323  0.00001784584 
  56407.13     51774.7221   33957.3884  0.00001772826 
  56068.49     50958.5019   33961.4837  0.00001783533 
  55290.03     50190.0835   33965.6177  0.00001808644 
  54263.07     49555.174    33969.7902  0.00001842874 
  52759.84     49114.3104   33974.001   0.00001895381 
  51423.76     48902.2419   33978.2496  0.00001944626 
  50485.88     48937.7117   33982.5358  0.00001980752 
  49816.64     49226.2069   33986.8593  0.00002007361 
  49765.07     49763.2232   33991.2198  0.00002009442 
  50287.18     50532.1821   33995.617   0.00001988578 
  51220.25     51502.1735   34000.0506  0.00001952353 
  52206.02     52613.2995   34004.5203  0.00001915488 
  53732.59     53777.7959   34009.0258  0.00001861068 
  55310.3      54875.9616   34013.5668  0.00001807982 
  57322.07     55774.2794   34018.1431  0.00001744529 
  59558.48     56366.587    34022.7542  0.00001679022 
  61244.22     56617.167    34027.4     0.00001632807 
  62378.05     56576.6568   34032.0802  0.00001603128 
  62638.92     56359.1317   34036.7943  0.00001596452 
  62437.27     56092.3442   34041.5423  0.00001601608 
  60786.29     55872.651    34046.3237  0.00001645108 
  58583.77     55741.3249   34051.1382  0.00001706957 
  56310.38     55672.3259   34055.9856  0.00001775872 
  54213.03     55586.0446   34060.8657  0.00001844575 
  53101.85     55364.2622   34065.778   0.00001883174 
  52546.14     54900.8514   34070.7223  0.00001903089 
  52111.45     54140.6326   34075.6983  0.00001918964 
  52036        53107.0033   34080.7057  0.00001921746 
  51946.09     51888.0443   34085.7443  0.00001925073 
  51258.53     50596.356    34090.8137  0.00001950895 
  50209.54     49333.5517   34095.9136  0.00001991653 
  48777.13     48171.9845   34101.0439  0.00002050141 
  47623.92     47150.6445   34106.2041  0.00002099785 
  46454.25     46286.1221   34111.394   0.00002152656 
  46081.79     45577.5467   34116.6133  0.00002170055 
  45604.46     45017.9723   34121.8618  0.00002192768 
  45239.63     44598.1146   34127.139   0.00002210451 
  45159.83     44308.4956   34132.4449  0.00002214357 
  45276.17     44143.7246   34137.779   0.00002208667 
  45596.9      44097.0173   34143.1411  0.00002193132 
  45129.45     44160.3364   34148.5309  0.00002215848 
  45062.35     44319.334    34153.9481  0.00002219147 
  45357.29     44552.955    34159.3925  0.00002204717 
  45498        44829.072    34164.8637  0.00002197899 
  45903.32     45105.4843   34170.3616  0.00002178492 
  46528.2      45333.5226   34175.8857  0.00002149234 
  47476.78     45468.3855   34181.4358  0.00002106293 
  48191.94     45485.4184   34187.0117  0.00002075036 
  48735.15     45389.6443   34192.6131  0.00002051907 
  48943.3      45213.9272   34198.2396  0.00002043181 
  48700.47     45004.2813   34203.891   0.00002053368 
  47786.7      44802.0847   34209.5671  0.00002092632 
  46610        44632.7906   34215.2676  0.00002145462 
  45817.57     44499.5334   34220.9921  0.00002182569 
  44725.1      44385.0214   34226.7404  0.00002235881 
  43778.68     44256.0876   34232.5123  0.00002284217 
  43267.1      44073.8082   34238.3075  0.00002311225 
  43176.49     43808.7307   34244.1256  0.00002316075 
  43182.77     43453.1826   34249.9664  0.00002315738 
  42691.13     43024.6815   34255.8297  0.00002342407 
  42475.71     42557.3807   34261.7152  0.00002354287 
  41804.17     42088.4267   34267.6226  0.00002392106 
  41271.8      41648.598    34273.5516  0.00002422962 
  40746.36     41257.7593   34279.502   0.00002454207 
  40136.14     40926.9928   34285.4735  0.0000249152 
  39692.77     40660.1942   34291.4658  0.00002519351 
  39580.79     40457.6378   34297.4787  0.00002526478 
  39225.2      40317.1254   34303.5119  0.00002549382 
  39042.91     40235.4838   34309.5651  0.00002561284 
  38904.17     40209.3513   34315.6381  0.00002570419 
  38875.58     40234.9229   34321.7306  0.00002572309 
  38968.84     40308.5716   34327.8423  0.00002566153 
  39047.1      40426.27     34333.9731  0.0000256101 
  38960.07     40583.9938   34340.1225  0.00002566731 
  39135.33     40777.3912   34346.2904  0.00002555236 
  39588.91     41002.4395   34352.4765  0.0000252596 
  39852.03     41256.1962   34358.6805  0.00002509282 
  39967.8      41538.218    34364.9022  0.00002502014 
  39976.21     41851.5426   34371.1414  0.00002501488 
  40303.25     42203.9084   34377.3977  0.00002481189 
  40053.74     42606.7674   34383.6709  0.00002496646 
  40766.96     43074.6949   34389.9607  0.00002452967 
  41070.48     43623.0144   34396.2669  0.00002434839 
  41424.83     44265.0574   34402.5893  0.00002414011 
  41895.62     45011.2411   34408.9276  0.00002386884 
  42918.89     45864.9285   34415.2815  0.00002329976 
  43614        46821.7358   34421.6507  0.00002292842 
  44760.72     47863.2495   34428.0351  0.00002234102 
  46297.66     48954.1139   34434.4344  0.00002159936 
  48011.61     50034.6448   34440.8483  0.0000208283 
  50253.38     51022.6195   34447.2765  0.00001989916 
  52598.26     51823.3085   34453.7189  0.00001901204 
  55173.04     52357.1049   34460.1752  0.00001812479 
  57242.41     52594.0073   34466.6451  0.00001746956 
  58815.59     52572.3977   34473.1284  0.00001700229 
  59693.01     52383.8216   34479.6248  0.00001675238 
  59351.64     52137.5905   34486.1341  0.00001684873 
  58273.65     51923.066    34492.6561  0.00001716041 
  56329.28     51785.2903   34499.1904  0.00001775276 
  54568.05     51720.5507   34505.737   0.00001832574 
  52486.53     51674.6944   34512.2954  0.00001905251 
  51392.35     51561.7696   34518.8655  0.00001945815 
  50685.45     51286.6967   34525.4471  0.00001972953 
  50283.82     50785.0463   34532.0399  0.00001988711 
  50139.95     50048.6902   34538.6436  0.00001994418 
  49734.54     49129.019    34545.258   0.00002010675 
  49035.79     48110.4418   34551.883   0.00002039327 
  48459.66     47080.2317   34558.5181  0.00002063572 
  47593.63     46105.6118   34565.1633  0.00002101122 
  46100.49     45228.3875   34571.8183  0.00002169174 
  44685.78     44468.3129   34578.4828  0.00002237848 
  43593.79     43830.2555   34585.1567  0.00002293905 
  42679.95     43308.3186   34591.8396  0.00002343021 
  42168.38     42891.0455   34598.5313  0.00002371445 
  42093.01     42563.1512   34605.2317  0.00002375691 
  42167.62     42309.4093   34611.9405  0.00002371488 
  42354.48     42115.9791   34618.6574  0.00002361025 
  42666.45     41973.0899   34625.3822  0.00002343762 
  43125.65     41874.4779   34632.1148  0.00002318806 
  43446.92     41817.382    34638.8548  0.00002301659 
  43600.6      41799.8715   34645.6021  0.00002293546 
  43635.46     41819.05     34652.3564  0.00002291714 
  43445.01     41872.2214   34659.1175  0.0000230176 
  43906.09     41955.3233   34665.8852  0.00002277588 
  44145.71     42064.8146   34672.6592  0.00002265226 
  44237.06     42198.2062   34679.4394  0.00002260548 
  44527.08     42355.114    34686.2255  0.00002245824 
  44720.02     42539.3371   34693.0173  0.00002236135 
  45647.87     42758.3766   34699.8146  0.00002190683 
  46044.71     43023.7285   34706.6171  0.00002171802 
  46518.29     43348.4705   34713.4246  0.00002149692 
  46724.98     43746.2536   34720.237   0.00002140183 
  46846.83     44231.5227   34727.054   0.00002134616 
  46928.32     44820.4947   34733.8754  0.00002130909 
  47131.43     45530.3824   34740.701   0.00002121726 
  47683.63     46380.7048   34747.5306  0.00002097156 
  48573.36     47392.5412   34754.3639  0.00002058742 
  49552.56     48584.7839   34761.2007  0.00002018059 
  50549.85     49974.3236   34768.0409  0.00001978245 
  51700.05     51566.599    34774.8842  0.00001934234 
  53582.07     53352.2126   34781.7305  0.00001866296 
  55685.25     55290.6388   34788.5794  0.00001795808 
  58496.68     57302.6777   34795.4309  0.00001709499 
  61597.75     59263.1992   34802.2846  0.00001623436 
  65183.97     61012.1262   34809.1405  0.0000153412 
  68583.12     62401.816    34815.9982  0.00001458085 
  71627.78     63352.1391   34822.8576  0.00001396106 
  74028.31     63897.9491   34829.7185  0.00001350835 
  75257.01     64178.2864   34836.5807  0.0000132878 
  74539.84     64383.1226   34843.444   0.00001341564 
  72514.45     64690.0806   34850.3082  0.00001379035 
  70023.83     65213.0205   34857.173   0.00001428085 
  66963.88     65988.551    34864.0384  0.00001493342 
  64473.8      66968.9696   34870.904   0.00001551018 
  63235.14     68039.0116   34877.7697  0.00001581399 
  63046.38     69039.1038   34884.6354  0.00001586134 
  63575.36     69827.718    34891.5007  0.00001572936 
  64408.51     70320.7969   34898.3656  0.0000155259 
  65681.28     70506.9859   34905.2297  0.00001522504 
  67336.47     70412.8418   34912.093   0.00001485079 
  67978.27     70052.752    34918.9553  0.00001471058 
  68135.69     69413.4774   34925.8163  0.0000146766 
  68233.07     68483.4069   34932.6759  0.00001465565 
  67789.8      67297.5256   34939.5338  0.00001475148 
  67259.26     65959.1919   34946.39    0.00001486784 
  65735.74     64611.7586   34953.2441  0.00001521242 
  64128.42     63392.264    34960.0961  0.00001559371 
  61400.22     62393.8277   34966.9457  0.00001628659 
  58202.6      61637.8236   34973.7927  0.00001718136 
  55850.18     61080.6539   34980.6371  0.00001790505 
  53259.39     60614.2259   34987.4785  0.00001877603 
  51808.64     60092.5828   34994.3168  0.0000193018 
  51350.95     59372.5059   35001.1519  0.00001947384 
  51230.45     58367.1414   35007.9835  0.00001951964 
  50981.68     57076.4969   35014.8115  0.00001961489 
  50700.66     55580.0246   35021.6357  0.00001972361 
  50245.36     53997.6876   35028.4559  0.00001990234 
  49335.76     52441.5866   35035.272   0.00002026927 
  47722.84     50999.1585   35042.0837  0.00002095433 
  45880.65     49719.3369   35048.8909  0.00002179568 
  44177.32     48627.3114   35055.6935  0.00002263605 
  42851.56     47728.265    35062.4913  0.00002333637 
  41730.75     47019.4497   35069.284   0.00002396314 
  41217.91     46490.3224   35076.0716  0.0000242613 
  40807.58     46130.068    35082.8538  0.00002450525 
  40267.72     45923.5051   35089.6305  0.00002483379 
  40098.52     45851.656    35096.4016  0.00002493858 
  40102.64     45889.9753   35103.1668  0.00002493601 
  39991.36     46004.4574   35109.9259  0.0000250054 
  40553.25     46152.0736   35116.679   0.00002465894 
  40688.36     46283.0442   35123.4257  0.00002457705 
  41190.85     46354.2344   35130.1659  0.00002427724 
  41331.77     46342.2231   35136.8994  0.00002419446 
  41692.09     46251.2705   35143.6262  0.00002398537 
  41488.11     46117.4967   35150.3459  0.00002410329 
  41576.36     45981.1454   35157.0586  0.00002405213 
  41809.94     45879.8098   35163.764   0.00002391776 
  41537.05     45835.6616   35170.4619  0.00002407489 
  41316.46     45851.8502   35177.1522  0.00002420343 
  41190.96     45910.335    35183.8348  0.00002427717 
  40967.52     45983.1899   35190.5095  0.00002440958 
  40878.21     46030.4785   35197.1761  0.00002446291 
  41142.16     46021.2597   35203.8346  0.00002430597 
  41349.14     45946.2208   35210.4847  0.0000241843 
  41576.5      45821.7671   35217.1263  0.00002405205 
  42119.74     45683.9975   35223.7592  0.00002374184 
  42560.4      45571.8075   35230.3834  0.00002349602 
  43190.88     45518.3972   35236.9986  0.00002315304 
  43578.13     45543.8195   35243.6047  0.00002294729 
  44112.38     45654.2881   35250.2016  0.00002266937 
  44783.59     45848.0147   35256.7892  0.00002232961 
  45364.38     46119.7917   35263.3672  0.00002204373 
  46138.35     46467.0299   35269.9356  0.00002167394 
  46871.23     46890.2878   35276.4941  0.00002133505 
  47574.29     47388.8948   35283.0428  0.00002101976 
  48277.41     47951.1593   35289.5814  0.00002071362 
  48829.57     48545.8478   35296.1097  0.00002047939 
  49272.23     49118.7527   35302.6277  0.00002029541 
  49587.72     49601.9398   35309.1353  0.00002016628 
  50137.03     49932.0318   35315.6322  0.00001994534 
  50429.57     50078.034    35322.1184  0.00001982964 
  50884.94     50052.7966   35328.5937  0.00001965218 
  50900.47     49907.902    35335.0579  0.00001964618 
  50671.34     49711.1357   35341.5111  0.00001973502 
  50088.2      49526.4948   35347.953   0.00001996478 
  49227.62     49394.7718   35354.3834  0.0000203138 
  48443.38     49327.9285   35360.8024  0.00002064266 
  47421.22     49304.8629   35367.2097  0.00002108761 
  46821.85     49276.8435   35373.6052  0.00002135755 
  46317.42     49185.2154   35379.9888  0.00002159015 
  46030.95     48982.5995   35386.3603  0.00002172451 
  45765.98     48657.2269   35392.7197  0.00002185029 
  45302.48     48237.7999   35399.0669  0.00002207385 
  45110.11     47781.3756   35405.4016  0.00002216798 
  44788        47351.6422   35411.7239  0.00002232741 
  44280.64     47002.6316   35418.0334  0.00002258323 
  43861.14     46772.4445   35424.3303  0.00002279923 
  43740.29     46684.5848   35430.6143  0.00002286222 
  43592.8      46751.2884   35436.8852  0.00002293957 
  43947.95     46975.9315   35443.1431  0.00002275419 
  44502.39     47354.116    35449.3878  0.0000224707 
  44965.72     47870.4534   35455.6191  0.00002223916 
  45944.43     48495.6733   35461.837   0.00002176542 
  46917.65     49180.2417   35468.0414  0.00002131394 
  48004.82     49855.6423   35474.2321  0.00002083124 
  49298.73     50443.2234   35480.409   0.0000202845 
  50696.3      50876.381    35486.572   0.00001972531 
  51309.54     51129.2844   35492.721   0.00001948955 
  52004.19     51227.4268   35498.8559  0.00001922922 
  52056.23     51240.193    35504.9767  0.00001921 
  51482.38     51250.2419   35511.0831  0.00001942412 
  50621.95     51326.4744   35517.1751  0.00001975428 
  49495.93     51507.0161   35523.2526  0.00002020368 
  49018.19     51793.2926   35529.3155  0.00002040059 
  48331.97     52148.4001   35535.3636  0.00002069024 
  47824.95     52502.4908   35541.397   0.00002090959 
  48108.98     52765.7064   35547.4154  0.00002078614 
  48780.23     52852.1591   35553.4188  0.00002050011 
  49362.14     52707.2353   35559.4071  0.00002025844 
  49861.06     52324.835    35565.3802  0.00002005573 
  49946.16     51744.7286   35571.3379  0.00002002156 
  49898.61     51037.2381   35577.2803  0.00002004064 
  49351.25     50281.557    35583.2072  0.00002026291 
  48199.86     49547.9298   35589.1185  0.00002074695 
  47236.83     48888.1075   35595.0141  0.00002116992 
  46022.03     48328.9753   35600.8939  0.00002172872 
  44601.05     47877.4558   35606.7579  0.000022421 
  43292.15     47520.3892   35612.6059  0.00002309888 
  42812.69     47231.4156   35618.4379  0.00002335756 
  42644.22     46974.3069   35624.2538  0.00002344984 
  42540.19     46714.2256   35630.0534  0.00002350718 
  42737.32     46428.5034   35635.8368  0.00002339875 
  42624.41     46113.5923   35641.6037  0.00002346074 
  42620.6      45783.9099   35647.3542  0.00002346283 
  42466.77     45462.5868   35653.0882  0.00002354782 
  42395.18     45171.9876   35658.8055  0.00002358759 
  42481.17     44926.3545   35664.5061  0.00002353984 
  42309.75     44739.4227   35670.1899  0.00002363521 
  42038.76     44613.1729   35675.8569  0.00002378757 
  41952.54     44548.16     35681.5069  0.00002383646 
  42203.27     44543.3139   35687.1398  0.00002369485 
  42536.46     44597.1393   35692.7557  0.00002350924 
  43099.07     44708.0911   35698.3544  0.00002320236 
  43758.64     44873.3884   35703.9358  0.00002285263 
  44397.78     45096.9206   35709.4999  0.00002252365 
  45225.14     45377.8115   35715.0466  0.0000221116 
  46366.41     45718.177    35720.5758  0.00002156734 
  47701.93     46121.8033   35726.0875  0.00002096351 
  48550.69     46594.4463   35731.5816  0.00002059703 
  49689.82     47143.507    35737.058   0.00002012485 
  50810.09     47779.4876   35742.5166  0.00001968113 
  52062.43     48515.3338   35747.9574  0.00001920771 
  53154.55     49368.3125   35753.3804  0.00001881306 
  54008.92     50359.1478   35758.7853  0.00001851546 
  55088.98     51514.3751   35764.1723  0.00001815245 
  56597.05     52865.157    35769.5412  0.00001766877 
  57927.36     54448.7367   35774.8919  0.000017263 
  59653.44     56309.4511   35780.2245  0.00001676349 
  60976.35     58495.7635   35785.5387  0.0000163998 
  62227.67     61062.0586   35790.8346  0.00001607002 
  63998.65     64067.5203   35796.1122  0.00001562533 
  65221.86     67569.3429   35801.3713  0.00001533228 
  67383.59     71615.7937   35806.6119  0.00001484041 
  70364.98     76238.4219   35811.8339  0.00001421161 
  73887.37     81428.9084   35817.0373  0.00001353411 
  78586.15     87116.8225   35822.222   0.00001272489 
  84731.73     93142.3029   35827.388   0.00001180195 
  91573.13     99238.4438   35832.5353  0.00001092023 
  98840.15     105052.8323  35837.6637  0.00001011735 
  106408.9     110211.2221  35842.7732  0.00000939771 
  114695.9     114432.8866  35847.8637  0.00000871871 
  122633       117619.9387  35852.9353  0.00000815441 
  129310.3     119871.2729  35857.9878  0.00000773334 
  133764.8     121398.4789  35863.0212  0.00000747581 
  136480.8     122427.2311  35868.0356  0.00000732704 
  137088.9     123139.5288  35873.0307  0.00000729454 
  135560.8     123689.9997  35878.0066  0.00000737676 
  132689.1     124174.4819  35882.9632  0.00000753641 
  129097.4     124611.1815  35887.9005  0.00000774609 
  124349.7     124884.5032  35892.8184  0.00000804184 
  119560.6     124801.205   35897.7169  0.00000836396 
  115179.1     124168.8068  35902.596   0.00000868213 
  111920.2     122900.0123  35907.4556  0.00000893494 
  109664.7     121046.5289  35912.2957  0.0000091187 
  108143.4     118730.9089  35917.1162  0.00000924698 
  107775.9     116072.1741  35921.9171  0.00000927851 
  107667.9     113154.178   35926.6983  0.00000928782 
  107283.6     110030.8062  35931.4598  0.00000932109 
  106647.9     106748.2267  35936.2017  0.00000937665 
  105472.5     103320.7166  35940.9238  0.00000948114 
  103949.1     99744.8723   35945.626   0.00000962009 
  102101.8     96044.518    35950.3085  0.00000979415 
  99482.33     92308.8461   35954.9711  0.00001005204 
  95595.23     88697.7438   35959.6138  0.00001046077 
  90992.14     85389.9138   35964.2366  0.00001098996 
  85461.94     82535.4169   35968.8394  0.00001170112 
  80491.01     80205.645    35973.4223  0.00001242375 
  75879.99     78386.4218   35977.9851  0.0000131787 
  71892.48     76980.854    35982.5279  0.00001390966 
  69300.88     75819.0641   35987.0507  0.00001442983 
  67383.99     74680.3799   35991.5533  0.00001484032 
  66163.72     73351.0384   35996.0358  0.00001511402 
  65558.11     71692.4741   36000.4982  0.00001525364 
  65154.04     69682.6076   36004.9403  0.00001534824 
  64330.51     67413.1267   36009.3623  0.00001554472 
  63037.65     65032.3714   36013.7641  0.00001586354 
  61191.33     62685.8006   36018.1456  0.00001634218 
  58696.51     60481.758    36022.5069  0.00001703679 
  56126.61     58480.9853   36026.8479  0.00001781686 
  53796.2      56709.678    36031.1685  0.00001858867 
  51685.05     55168.3787   36035.4689  0.00001934795 
  50304.66     53846.4732   36039.7489  0.00001987887 
  49561.91     52725.6542   36044.0085  0.00002017678 
  48913.69     51787.5198   36048.2478  0.00002044417 
  48725.84     51012.0021   36052.4666  0.00002052299 
  48746.07     50381.5375   36056.6651  0.00002051447 
  49019.35     49880.2747   36060.8431  0.00002040011 
  49695.32     49494.2649   36065.0007  0.00002012262 
  50014.7      49212.4894   36069.1378  0.00001999412 
  50403.97     49026.0119   36073.2545  0.00001983971 
  50740.37     48929.7315   36077.3506  0.00001970817 
  51090.77     48921.3006   36081.4263  0.00001957301 
  51448.49     49002.4253   36085.4815  0.00001943692 
  51612.11     49178.2861   36089.5162  0.0000193753 
  51777.86     49458.4694   36093.5303  0.00001931327 
  51906.24     49856.478    36097.5239  0.00001926551 
  52034.98     50389.0155   36101.497   0.00001921784 
  52389.63     51077.2484   36105.4495  0.00001908775 
  52955.2      51944.5997   36109.3815  0.00001888389 
  53649.86     53018.8085   36113.2929  0.00001863938 
  54576.9      54327.4988   36117.1838  0.00001832277 
  55875.34     55900.7937   36121.054   0.00001789698 
  57689.09     57763.6411   36124.9037  0.0000173343 
  59426.8      59934.7502   36128.7329  0.00001682742 
  62057.91     62416.2967   36132.5414  0.00001611398 
  65177.77     65176.0404   36136.3294  0.00001534265 
  68826.2      68133.5623   36140.0968  0.00001452935 
  73143.81     71132.5403   36143.8436  0.0000136717 
  78177.84     73942.9065   36147.5698  0.00001279135 
  83229.4      76282.5777   36151.2755  0.00001201499 
  88334.23     77905.7641   36154.9605  0.00001132064 
  92750.71     78701.1343   36158.625   0.00001078159 
  95190.64     78755.1144   36162.2689  0.00001050523 
  95345.05     78315.9845   36165.8922  0.00001048822 
  93520.16     77699.2339   36169.495   0.00001069288 
  89990.61     77177.311    36173.0772  0.00001111227 
  85495.65     76921.8112   36176.6388  0.0000116965 
  80588.18     76978.8877   36180.1799  0.00001240877 
  76558.27     77268.2031   36183.7005  0.00001306195 
  73657.19     77595.9073   36187.2005  0.00001357641 
  72067.4      77688.5732   36190.68    0.0000138759 
  71595.71     77276.8553   36194.1389  0.00001396732 
  71558.66     76188.0776   36197.5773  0.00001397455 
  71761.37     74423.7637   36200.9953  0.00001393507 
  71028.97     72144.2533   36204.3927  0.00001407876 
  69008.19     69595.872    36207.7697  0.00001449103 
  66481.27     67013.8516   36211.1261  0.00001504183 
  63925.57     64577.9914   36214.4622  0.00001564319 
  60806.82     62394.1298   36217.7777  0.00001644552 
  57820.16     60514.5611   36221.0729  0.00001729501 
  55645.25     58951.2562   36224.3476  0.00001797099 
  53568.8      57695.3567   36227.6019  0.00001866758 
  52554.95     56723.6544   36230.8358  0.0000190277 
  52241.4      56005.1746   36234.0493  0.00001914191 
  52137.79     55506.9086   36237.2425  0.00001917995 
  52536.42     55194.1766   36240.4154  0.00001903441 
  52974.37     55039.8532   36243.5679  0.00001887705 
  53528.53     55027.1426   36246.7001  0.00001868163 
  54280.94     55153.4114   36249.812   0.00001842267 
  54768.92     55427.3567   36252.9036  0.00001825853 
  55156.45     55863.6004   36255.975   0.00001813025 
  55472.41     56479.0779   36259.0262  0.00001802698 
  56169.75     57288.6585   36262.0571  0.00001780318 
  57094.31     58305.6517   36265.0679  0.00001751488 
  58049.89     59539.2047   36268.0585  0.00001722656 
  59368.68     60996.1363   36271.0289  0.0000168439 
  60882.72     62676.6543   36273.9792  0.00001642502 
  62864.24     64589.9361   36276.9094  0.00001590729 
  64889.73     66735.6998   36279.8196  0.00001541076 
  67192.02     69113.2977   36282.7097  0.00001488272 
  69708.74     71713.4977   36285.5797  0.0000143454 
  72225.61     74501.9237   36288.4298  0.0000138455 
  75182.11     77410.5123   36291.2599  0.00001330104 
  78106.69     80329.9611   36294.07    0.000012803 
  80719.95     83129.1854   36296.8602  0.00001238851 
  83565.7      85667.2694   36299.6305  0.00001196663 
  86415.89     87845.2937   36302.381   0.00001157195 
  88700.63     89641.9951   36305.1116  0.00001127388 
  90671.92     91134.7441   36307.8224  0.00001102877 
  92345.47     92476.1435   36310.5134  0.0000108289 
  93752.4      93861.5279   36313.1846  0.00001066639 
  94552.77     95467.7238   36315.8362  0.0000105761 
  95285.34     97418.2832   36318.468   0.00001049479 
  96398.37     99757.5699   36321.0802  0.00001037362 
  97626.74     102428.5795  36323.6728  0.0000102431 
  99205.66     105277.6339  36326.2457  0.00001008007 
  101266.5     108045.5859  36328.7991  0.00000987493 
  104510.6     110407.5786  36331.333   0.00000956841 
  108623.2     112004.3095  36333.8474  0.00000920614 
  112994.8     112537.1358  36336.3423  0.00000884996 
  117419.9     111857.3443  36338.8178  0.00000851644 
  120655.9     110051.0253  36341.2739  0.00000828803 
  121868.7     107429.4481  36343.7106  0.00000820555 
  120242.8     104429.6209  36346.128   0.00000831651 
  116633.1     101481.7151  36348.5261  0.0000085739 
  111183.6     98914.4363   36350.905   0.00000899413 
  104423.8     96903.6741   36353.2647  0.00000957636 
  97733.17     95479.617    36355.6052  0.00001023194 
  92257.34     94526.0988   36357.9265  0.00001083925 
  88285.32     93808.2743   36360.2288  0.00001132691 
  86136.61     93021.3687   36362.512   0.00001160947 
  85339.32     91877.9548   36364.7762  0.00001171793 
  85239        90221.2354   36367.0214  0.00001173172 
  85469.78     88080.335    36369.2476  0.00001170004 
  85400.7      85647.8413   36371.455   0.00001170951 
  83955.44     83175.9559   36373.6435  0.00001191108 
  81866.72     80887.8562   36375.8132  0.00001221498 
  79493.44     78916.6385   36377.9641  0.00001257965 
  77528.74     77297.9494   36380.0962  0.00001289844 
  75723.41     75978.2088   36382.2097  0.00001320596 
  74262.68     74834.0103   36384.3045  0.00001346571 
  74000.59     73721.8997   36386.3807  0.00001351341 
  73653.3      72526.9444   36388.4384  0.00001357712 
  73456.39     71211.1152   36390.4775  0.00001361352 
  73066.16     69826.9999   36392.4982  0.00001368623 
  71995.04     68480.942    36394.5004  0.00001388985 
  70409.6      67286.4033   36396.4843  0.00001420261 
  68478.23     66325.4255   36398.4498  0.00001460318 
  66296.1      65629.4529   36400.397   0.00001508384 
  64600.56     65180.2753   36402.3259  0.00001547974 
  63464.36     64905.6921   36404.2367  0.00001575688 
  62571.65     64691.2645   36406.1293  0.00001598168 
  62187.36     64398.1038   36408.0038  0.00001608044 
  62025.76     63900.3659   36409.8602  0.00001612233 
  62147.22     63130.1942   36411.6986  0.00001609082 
  62094.15     62099.155    36413.5191  0.00001610458 
  61762.57     60884.7857   36415.3216  0.00001619104 
  61255.48     59588.6003   36417.1063  0.00001632507 
  60040.43     58308.1874   36418.8731  0.00001665544 
  58807.21     57119.2565   36420.6222  0.00001700472 
  57596.43     56075.0493   36422.3535  0.00001736219 
  56346.77     55212.0761   36424.0672  0.00001774725 
  55251.36     54551.1417   36425.7633  0.0000180991 
  54442.01     54103.2546   36427.4418  0.00001836817 
  54043.67     53869.7193   36429.1027  0.00001850355 
  53799.27     53846.1308   36430.7462  0.00001858761 
  54058.47     54022.0326   36432.3723  0.00001849849 
  54549.29     54381.0697   36433.981   0.00001833204 
  55298.44     54900.5767   36435.5724  0.00001808369 
  56450.59     55551.9802   36437.1465  0.00001771461 
  57750.83     56297.8224   36438.7034  0.00001731577 
  59428.64     57088.1418   36440.2432  0.0000168269 
  61341.65     57854.8432   36441.7659  0.00001630214 
  63183.47     58518.5295   36443.2715  0.00001582692 
  64778.86     59010.024    36444.7601  0.00001543713 
  65727.67     59301.0579   36446.2317  0.00001521429 
  66298.67     59424.4499   36447.6865  0.00001508326 
  66146.99     59464.7284   36449.1244  0.00001511785 
  65178.76     59523.7737   36450.5456  0.00001534242 
  63923.58     59693.4122   36451.95    0.00001564368 
  62490.09     60031.9271   36453.3378  0.00001600254 
  61304.98     60563.8973   36454.7089  0.00001631189 
  60233.31     61274.9371   36456.0635  0.00001660211 
  60056.96     62119.141    36457.4016  0.00001665086 
  60298.43     63025.5518   36458.7232  0.00001658418 
  60697.51     63919.9662   36460.0284  0.00001647514 
  61394.63     64755.6232   36461.3173  0.00001628807 
  62466.41     65537.0404   36462.5899  0.0000160086 
  63488.23     66325.2172   36463.8463  0.00001575095 
  64498.66     67208.8485   36465.0865  0.0000155042 
  65806.32     68266.3602   36466.3106  0.00001519611 
  67396.55     69531.3601   36467.5186  0.00001483755 
  69406.53     70969.6108   36468.7107  0.00001440787 
  71824.55     72469.6476   36469.8868  0.00001392282 
  74697.71     73848.219    36471.047   0.00001338729 
  77871.67     74894.2787   36472.1914  0.00001284164 
  80906.9      75439.789    36473.3201  0.00001235989 
  82822.73     75434.4904   36474.433   0.00001207398 
  83243.91     74971.7209   36475.5303  0.00001201289 
  82549.29     74247.6937   36476.612   0.00001211397 
  80746.54     73485.3742   36477.6781  0.00001238443 
  77841.3      72871.146    36478.7288  0.00001284665 
  74692.75     72517.8853   36479.7641  0.00001338818 
  71553.41     72459.5311   36480.7841  0.00001397557 
  69569.98     72638.7103   36481.7887  0.00001437402 
  68758.56     72921.8021   36482.7781  0.00001454364 
  68752.38     73113.7805   36483.7523  0.00001454495 
  69245.44     73017.7141   36484.7115  0.00001444138 
  69972.73     72502.9875   36485.6555  0.00001429128 
  70643.69     71561.4291   36486.5846  0.00001415555 
  70736.91     70303.365    36487.4987  0.00001413689 
  70062.21     68907.1645   36488.398   0.00001427303 
  68872.51     67553.8664   36489.2824  0.00001451958 
  67261.53     66392.0812   36490.1522  0.00001486734 
  65697.8      65523.7434   36491.0072  0.00001522121 
  64555.09     65014.4979   36491.8475  0.00001549065 
  63827.66     64897.1412   36492.6734  0.00001566719 
  63147.36     65183.5118   36493.4847  0.00001583597 
  62755.77     65864.7655   36494.2815  0.00001593479 
  63047.23     66912.9821   36495.064   0.00001586113 
  63678.14     68281.2898   36495.8322  0.00001570398 
  64813.61     69915.9014   36496.5861  0.00001542886 
  66721.27     71779.078    36497.3258  0.00001498772 
  68934.63     73869.7158   36498.0513  0.0000145065 
  71136.74     76240.316    36498.7628  0.00001405743 
  73933.41     78971.3784   36499.4603  0.00001352568 
  77513.05     82138.0359   36500.1438  0.00001290105 
  81096.88     85753.1871   36500.8134  0.00001233093 
  85770.01     89733.2843   36501.4692  0.00001165909 
  91602.18     93854.2098   36502.1112  0.00001091677 
  97956.94     97751.3833   36502.7396  0.00001020857 
  104669.9     100968.6227  36503.3543  0.00000955384 
  110984       103082.7579  36503.9554  0.00000901031 
  116508.8     103878.3996  36504.543   0.00000858304 
  119813.4     103449.7195  36505.1171  0.00000834631 
  120401.8     102160.1232  36505.6779  0.00000830552 
  118160.2     100506.7503  36506.2253  0.00000846309 
  113411.8     98945.3443   36506.7594  0.00000881742 
  107259.3     97796.5613   36507.2804  0.0000093232 
  100747.1     97201.1006   36507.7882  0.00000992584 
  94969.84     97110.8212   36508.2829  0.00001052966 
  91150.99     97302.4384   36508.7647  0.00001097081 
  89672.34     97407.4608   36509.2334  0.00001115171 
  89793.55     97010.6194   36509.6893  0.00001113666 
  90426.94     95777.172    36510.1324  0.00001105865 
  91378.28     93599.0736   36510.5627  0.00001094352 
  91797.82     90628.1645   36510.9803  0.0000108935 
  90853.87     87191.5997   36511.3852  0.00001100669 
  88830.28     83662.302    36511.7776  0.00001125742 
  85962.77     80344.0009   36512.1575  0.00001163294 
  82064.57     77449.6346   36512.5249  0.00001218553 
  77810.85     75099.239    36512.88    0.00001285168 
  74157.16     73355.0902   36513.2227  0.00001348487 
  71366.29     72248.223    36513.5532  0.00001401222 
  69442.53     71791.2423   36513.8714  0.0000144004 
  68452.82     71995.9659   36514.1776  0.0000146086 
  68632.01     72869.177    36514.4716  0.00001457046 
  69726.76     74421.5026   36514.7537  0.0000143417 
  71447.91     76656.1858   36515.0238  0.00001399621 
  73998.69     79565.5818   36515.282   0.00001351375 
  77576.67     83109.0851   36515.5284  0.00001289047 
  82145.91     87189.8381   36515.7631  0.00001217346 
  87359.6      91628.4016   36515.986   0.00001144694 
  93609.25     96145.3071   36516.1974  0.0000106827 
  100965.6     100382.5088  36516.3971  0.00000990436 
  108437.2     103964.1407  36516.5854  0.00000922193 
  114892.7     106596.1885  36516.7622  0.00000870377 
  120319.3     108134.1961  36516.9276  0.00000831122 
  124170.2     108625.2347  36517.0818  0.00000805346 
  125294.4     108291.7974  36517.2246  0.0000079812 
  123651       107499.0281  36517.3563  0.00000808728 
  119744       106648.4042  36517.4768  0.00000835115 
  114339.6     106088.0681  36517.5863  0.00000874588 
  108465       106006.1324  36517.6848  0.00000921956 
  103488.4     106401.952   36517.7723  0.00000966292 
  100151.1     107085.3557  36517.849   0.00000998491 
  98374.91     107727.8737  36517.9148  0.00001016519 
  98045.53     107957.7398  36517.9699  0.00001019934 
  99261.13     107451.5144  36518.0142  0.00001007444 
  100944.9     106009.6648  36518.048   0.00000990639 
  102012.4     103584.9126  36518.0711  0.00000980273 
  102036.4     100297.3315  36518.0838  0.00000980042 
  100970.5     96403.7311   36518.086   0.00000990388 
  98528.73     92248.186    36518.0778  0.00001014932 
  94779.41     88161.816    36518.0593  0.00001055081 
  90216.2      84409.6731   36518.0306  0.00001108448 
  85431.17     81141.9713   36517.9916  0.00001170533 
  81108.21     78409.6483   36517.9425  0.00001232921 
  77709.29     76168.4263   36517.8833  0.00001286847 
  75482.95     74312.3838   36517.8141  0.00001324802 
  74237.71     72705.7817   36517.7349  0.00001347024 
  73662.96     71220.4877   36517.6458  0.00001357534 
  73564.1      69775.8789   36517.5469  0.00001359359 
  73348.38     68346.3408   36517.4382  0.00001363357 
  72530.41     66961.7459   36517.3198  0.00001378732 
  71111.4      65683.192    36517.1918  0.00001406244 
  69235.77     64584.45     36517.0541  0.0000144434 
  66959.73     63721.4007   36516.9069  0.00001493435 
  64706.3      63119.33     36516.7502  0.00001545445 
  63061.3      62760.369    36516.5841  0.00001585759 
  62003.03     62582.7826   36516.4087  0.00001612824 
  61495.99     62490.4752   36516.2239  0.00001626122 
  61596.74     62370.0884   36516.0299  0.00001623463 
  62271.63     62118.7665   36515.8267  0.00001605868 
  63092.66     61663.3101   36515.6144  0.0000158497 
  63882.19     60971.9083   36515.3931  0.00001565382 
  64418.74     60054.8024   36515.1627  0.00001552343 
  64195.11     58966.5104   36514.9234  0.00001557751 
  62844.82     57793.5934   36514.6752  0.00001591221 
  60673.91     56637.0271   36514.4182  0.00001648155 
  58149.41     55583.6507   36514.1524  0.00001719708 
  55596.73     54694.9213   36513.8778  0.00001798667 
  53202.86     53997.7065   36513.5947  0.00001879598 
  51141.95     53489.5463   36513.3029  0.00001955342 
  49514.48     53137.9449   36513.0026  0.00002019611 
  48465.81     52882.7009   36512.6938  0.0000206331 
  48090.03     52645.3258   36512.3766  0.00002079433 
  48045.81     52342.4432   36512.051   0.00002081347 
  48146.21     51913.7797   36511.7171  0.00002077007 
  48196.07     51340.2542   36511.3749  0.00002074858 
  47793.64     50645.2953   36511.0246  0.00002092329 
  47015.01     49875.7269   36510.666   0.0000212698 
  46221.8      49078.0895   36510.2995  0.00002163481 
  45211.53     48287.5581   36509.9248  0.00002211825 
  43931.74     47528.8645   36509.5422  0.00002276259 
  42944.18     46820.2654   36509.1517  0.00002328604 
  42034.29     46177.6577   36508.7533  0.0000237901 
  41139.15     45612.2957   36508.3471  0.00002430775 
  40507.43     45130.2746   36507.9331  0.00002468683 
  40077.16     44731.0824   36507.5115  0.00002495187 
  39662.41     44407.5744   36507.0822  0.00002521279 
  39333.81     44147.1057   36506.6453  0.00002542342 
  39162.07     43930.9113   36506.2008  0.00002553491 
  39125.18     43736.8791   36505.7489  0.00002555899 
  39143.31     43542.5833   36505.2895  0.00002554715 
  39164.42     43331.0477   36504.8228  0.00002553338 
  39128.65     43097.3532   36504.3487  0.00002555672 
  38987.26     42846.0517   36503.8674  0.0000256494 
  38913.13     42589.2768   36503.3789  0.00002569827 
  38730.32     42340.5831   36502.8831  0.00002581956 
  38476.38     42110.356    36502.3803  0.00002598997 
  38288.58     41904.4917   36501.8704  0.00002611745 
  38122.72     41724.0874   36501.3535  0.00002623108 
  38092.19     41566.2982   36500.8296  0.0000262521 
  38209.53     41427.0727   36500.2988  0.00002617148 
  38337.94     41299.8876   36499.7612  0.00002608382 
  38333.66     41179.7071   36499.2168  0.00002608673 
  38219.69     41063.9467   36498.6656  0.00002616452 
  38402.26     40953.1198   36498.1077  0.00002604013 
  38735.88     40849.6505   36497.5431  0.00002581586 
  38758.15     40754.2106   36496.972   0.00002580103 
  38918.13     40673.5133   36496.3943  0.00002569497 
  39225.86     40606.8194   36495.81    0.00002549339 
  39334.81     40554.6537   36495.2194  0.00002542277 
  39413.23     40517.4076   36494.6223  0.00002537219 
  39638.68     40494.4086   36494.0188  0.00002522788 
  39886.11     40485.884    36493.4091  0.00002507138 
  40082.81     40491.9202   36492.7931  0.00002494835 
  40429.73     40510.7743   36492.1709  0.00002473427 
  40923.24     40546.7962   36491.5425  0.00002443599 
  41369.2      40598.9844   36490.908   0.00002417257 
  41592.12     40668.2983   36490.2674  0.00002404302 
  41951.04     40756.3358   36489.6208  0.00002383731 
  42581.73     40865.0331   36488.9682  0.00002348425 
  43083.56     40997.0735   36488.3097  0.00002321071 
  43257.82     41155.7063   36487.6453  0.00002311721 
  43478.3      41344.9993   36486.975   0.00002299998 
  44065.74     41570.0182   36486.299   0.00002269337 
  44554.96     41836.5273   36485.6172  0.00002244419 
  44827.4      42151.915    36484.9298  0.00002230778 
  45238.21     42523.2954   36484.2366  0.00002210521 
  45994.9      42960.0203   36483.5379  0.00002174154 
  46661.38     43471.4081   36482.8335  0.000021431 
  47196.95     44067.6708   36482.1237  0.00002118781 
  47751.06     44758.3649   36481.4084  0.00002094194 
  48393.16     45551.5919   36480.6876  0.00002066408 
  49005.28     46452.0187   36479.9615  0.00002040596 
  49589.74     47455.3356   36479.2299  0.00002016546 
  50673.32     48545.7474   36478.4931  0.00001973425 
  51882.43     49688.5595   36477.751   0.00001927435 
  53355.2      50833.7171   36477.0037  0.00001874232 
  55377.82     51923.9514   36476.2512  0.00001805777 
  57182.34     52918.8795   36475.4936  0.00001748792 
  58934.89     53813.6709   36474.7309  0.00001696788 
  60691.76     54638.268    36473.9631  0.0000164767 
  61963.31     55433.5202   36473.1903  0.00001613858 
  62935.87     56218.1823   36472.4125  0.00001588919 
  63872.07     56967.0893   36471.6298  0.0000156563 
  64862.61     57613.4736   36470.8421  0.0000154172 
  65559.55     58078.2625   36470.0496  0.00001525331 
  65948.7      58310.0961   36469.2523  0.0000151633 
  66129.48     58303.7206   36468.4503  0.00001512185 
  65610.36     58092.6296   36467.6434  0.0000152415 
  64405.69     57722.5188   36466.8319  0.00001552658 
  62706.64     57237.2914   36466.0157  0.00001594727 
  60567.34     56683.5279   36465.1949  0.00001651055 
  58687.28     56111.5916   36464.3695  0.00001703947 
  56967.1      55567.8944   36463.5395  0.00001755399 
  55457.44     55061.2613   36462.705   0.00001803185 
  54409.21     54563.4735   36461.866   0.00001837924 
  53806.08     54003.6708   36461.0226  0.00001858526 
  53605.07     53301.7376   36460.1748  0.00001865495 
  53332.42     52407.8603   36459.3226  0.00001875032 
  52839.97     51328.1932   36458.4661  0.00001892507 
  51981.75     50122.2869   36457.6052  0.00001923752 
  51026.01     48872.5255   36456.7401  0.00001959785 
  49876.48     47653.8845   36455.8708  0.00002004953 
  48341.71     46519.2288   36454.9973  0.00002068607 
  46827.37     45495.5917   36454.1196  0.00002135503 
  45557.81     44592.8542   36453.2377  0.00002195013 
  44443.05     43807.8865   36452.3518  0.00002250071 
  43455.42     43132.6093   36451.4618  0.00002301209 
  42686.87     42556.9027   36450.5677  0.00002342641 
  42209.91     42065.1831   36449.6697  0.00002369112 
  41882.66     41647.2791   36448.7677  0.00002387623 
  41585.7      41292.0603   36447.8617  0.00002404673 
  41236.15     40989.9297   36446.9519  0.00002425057 
  40914.43     40732.0842   36446.0381  0.00002444125 
  40774.7      40511.3655   36445.1206  0.00002452501 
  40572.27     40321.4862   36444.1991  0.00002464738 
  40311.24     40157.4926   36443.274   0.00002480698 
  40060.74     40015.1755   36442.345   0.0000249621 
  39902.28     39891.2822   36441.4123  0.00002506122 
  39805.65     39783.1056   36440.476   0.00002512206 
  39822.49     39688.4679   36439.5359  0.00002511144 
  39909.4      39605.956    36438.5922  0.00002505675 
  39875.5      39533.7331   36437.6449  0.00002507806 
  39853.12     39470.8008   36436.694   0.00002509214 
  39640.47     39416.2749   36435.7396  0.00002522674 
  39384.35     39369.447    36434.7816  0.0000253908 
  39460.89     39329.6781   36433.8201  0.00002534155 
  39519.46     39297.6455   36432.8551  0.00002530399 
  39367.84     39270.5932   36431.8867  0.00002540144 
  39307.38     39249.3544   36430.9148  0.00002544052 
  39273.57     39233.6963   36429.9396  0.00002546242 
  39194.18     39223.2916   36428.961   0.00002551399 
  39101.99     39218.2676   36427.979   0.00002557415 
  39051.03     39218.4209   36426.9936  0.00002560752 
  38972.72     39223.7567   36426.005   0.00002565897 
  38859.93     39234.3097   36425.0131  0.00002573345 
  38720.43     39250.3904   36424.018   0.00002582616 
  38594.78     39271.8347   36423.0196  0.00002591024 
  38482.23     39298.9383   36422.0179  0.00002598602 
  38460.25     39331.9928   36421.0131  0.00002600087 
  38451.46     39371.6343   36420.0052  0.00002600681 
  38504.62     39418.2759   36418.9941  0.00002597091 
  38675.21     39473.707    36417.9798  0.00002585636 
  38553.39     39535.5545   36416.9625  0.00002593806 
  38308.39     39608.0709   36415.942   0.00002610394 
  38235.95     39691.5862   36414.9185  0.0000261534 
  38212.37     39787.8162   36413.892   0.00002616954 
  38233.84     39898.9264   36412.8624  0.00002615484 
  38232.57     40027.529    36411.8299  0.00002615571 
  38035.8      40176.8651   36410.7943  0.00002629102 
  38039.02     40350.826    36409.7558  0.0000262888 
  38372.75     40553.8795   36408.7143  0.00002606016 
  38666.93     40790.2547   36407.6699  0.00002586189 
  38892.79     41067.4612   36406.6226  0.00002571171 
  39203.71     41390.7915   36405.5724  0.00002550779 
  39602.47     41766.217    36404.5193  0.00002525095 
  40312.41     42199.6135   36403.4634  0.00002480626 
  41086.66     42694.8117   36402.4046  0.0000243388 
  41812.38     43252.6392   36401.343   0.00002391636 
  42892.36     43867.7153   36400.2786  0.00002331418 
  44167.89     44523.9902   36399.2113  0.00002264088 
  45418.27     45191.6491   36398.1413  0.00002201757 
  46991.15     45825.1306   36397.0685  0.0000212806 
  48565.55     46371.0328   36395.993   0.00002059073 
  49892.02     46784.4172   36394.9147  0.00002004329 
  51029.03     47050.3086   36393.8337  0.00001959669 
  51795.2      47194.3225   36392.75    0.00001930681 
  52133.67     47274.486    36391.6636  0.00001918146 
  51660.49     47359.502    36390.5745  0.00001935715 
  50436.05     47511.7347   36389.4827  0.00001982709 
  49384.26     47775.0328   36388.3883  0.00002024937 
  48666.57     48175.3449   36387.2912  0.00002054799 
  48002.91     48719.0155   36386.1914  0.00002083207 
  47497.45     49393.9299   36385.0891  0.00002105376 
  47555.08     50169.2574   36383.9841  0.00002102825 
  48288        50998.5088   36382.8765  0.00002070908 
  49230.09     51834.1039   36381.7663  0.00002031278 
  50273.36     52642.3127   36380.6535  0.00001989125 
  51578.13     53418.6261   36379.5382  0.00001938806 
  52987.47     54181.5925   36378.4202  0.00001887239 
  54407.53     54948.1718   36377.2997  0.00001837981 
  55660.99     55708.7097   36376.1767  0.0000179659 
  56814.72     56408.761    36375.0511  0.00001760107 
  58092.16     56959.2706   36373.923   0.00001721403 
  59513.98     57272.0519   36372.7924  0.00001680277 
  60586.31     57307.7274   36371.6592  0.00001650538 
  61023.19     57105.2553   36370.5235  0.00001638721 
  60883.2      56768.1696   36369.3853  0.00001642489 
  59918.61     56424.4004   36368.2446  0.00001668931 
  58329        56186.5269   36367.1014  0.00001714413 
  56668.54     56130.3129   36365.9557  0.00001764648 
  55257.53     56294.535    36364.8075  0.00001809708 
  54173.09     56679.5073   36363.6569  0.00001845935 
  53702.75     57253.3116   36362.5037  0.00001862102 
  53832.71     57946.9838   36361.3481  0.00001857607 
  54345.25     58665.8843   36360.19    0.00001840087 
  55147.72     59311.1987   36359.0295  0.00001813312 
  56109.76     59820.8493   36357.8665  0.00001782221 
  56889.75     60205.2224   36356.701   0.00001757786 
  57474.1      60547.493    36355.5331  0.00001739914 
  58051.36     60975.6958   36354.3627  0.00001722613 
  58753.65     61621.0639   36353.1899  0.00001702022 
  59387.79     62586.5073   36352.0146  0.00001683848 
  60519.61     63938.481    36350.8369  0.00001652357 
  62349.6      65696.6713   36349.6567  0.0000160386 
  65150.72     67834.1727   36348.474   0.00001534902 
  68979.26     70252.3736   36347.289   0.00001449711 
  73382.59     72772.1885   36346.1014  0.00001362721 
  78328.16     75125.9307   36344.9114  0.0000127668 
  83649.62     76992.8812   36343.719   0.00001195463 
  88463.3      78097.3941   36342.5241  0.00001130412 
  91967.67     78322.4102   36341.3268  0.00001087339 
  93508.55     77773.5884   36340.127   0.00001069421 
  92822.84     76734.2986   36338.9248  0.00001077321 
  89736.9      75550.8591   36337.7201  0.00001114369 
  84945.7      74524.7204   36336.513   0.00001177223 
  79948.42     73860.1114   36335.3034  0.00001250806 
  75204.05     73648.3867   36334.0913  0.00001329716 
  71411.02     73879.7669   36332.8767  0.00001400344 
  69197.13     74435.2499   36331.6597  0.00001445147 
  68364.55     75097.2078   36330.4402  0.00001462746 
  68597.09     75565.5297   36329.2183  0.00001457788 
  69788.34     75523.5352   36327.9938  0.00001432904 
  71023.11     74743.9497   36326.7669  0.00001407992 
  71631.47     73181.3651   36325.5375  0.00001396034 
  71404.75     70981.3083   36324.3055  0.00001400467 
  69996.58     68405.5646   36323.0711  0.00001428641 
  67929.18     65723.3439   36321.8341  0.00001472121 
  65477.8      63146.7937   36320.5947  0.00001527235 
  62486.02     60808.3636   36319.3527  0.00001600358 
  59524.47     58773.5928   36318.1081  0.00001679981 
  57123.66     57068.3155   36316.8611  0.00001750588 
  55664.94     55689.7569   36315.6115  0.00001796463 
  54866.68     54624.7396   36314.3593  0.000018226 
  54335.75     53853.8481   36313.1046  0.00001840409 
  54069.66     53356.9419   36311.8473  0.00001849466 
  54092.96     53116.4476   36310.5874  0.00001848669 
  54449.66     53118.9914   36309.325   0.00001836559 
  55004.84     53359.2381   36308.0599  0.00001818022 
  55676.07     53842.2909   36306.7922  0.00001796104 
  56319.86     54585.1632   36305.522   0.00001775573 
  57276.64     55616.3177   36304.2491  0.00001745912 
  58701.87     56970.2567   36302.9735  0.00001703523 
  60229.7      58684.789    36301.6953  0.0000166031 
  61895.26     60796.3282   36300.4145  0.00001615633 
  64462.79     63329.7244   36299.131   0.00001551283 
  67635.25     66293.5333   36297.8448  0.00001478519 
  71367.01     69655.8186   36296.5559  0.00001401208 
  76016.91     73325.2487   36295.2643  0.00001315497 
  81411.99     77112.6435   36293.97    0.0000122832 
  87354.98     80720.0904   36292.673   0.00001144754 
  93443.8      83756.5551   36291.3732  0.00001070162 
  99620.7      85841.2697   36290.0707  0.00001003807 
  104935.9     86746.97     36288.7654  0.00000952963 
  108223.8     86520.7724   36287.4573  0.00000924011 
  108788.7     85471.5738   36286.1464  0.00000919213 
  106644.5     84050.1867   36284.8327  0.00000937695 
  102032.7     82685.2976   36283.5162  0.00000980078 
  95915.17     81703.1622   36282.1969  0.00001042588 
  89224.53     81282.5426   36280.8747  0.00001120768 
  83424.99     81474.4426   36279.5496  0.00001198682 
  79089.09     82196.8832   36278.2217  0.00001264397 
  76555.69     83234.2435   36276.8908  0.00001306239 
  75697.29     84256.2076   36275.5571  0.00001321051 
  76145.59     84856.2346   36274.2204  0.00001313274 
  77270.21     84678.1278   36272.8808  0.0000129416 
  78270.92     83545.5313   36271.5382  0.00001277614 
  78696.5      81540.2585   36270.1926  0.00001270705 
  78017.34     78950.6802   36268.844   0.00001281766 
  76278.58     76136.4422   36267.4924  0.00001310984 
  73812.3      73412.1183   36266.1378  0.00001354788 
  70880.01     70992.4421   36264.7801  0.00001410835 
  67720.34     68980.1735   36263.4194  0.00001476661 
  64968.88     67391.1481   36262.0555  0.00001539198 
  63517.61     66161.1881   36260.6886  0.00001574367 
  63080.81     65171.1552   36259.3185  0.00001585268 
  63312.63     64266.0343   36257.9453  0.00001579464 
  64007.54     63304.0957   36256.569   0.00001562316 
  64375.23     62206.9395   36255.1894  0.00001553393 
  64176.41     60984.6153   36253.8067  0.00001558205 
  63411.51     59719.1376   36252.4207  0.00001577001 
  62061.11     58519.4861   36251.0315  0.00001611315 
  59817.82     57477.7764   36249.639   0.00001671743 
  57454.64     56653.8471   36248.2433  0.00001740503 
  55006.86     56067.7327   36246.8442  0.00001817955 
  53145.63     55707.4954   36245.4418  0.00001881622 
  51813.4      55525.8097   36244.0361  0.00001930003 
  50937.83     55437.778    36242.627   0.00001963177 
  50709.45     55326.8074   36241.2145  0.00001972019 
  50921.56     55061.7827   36239.7987  0.00001963805 
  50811.82     54539.8824   36238.3793  0.00001968046 
  50570.65     53724.2778   36236.9566  0.00001977432 
  50324.39     52657.8716   36235.5303  0.00001987108 
  49836.19     51434.5567   36234.1006  0.00002006574 
  48631.95     50159.5277   36232.6673  0.00002056261 
  47161.28     48915.0809   36231.2305  0.00002120384 
  45626.39     47753.9836   36229.7901  0.00002191714 
  44168.55     46700.8226   36228.3461  0.00002264054 
  43040.16     45763.5923   36226.8986  0.00002323411 
  42166.55     44939.186    36225.4473  0.00002371548 
  41432.82     44220.4253   36223.9924  0.00002413546 
  40957.64     43597.283    36222.5339  0.00002441547 
  40430        43059.2659   36221.0716  0.00002473411 
  40029.5      42597.2787   36219.6056  0.00002498158 
  39722.52     42200.3903   36218.1358  0.00002517464 
  39448.13     41860.7113   36216.6622  0.00002534974 
  39451.87     41570.1028   36215.1848  0.00002534734 
  39545.71     41321.5579   36213.7036  0.00002528719 
  39445.36     41108.6385   36212.2185  0.00002535152 
  39271.62     40925.9467   36210.7296  0.00002546368 
  39275.49     40768.3487   36209.2367  0.00002546117 
  39293.25     40631.3527   36207.7399  0.00002544966 
  39326.39     40511.2499   36206.2391  0.00002542822 
  39262.22     40405.1841   36204.7343  0.00002546978 
  39366.36     40310.2187   36203.2256  0.0000254024 
  39456.94     40225.556    36201.7127  0.00002534408 
  39311.31     40150.7768   36200.1958  0.00002543797 
  39244.9      40085.5947   36198.6748  0.00002548102 
  39286.75     40029.6578   36197.1497  0.00002545387 
  39184.8      39983.1227   36195.6204  0.0000255201 
  39276.26     39944.4445   36194.0869  0.00002546067 
  39720.02     39914.4568   36192.5493  0.00002517622 
  39818.54     39893.5966   36191.0074  0.00002511393 
  39616.2      39882.7323   36189.4612  0.0000252422 
  39421.25     39882.7717   36187.9107  0.00002536703 
  39603.94     39894.7435   36186.356   0.00002525001 
  39747.68     39919.6699   36184.7968  0.0000251587 
  39511.57     39958.8134   36183.2333  0.00002530904 
  39470.64     40013.6349   36181.6654  0.00002533529 
  39425.86     40086.339    36180.0931  0.00002536406 
  39516.22     40178.4715   36178.5163  0.00002530606 
  39633.37     40294.1932   36176.935   0.00002523126 
  39718.13     40435.0657   36175.3492  0.00002517742 
  39774.94     40606.5726   36173.7588  0.00002514146 
  39788.57     40814.6324   36172.1639  0.00002513285 
  39963.61     41065.8052   36170.5643  0.00002502276 
  40388.3      41367.5552   36168.9601  0.00002475965 
  40689.42     41726.9583   36167.3513  0.00002457641 
  41167.46     42150.5823   36165.7377  0.00002429103 
  41783.73     42643.0516   36164.1194  0.00002393276 
  42676.48     43204.4204   36162.4964  0.00002343211 
  43863.86     43828.0498   36160.8685  0.00002279781 
  45301.9      44494.3921   36159.2359  0.00002207413 
  46914        45167.6703   36157.5984  0.0000213156 
  48593.04     45792.2664   36155.956   0.00002057908 
  50282.69     46306.0795   36154.3087  0.00001988756 
  51814.53     46654.9685   36152.6565  0.00001929961 
  52837.15     46817.989    36150.9993  0.00001892608 
  52857.02     46824.331    36149.3371  0.00001891896 
  52308.01     46739.8132   36147.6698  0.00001911753 
  51172.11     46642.07     36145.9975  0.00001954189 
  49956.75     46599.4964   36144.3201  0.00002001731 
  48531.69     46660.2698   36142.6376  0.00002060509 
  47441.79     46850.7692   36140.9499  0.00002107846 
  46843.73     47179.8576   36139.2571  0.00002134757 
  46701.9      47633.9127   36137.559   0.00002141241 
  46934.83     48180.2907   36135.8556  0.00002130614 
  47531.7      48765.0029   36134.147   0.00002103859 
  48614.07     49325.0841   36132.433   0.00002057018 
  49832.68     49803.6421   36130.7137  0.00002006715 
  50816.21     50170.1888   36128.989   0.00001967876 
  51666.85     50432.4705   36127.2589  0.00001935477 
  52123.85     50623.705    36125.5234  0.00001918508 
  52343.1      50773.247    36123.7824  0.00001910471 
  52487.52     50897.7465   36122.0359  0.00001905215 
  52425.88     50984.2455   36120.2838  0.00001907455 
  52442.29     50999.4135   36118.5261  0.00001906858 
  52257.17     50907.3912   36116.7629  0.00001913613 
  51619.69     50692.6258   36114.994   0.00001937245 
  50988.19     50379.1627   36113.2195  0.00001961238 
  50362.87     50023.6961   36111.4392  0.0000198559 
  49254.25     49694.3717   36109.6532  0.00002030282 
  48319.75     49447.8805   36107.8614  0.00002069547 
  47586.78     49317.8396   36106.0638  0.00002101424 
  46931.9      49313.8187   36104.2604  0.00002130747 
  46674.46     49425.6144   36102.4512  0.00002142499 
  46656.09     49625.4809   36100.636   0.00002143343 
  46705.84     49874.4709   36098.8149  0.0000214106 
  47050.03     50123.1811   36096.9878  0.00002125397 
  47345.57     50312.5532   36095.1547  0.0000211213 
  47679.77     50393.5999   36093.3156  0.00002097326 
  47987.16     50342.7004   36091.4705  0.00002083891 
  48012.87     50176.1451   36089.6192  0.00002082775 
  47986.43     49943.5154   36087.7618  0.00002083922 
  47745.1      49706.5667   36085.8982  0.00002094456 
  47622.7      49521.5183   36084.0285  0.00002099839 
  47459.13     49430.1502   36082.1525  0.00002107076 
  47307.7      49460.5173   36080.2702  0.00002113821 
  47232.88     49631.7778   36078.3817  0.00002117169 
  47466.19     49959.4104   36076.4868  0.00002106763 
  47816.81     50459.1814   36074.5855  0.00002091315 
  48265.76     51147.5554   36072.6779  0.00002071862 
  49052.96     52043.5649   36070.7638  0.00002038613 
  50117.95     53166.7971   36068.8433  0.00001995293 
  51833.57     54537.5524   36066.9163  0.00001929252 
  53665.28     56171.5621   36064.9827  0.00001863402 
  55781.37     58078.0624   36063.0426  0.00001792713 
  58732.14     60247.4946   36061.0959  0.00001702645 
  62045.56     62638.9459   36059.1425  0.00001611719 
  65079.33     65159.7585   36057.1825  0.00001536586 
  68412.63     67644.2863   36055.2158  0.00001461718 
  72345.85     69854.6037   36053.2424  0.00001382249 
  75868.4      71515.4222   36051.2622  0.00001318072 
  79253.88     72408.2302   36049.2752  0.00001261768 
  81976.46     72469.0686   36047.2814  0.00001219862 
  83068.68     71831.6404   36045.2807  0.00001203823 
  82410.13     70771.248    36043.2731  0.00001213443 
  79855.84     69598.598    36041.2586  0.00001252257 
  76517.62     68573.0947   36039.2372  0.00001306889 
  72467.68     67869.2137   36037.2087  0.00001379926 
  68180.21     67566.4593   36035.1733  0.00001466701 
  65124        67670.15     36033.1307  0.00001535532 
  63034.84     68101.2647   36031.0811  0.00001586424 
  62243.87     68699.0772   36029.0243  0.00001606584 
  62104.63     69222.9464   36026.9604  0.00001610186 
  62655.84     69390.0808   36024.8893  0.0000159602 
  63599.6      68956.2833   36022.811   0.00001572337 
  64133.74     67810.9372   36020.7255  0.00001559242 
  64005.89     66021.0034   36018.6326  0.00001562356 
  63144.79     63788.9123   36016.5324  0.00001583662 
  61660.29     61359.9601   36014.4249  0.00001621789 
  59502.16     58943.8535   36012.31    0.00001680611 
  56771.51     56681.9621   36010.1876  0.00001761447 
  54188.75     54651.9365   36008.0578  0.00001845401 
  52125.35     52884.4086   36005.9206  0.00001918452 
  50549.8      51382.562    36003.7758  0.00001978247 
  49259.55     50131.8422   36001.6235  0.00002030063 
  48506.33     49110.323    35999.4636  0.00002061587 
  48101.33     48292.5342   35997.296   0.00002078945 
  47787.36     47650.2412   35995.1209  0.00002092604 
  47873.72     47153.4069   35992.938   0.00002088829 
  48081.54     46770.5278   35990.7475  0.000020798 
  48089.87     46470.6214   35988.5492  0.0000207944 
  48073.99     46226.679    35986.3432  0.00002080127 
  48481.73     46021.4956   35984.1293  0.00002062633 
  48642.64     45851.8586   35981.9077  0.00002055809 
  48881.7      45726.526    35979.6781  0.00002045755 
  49148.53     45662.3862   35977.4407  0.00002034649 
  49175.67     45677.8322   35975.1953  0.00002033526 
  49246.02     45790.6701   35972.942   0.00002030621 
  49633.13     46016.0243   35970.6807  0.00002014783 
  50063.06     46367.0657   35968.4114  0.00001997481 
  50574.01     46854.868    35966.134   0.000019773 
  51134.8      47485.3877   35963.8486  0.00001955615 
  51757.75     48260.8457   35961.555   0.00001932078 
  52513.16     49175.2542   35959.2533  0.00001904285 
  53727.91     50215.2956   35956.9434  0.0000186123 
  55160.14     51356.0787   35954.6253  0.00001812903 
  56649.66     52558.0839   35952.299   0.00001765236 
  58088.07     53754.7027   35949.9645  0.00001721524 
  59657.65     54848.7077   35947.6216  0.00001676231 
  61293.52     55720.7419   35945.2704  0.00001631494 
  62881.46     56265.4718   35942.9109  0.00001590294 
  63902.64     56434.5299   35940.5429  0.00001564881 
  64473.29     56258.7479   35938.1666  0.0000155103 
  64005.3      55832.0667   35935.7819  0.00001562371 
  63395.79     55278.2516   35933.3886  0.00001577392 
  62474.82     54720.6055   35930.9869  0.00001600645 
  61273.98     54260.4644   35928.5766  0.00001632014 
  59787.74     53971.4572   35926.1578  0.00001672584 
  58129.59     53886.7332   35923.7304  0.00001720294 
  56679.38     53998.3705   35921.2944  0.0000176431 
  55817.01     54250.5154   35918.8498  0.00001791569 
  55174.72     54542.8042   35916.3964  0.00001812424 
  54770.67     54743.6281   35913.9344  0.00001825795 
  54717.87     54723.5692   35911.4637  0.00001827557 
  54706.84     54398.3402   35908.9842  0.00001827925 
  54565.15     53754.7974   35906.4959  0.00001832672 
  54120.74     52845.0794   35903.9988  0.0000184772 
  53590.47     51756.3978   35901.4929  0.00001866003 
  52898.82     50583.2708   35898.9781  0.00001890401 
  52092.61     49409.1895   35896.4545  0.00001919658 
  51112.41     48300.5219   35893.9219  0.00001956472 
  49702.13     47300.8962   35891.3803  0.00002011986 
  48373.28     46432.7603   35888.8298  0.00002067257 
  47910.48     45705.6494   35886.2704  0.00002087226 
  47249.82     45119.3192   35883.7018  0.0000211641 
  46693.02     44668.4307   35881.1243  0.00002141648 
  46260.36     44346.1983   35878.5376  0.00002161678 
  46021.52     44146.1018   35875.9419  0.00002172897 
  45681.34     44062.9774   35873.337   0.00002189078 
  45582.68     44094.2113   35870.723   0.00002193816 
  45675.25     44238.6064   35868.0998  0.0000218937 
  45813.26     44497.4591   35865.4674  0.00002182774 
  46306.43     44873.4982   35862.8258  0.00002159527 
  47259.79     45368.7642   35860.175   0.00002115964 
  48108.86     45985.3022   35857.5148  0.00002078619 
  49187.6      46719.6256   35854.8454  0.00002033033 
  50205.26     47559.6302   35852.1666  0.00001991823 
  51738.97     48474.8616   35849.4785  0.00001932779 
  53850.75     49411.4437   35846.7811  0.00001856984 
  55989.44     50287.098    35844.0742  0.00001786051 
  57887.56     51005.0285   35841.3579  0.00001727487 
  59526.09     51483.2277   35838.6322  0.00001679936 
  60669.3      51691.7459   35835.897   0.0000164828 
  60844.3      51671.4896   35833.1523  0.00001643539 
  60491.7      51518.4759   35830.3981  0.00001653119 
  59492.48     51345.5801   35827.6344  0.00001680885 
  57660.06     51251.5562   35824.8612  0.00001734303 
  55953.07     51305.3118   35822.0783  0.00001787212 
  55024.73     51545.3477   35819.2859  0.00001817365 
  54069.42     51983.7634   35816.4838  0.00001849474 
  53800.49     52606.2662   35813.6721  0.00001858719 
  53992.05     53371.3102   35810.8508  0.00001852125 
  54505.91     54208.179    35808.0198  0.00001834663 
  55636.03     55022.4331   35805.179   0.00001797396 
  56852.33     55721.3695   35802.3286  0.00001758943 
  57905.51     56244.5207   35799.4684  0.00001726951 
  58361.73     56589.8979   35796.5984  0.00001713452 
  58507.35     56807.0584   35793.7187  0.00001709187 
  58343.79     56969.0839   35790.8292  0.00001713978 
  58126.08     57133.8379   35787.9298  0.00001720398 
  57455.38     57330.1059   35785.0206  0.00001740481 
  56803.55     57550.508    35782.1016  0.00001760453 
  56642.8      57766.0289   35779.1726  0.00001765449 
  56552.35     57936.1734   35776.2338  0.00001768273 
  56232.88     58025.2261   35773.2851  0.00001778319 
  56252.55     58014.0156   35770.3264  0.00001777697 
  56279.61     57905.0365   35767.3578  0.00001776842 
  55997.34     57721.9127   35764.3792  0.00001785799 
  56066.75     57501.304    35761.3906  0.00001783588 
  56067.43     57281.4988   35758.3921  0.00001783567 
  55693.95     57094.5095   35755.3835  0.00001795527 
  55545.68     56958.4875   35752.3649  0.0000180032 
  55324.97     56872.3807   35749.3362  0.00001807502 
  55279.59     56822.9736   35746.2975  0.00001808986 
  54987.86     56784.2931   35743.2487  0.00001818583 
  54373.2      56724.0006   35740.1898  0.00001839141 
  53909.68     56608.378    35737.1208  0.00001854954 
  53437.96     56408.3844   35734.0417  0.00001871329 
  52804.41     56106.5007   35730.9524  0.00001893781 
  52378.23     55702.3919   35727.853   0.0000190919 
  52146.68     55213.3427   35724.7434  0.00001917668 
  52085.84     54668.2969   35721.6236  0.00001919908 
  51828.94     54098.0102   35718.4936  0.00001929424 
  52008.69     53522.0973   35715.3534  0.00001922756 
  52424.07     52942.6499   35712.203   0.00001907521 
  52444.02     52339.0992   35709.0424  0.00001906795 
  52407.43     51681.9195   35705.8715  0.00001908126 
  52206.8      50945.9895   35702.6903  0.00001915459 
  51861.45     50133.0848   35699.4989  0.00001928215 
  51323.02     49274.8005   35696.2972  0.00001948443 
  50592.45     48420.9311   35693.0852  0.0000197658 
  49629.32     47620.4238   35689.8629  0.00002014938 
  48508.32     46910.6362   35686.6303  0.00002061502 
  47396.1      46313.2844   35683.3873  0.00002109878 
  46692.13     45835.4969   35680.134   0.00002141689 
  45949.87     45472.9054   35676.8704  0.00002176285 
  45205.43     45209.3829   35673.5964  0.00002212124 
  44827.3      45017.3916   35670.312   0.00002230783 
  44631.91     44856.6483   35667.0173  0.00002240549 
  44287.19     44679.6189   35663.7122  0.00002257989 
  44085.43     44441.4231   35660.3967  0.00002268323 
  43651.39     44116.0453   35657.0707  0.00002290878 
  43214.05     43705.2302   35653.7344  0.00002314062 
  42958.11     43235.2832   35650.3877  0.00002327849 
  42444.88     42741.3532   35647.0305  0.00002355997 
  42291.45     42256.7339   35643.6629  0.00002364544 
  41819.61     41804.0045   35640.2848  0.00002391223 
  41194.27     41395.9423   35636.8963  0.00002427522 
  40772.25     41037.3908   35633.4974  0.00002452649 
  40294.89     40728.6742   35630.088   0.00002481704 
  39924.04     40467.8426   35626.6681  0.00002504757 
  39651.62     40251.6622   35623.2378  0.00002521965 
  39091.1      40076.9638   35619.797   0.00002558127 
  38921.82     39940.6571   35616.3457  0.00002569253 
  38813.13     39840.4953   35612.8839  0.00002576448 
  38890.19     39774.8484   35609.4116  0.00002571343 
  38806.61     39743.1626   35605.9288  0.00002576881 
  38662.91     39745.6013   35602.4356  0.00002586458 
  38460.45     39783.3737   35598.9318  0.00002600074 
  38451.78     39858.4746   35595.4176  0.0000260066 
  38674.23     39973.3063   35591.8928  0.00002585701 
  38801.79     40130.7492   35588.3575  0.00002577201 
  38981.2      40333.1103   35584.8118  0.00002565339 
  39328.85     40581.844    35581.2555  0.00002542663 
  39577.5      40875.0908   35577.6887  0.00002526688 
  40236.43     41206.9521   35574.1113  0.0000248531 
  40804.17     41562.7403   35570.5235  0.0000245073 
  41387.29     41916.8067   35566.9252  0.00002416201 
  42038.95     42233.4834   35563.3163  0.00002378746 
  42503.79     42473.0549   35559.6969  0.00002352731 
  42992.78     42606.957    35556.067   0.00002325972 
  43282.5      42631.537    35552.4266  0.00002310403 
  43375.37     42571.6613   35548.7757  0.00002305456 
  43097.21     42470.8245   35545.1143  0.00002320336 
  42801.46     42375.6944   35541.4423  0.00002336369 
  42330.21     42323.6355   35537.7599  0.00002362379 
  41918.1      42340.5058   35534.0669  0.00002385604 
  41309.91     42439.6751   35530.3635  0.00002420727 
  40881.79     42624.8946   35526.6495  0.00002446077 
  40543.25     42888.8984   35522.9251  0.00002466502 
  40294.59     43212.9934   35519.1901  0.00002481723 
  40157.94     43564.69     35515.4447  0.00002490168 
  40373.02     43899.9689   35511.6888  0.00002476902 
  40770.7      44172.8184   35507.9224  0.00002452742 
  40882.63     44350.3349   35504.1455  0.00002446027 
  41034.66     44426.5641   35500.3581  0.00002436964 
  41281.29     44420.7504   35496.5603  0.00002422405 
  41724.8      44366.465    35492.7521  0.00002396656 
  42083.38     44291.5105   35488.9333  0.00002376235 
  42181.8      44205.9611   35485.1042  0.00002370691 
  42097.03     44103.7336   35481.2646  0.00002375464 
  42040.73     43973.7017   35477.4145  0.00002378646 
  41957.72     43814.0669   35473.5541  0.00002383352 
  41775.34     43640.0555   35469.6832  0.00002393757 
  41514.77     43478.0455   35465.8019  0.00002408781 
  41045.23     43355.2862   35461.9103  0.00002436337 
  40759.68     43288.7285   35458.0082  0.00002453405 
  40470.01     43282.6042   35454.0958  0.00002470966 
  40166.97     43329.6717   35450.1729  0.00002489608 
  40019.61     43416.164    35446.2398  0.00002498775 
  40250.05     43518.8268   35442.2962  0.00002484469 
  40637.01     43614.061    35438.3424  0.00002460811 
  41072.49     43673.6245   35434.3782  0.0000243472 
  41364.71     43668.2297   35430.4036  0.0000241752 
  41250.98     43578.928    35426.4188  0.00002424185 
  41125.15     43402.5422   35422.4237  0.00002431602 
  40903.68     43155.7298   35418.4183  0.00002444768 
  40632.05     42870.354    35414.4026  0.00002461111 
  40218.45     42582.8403   35410.3767  0.00002486421 
  39839.61     42322.6772   35406.3406  0.00002510065 
  39452.14     42106.8802   35402.2942  0.00002534717 
  39229.64     41937.6373   35398.2376  0.00002549093 
  38930.02     41805.8423   35394.1708  0.00002568712 
  38947.32     41694.1055   35390.0938  0.00002567571 
  39093.52     41582.892    35386.0066  0.00002557969 
  38906.64     41455.0687   35381.9093  0.00002570255 
  38984.16     41301.9506   35377.8018  0.00002565144 
  39134.61     41121.2244   35373.6842  0.00002555283 
  39055.08     40924.506    35369.5565  0.00002560486 
  39109.07     40728.1416   35365.4188  0.00002556952 
  38924.92     40548.2763   35361.2709  0.00002569048 
  38765.94     40396.1263   35357.113   0.00002579584 
  38647.63     40277.5922   35352.945   0.00002587481 
  38453.23     40192.6477   35348.7671  0.00002600562 
  38628.9      40136.6994   35344.5791  0.00002588735 
  38515.55     40101.6842   35340.3811  0.00002596354 
  38223.89     40078.2734   35336.1732  0.00002616165 
  38296.66     40058.7941   35331.9554  0.00002611194 
  38244.8      40040.1724   35327.7276  0.00002614735 
  38478.17     40024.7415   35323.4899  0.00002598876 
  38593.72     40018.2521   35319.2423  0.00002591095 
  38669.55     40027.4543   35314.9849  0.00002586014 
  38816.33     40057.956    35310.7176  0.00002576235 
  38959.37     40113.9025   35306.4405  0.00002566777 
  39117.42     40198.1622   35302.1536  0.00002556406 
  39136.11     40313.1027   35297.8569  0.00002555185 
  39348.99     40461.2569   35293.5505  0.00002541361 
  39439.51     40645.0511   35289.2344  0.00002535528 
  39879.15     40868.3014   35284.9085  0.00002507576 
  40081.94     41135.5071   35280.573   0.00002494889 
  40332.27     41452.7476   35276.2278  0.00002479404 
  40891.53     41827.6581   35271.8729  0.00002445494 
  41490.84     42269.0681   35267.5085  0.00002410171 
  41794.69     42788.1902   35263.1345  0.00002392648 
  42067.78     43398.3283   35258.7509  0.00002377116 
  42851.18     44114.7417   35254.3578  0.00002333658 
  43760.36     44952.3966   35249.9551  0.00002285173 
  44430.86     45927.9583   35245.543   0.00002250688 
  45242.97     47055.1376   35241.1215  0.00002210288 
  46464.47     48344.9216   35236.6905  0.00002152182 
  47582.42     49800.8819   35232.2501  0.00002101617 
  49560.21     51421.3938   35227.8003  0.00002017748 
  51865.44     53194.9979   35223.3412  0.00001928066 
  54094.72     55099.9931   35218.8728  0.00001848609 
  56445.47     57090.6769   35214.3951  0.00001771621 
  59568.54     59076.1323   35209.9081  0.00001678738 
  62616.9      60912.3247   35205.412   0.00001597013 
  65825.98     62412.8345   35200.9066  0.00001519157 
  68906.04     63409.5421   35196.392   0.00001451252 
  71159.96     63821.503    35191.8683  0.00001405285 
  71865.18     63700.527    35187.3355  0.00001391494 
  71306.57     63205.9981   35182.7936  0.00001402395 
  69303.62     62544.2151   35178.2427  0.00001442926 
  66494.59     61907.5953   35173.6828  0.00001503882 
  63498.27     61442.0082   35169.1139  0.00001574846 
  60657.23     61237.2857   35164.536   0.00001648608 
  58541.57     61332.9076   35159.9493  0.00001708188 
  57440.54     61725.1396   35155.3536  0.00001740931 
  57142.75     62366.6919   35150.7491  0.00001750003 
  57458.27     63158.7612   35146.1358  0.00001740394 
  58225.22     63945.5955   35141.5137  0.00001717469 
  59496.42     64540.2372   35136.8829  0.00001680773 
  60544.06     64777.9457   35132.2434  0.0000165169 
  61703.22     64584.0283   35127.5952  0.00001620661 
  61954.52     64007.0337   35122.9383  0.00001614087 
  61902.88     63195.4974   35118.2729  0.00001615434 
  61322.66     62338.5283   35113.5989  0.00001630719 
  60158.47     61619.0318   35108.9163  0.00001662276 
  59401.27     61183.9574   35104.2253  0.00001683466 
  59058.71     61140.1515   35099.5258  0.0000169323 
  59550.05     61555.3308   35094.8179  0.0000167926 
  60760.31     62464.7236   35090.1016  0.00001645811 
  63151.13     63870.6399   35085.377   0.00001583503 
  66427.05     65736.5011   35080.6441  0.00001505411 
  70568.65     67971.2705   35075.9029  0.0000141706 
  75305        70404.8415   35071.1535  0.00001327933 
  79678.23     72787.7119   35066.3959  0.00001255048 
  84149.99     74810.6054   35061.6301  0.00001188354 
  88098.87     76194.269    35056.8563  0.00001135088 
  90846.1      76787.5756   35052.0744  0.00001100763 
  92375.2      76630.553    35047.2845  0.00001082542 
  91607.03     75922.4087   35042.4865  0.00001091619 
  89314.59     74933.4133   35037.6807  0.00001119638 
  86188.66     73906.9832   35032.867   0.00001160245 
  82063.53     73022.5842   35028.0454  0.00001218568 
  77584.35     72390.6815   35023.2159  0.0000128892 
  73632.62     72079.1045   35018.3788  0.00001358094 
  70911.51     72120.0838   35013.5339  0.00001410208 
  69247.77     72493.5907   35008.6813  0.0000144409 
  68506.18     73096.6046   35003.821   0.00001459722 
  68153.91     73725.5247   34998.9532  0.00001467267 
  68007.48     74107.3031   34994.0778  0.00001470426 
  68036.47     73975.6796   34989.195   0.000014698 
  67879.59     73171.437    34984.3046  0.00001473197 
  67159.09     71699.1807   34979.4069  0.00001489002 
  66121.69     69704.0103   34974.5017  0.00001512363 
  64619.78     67387.5648   34969.5893  0.00001547514 
  62194.24     64932.9468   34964.6696  0.00001607866 
  59355.03     62462.958    34959.7426  0.00001684777 
  56420.48     60050.8234   34954.8085  0.00001772406 
  53833.23     57745.5116   34949.8672  0.00001857589 
  51830.64     55591.6733   34944.9189  0.00001929361 
  49924.85     53634.0814   34939.9635  0.00002003011 
  48299.07     51902.4544   34935.0011  0.00002070433 
  47012.04     50409.8219   34930.0317  0.00002127115 
  46097.16     49148.7793   34925.0555  0.00002169331 
  45585.37     48098.9935   34920.0724  0.00002193686 
  45375.07     47229.0458   34915.0826  0.00002203853 
  45285.36     46503.0015   34910.0859  0.00002208219 
  44978.06     45886.6789   34905.0826  0.00002223306 
  45142.47     45353.7783   34900.0727  0.00002215209 
  45101.95     44890.5765   34895.0561  0.00002217199 
  44755.02     44494.9279   34890.033   0.00002234386 
  44683.84     44171.7133   34885.0034  0.00002237946 
  44625.83     43927.4419   34879.9674  0.00002240855 
  44546.62     43767.9391   34874.925   0.00002244839 
  44654.27     43698.0519   34869.8762  0.00002239427 
  44848.32     43720.4989   34864.8212  0.00002229738 
  45168.36     43838.0446   34859.7599  0.00002213939 
  45797.03     44051.4355   34854.6924  0.00002183548 
  46589.99     44360.1952   34849.6189  0.00002146384 
  47178.61     44759.737    34844.5392  0.00002119605 
  48057.05     45243.0233   34839.4535  0.0000208086 
  49343.18     45801.1532   34834.3619  0.00002026623 
  50796.9      46423.4048   34829.2644  0.00001968624 
  51839        47101.9958   34824.161   0.0000192905 
  53605.92     47822.7148   34819.0518  0.00001865466 
  55071.44     48559.2528   34813.9368  0.00001815823 
  56509.34     49262.5975   34808.8162  0.00001769619 
  57688.88     49869.0367   34803.6899  0.00001733436 
  58554.53     50312.2207   34798.558   0.0000170781 
  59222.07     50552.6981   34793.4207  0.0000168856 
  59132.24     50601.2481   34788.2778  0.00001691125 
  58399.51     50520.2722   34783.1296  0.00001712343 
  57633.93     50404.5019   34777.976   0.00001735089 
  56798.35     50352.163    34772.8171  0.00001760615 
  56050.46     50442.0929   34767.653   0.00001784107 
  55261.71     50727.2746   34762.4837  0.00001809571 
  54454.91     51233.4075   34757.3093  0.00001836382 
  54384.59     51961.7447   34752.1298  0.00001838756 
  55441.7      52886.1501   34746.9453  0.00001803696 
  56586.89     53945.7626   34741.7559  0.00001767194 
  57682.22     55042.4931   34736.5616  0.00001733636 
  59131.52     56036.6955   34731.3624  0.00001691145 
  60604.82     56767.1977   34726.1585  0.00001650034 
  61424.47     57092.1999   34720.9499  0.00001628016 
  61563.9      56945.3623   34715.7367  0.00001624329 
  61148.38     56366.6893   34710.5188  0.00001635366 
  60232.33     55487.1382   34705.2965  0.00001660238 
  58653.01     54474.9607   34700.0696  0.00001704942 
  56464.11     53482.5154   34694.8384  0.00001771037 
  54578        52620.8446   34689.6029  0.0000183224 
  52580.75     51956.4597   34684.363   0.00001901837 
  51208.45     51521.2952   34679.119   0.00001952803 
  50512.53     51320.144    34673.8707  0.00001979707 
  49921.38     51337.1108   34668.6184  0.0000200315 
  49840.45     51533.6455   34663.3621  0.00002006402 
  50060.71     51848.4916   34658.1018  0.00001997575 
  50331.61     52198.3891   34652.8376  0.00001986823 
  50793.14     52496.2399   34647.5696  0.0000196877 
  51211.1      52677.6777   34642.2978  0.00001952702 
  51505.09     52729.8152   34637.0222  0.00001941556 
  51755.95     52697.657    34631.7431  0.00001932145 
  52105.88     52666.0176   34626.4603  0.00001919169 
  52336.98     52726.2072   34621.174   0.00001910695 
  52921.02     52958.3649   34615.8843  0.00001889608 
  53574.29     53416.315    34610.5912  0.00001866567 
  54493.66     54129.5437   34605.2948  0.00001835076 
  55932.43     55096.2417   34599.9951  0.00001787872 
  57498.52     56280.3939   34594.6922  0.00001739175 
  59593.05     57601.0246   34589.3862  0.00001678048 
  61762.05     58924.7304   34584.0771  0.00001619117 
  63935.43     60083.0203   34578.765   0.00001564078 
  65623.34     60914.9982   34573.45    0.00001523848 
  66281.67     61339.942    34568.1321  0.00001508713 
  66756.13     61399.4545   34562.8115  0.0000149799 
  66426.95     61248.9704   34557.4881  0.00001505413 
  65260.18     61095.9976   34552.162   0.00001532328 
  64009.29     61137.3531   34546.8334  0.00001562273 
  62981.68     61526.0163   34541.5022  0.00001587763 
  62438.57     62362.3998   34536.1686  0.00001601574 
  63051.92     63697.5625   34530.8326  0.00001585995 
  64735.43     65530.9496   34525.4942  0.00001544749 
  67133.14     67802.1854   34520.1536  0.00001489577 
  70716.85     70364.5177   34514.8109  0.0000141409 
  75506.42     72964.088    34509.466   0.00001324391 
  80028.26     75238.6948   34504.119   0.00001249559 
  83991.71     76781.711    34498.7701  0.00001190594 
  86529.9      77272.7104   34493.4193  0.0000115567 
  87019.46     76619.5481   34488.0666  0.00001149168 
  85283.87     75003.8938   34482.7122  0.00001172555 
  81616.82     72794.1135   34477.356   0.00001225238 
  76254.06     70392.1634   34471.9983  0.00001311406 
  70589.75     68122.0383   34466.6389  0.00001416636 
  65389.59     66192.218    34461.2781  0.00001529295 
  61199.57     64710.3178   34455.9159  0.00001633998 
  58397.5      63714.3727   34450.5523  0.00001712402 
  56736.19     63189.7217   34445.1874  0.00001762543 
  56553.37     63078.8083   34439.8213  0.00001768241 
  56798.05     63263.9284   34434.4541  0.00001760624 
  57733.89     63560.8176   34429.0859  0.00001732085 
  58823.7      63734.8425   34423.7166  0.00001699995 
  59592.82     63552.1135   34418.3464  0.00001678055 
  59878.98     62866.8672   34412.9754  0.00001670035 
  59401.07     61679.009    34407.6036  0.00001683471 
  58071.52     60118.9859   34402.231   0.00001722015 
  56190.38     58374.4572   34396.8579  0.00001779664 
  54150.25     56609.4351   34391.4842  0.00001846714 
  52309.89     54925.8439   34386.11    0.00001911684 
  50222.57     53369.3729   34380.7353  0.00001991137 
  48913.95     51950.8889   34375.3604  0.00002044407 
  47997.23     50678.0595   34369.9851  0.00002083454 
  46987.76     49563.2863   34364.6097  0.00002128214 
  46032.57     48624.3774   34359.2341  0.00002172375 
  45452.89     47872.6777   34353.8585  0.0000220008 
  44915.7      47306.5006   34348.4829  0.00002226393 
  44431.96     46906.6089   34343.1074  0.00002250632 
  44254.31     46636.4947   34337.7321  0.00002259667 
  44364.42     46445.3706   34332.357   0.00002254059 
  44407.5      46272.1848   34326.9822  0.00002251872 
  44499.17     46064.3955   34321.6078  0.00002247233 
  44427.36     45789.2944   34316.2339  0.00002250865 
  44298.03     45441.2824   34310.8605  0.00002257437 
  43988.38     45035.2509   34305.4877  0.00002273328 
  43579.06     44595.0047   34300.1156  0.0000229468 
  42875.7      44148.0268   34294.7443  0.00002332323 
  42133.61     43722.7278   34289.3738  0.00002373402 
  41490.46     43347        34284.0042  0.00002410193 
  40857.06     43040.6582   34278.6356  0.00002447557 
  40459.25     42814.237    34273.2681  0.00002471623 
  40017.47     42663.6153   34267.9017  0.00002498909 
  39714        42569.8892   34262.5365  0.00002518004 
  39694.14     42499.1779   34257.1725  0.00002519264 
  39661.83     42407.8353   34251.81    0.00002521316 
  39719.41     42252.8328   34246.4488  0.00002517661 
  39538.94     42007.5428   34241.0892  0.00002529152 
  39602.54     41671.2154   34235.7312  0.00002525091 
  39586.41     41268.8496   34230.3748  0.00002526119 
  39314.71     40836.4223   34225.0201  0.00002543577 
  39040.73     40407.8259   34219.6673  0.00002561428 
  38889.28     40006.724    34214.3163  0.00002571403 
  38324.01     39646.6982   34208.9674  0.0000260933 
  38142.18     39333.0071   34203.6204  0.00002621769 
  37825.97     39066.348    34198.2756  0.00002643686 
  37687.5      38844.9175   34192.9329  0.000026534 
  37870.88     38664.3667   34187.5925  0.00002640551 
  37712.25     38521.4253   34182.2545  0.00002651658 
  37920.2      38412.1829   34176.9188  0.00002637117 
  38134.51     38333.0406   34171.5857  0.00002622297 
  38206.76     38280.5857   34166.2551  0.00002617338 
  38174.19     38251.6614   34160.9272  0.00002619571 
  38490.47     38242.9597   34155.602   0.00002598046 
  38729.04     38250.6036   34150.2796  0.00002582042 
  38747.2      38269.2954   34144.96    0.00002580832 
  39031.06     38293.7083   34139.6434  0.00002562062 
  39112.23     38316.4266   34134.3298  0.00002556745 
  39299.27     38331.5478   34129.0194  0.00002544577 
  39848.36     38336.6675   34123.7121  0.00002509514 
  40217.68     38334.0474   34118.4081  0.00002486469 
  40299.23     38329.7623   34113.1074  0.00002481437 
  40241.4      38331.0655   34107.8101  0.00002485003 
  40441.4      38344.691    34102.5162  0.00002472714 
  40707.73     38375.1157   34097.226   0.00002456536 
  40684.35     38425.3262   34091.9394  0.00002457948 
  40959.69     38498.3896   34086.6564  0.00002441425 
  41475.48     38595.1      34081.3773  0.00002411063 
  41556.25     38716.1603   34076.1021  0.00002406377 
  41798.35     38861.3865   34070.8307  0.00002392439 
  42304.68     39029.2662   34065.5635  0.00002363805 
  42373.36     39218.6684   34060.3002  0.00002359973 
  42684.15     39427.5605   34055.0412  0.0000234279 
  42888.38     39656.9465   34049.7864  0.00002331634 
  43548.63     39911.8216   34044.536   0.00002296283 
  43954.04     40201.8456   34039.2899  0.00002275104 
  44121        40538.5458   34034.0483  0.00002266494 
  44686.14     40933.3637   34028.8113  0.0000223783 
  45295.48     41394.1435   34023.5788  0.00002207726 
  46073.67     41923.4967   34018.3511  0.00002170437 
  46720.08     42515.6305   34013.1282  0.00002140407 
  47592.37     43150.582    34007.9101  0.00002101177 
  48687.53     43791.5695   34002.697   0.00002053914 
  49497.6      44380.7082   33997.4889  0.000020203 
  50145.58     44849.4629   33992.2858  0.00001994194 
  50492.7      45139.7166   33987.0879  0.00001980484 
  51252.18     45231.0142   33981.8953  0.00001951137 
  51189.64     45153.496    33976.708   0.0000195352 
  50450.14     44974.4763   33971.526   0.00001982155 
  49591.61     44772.107    33966.3495  0.0000201647 
  48671.29     44613.4196   33961.1786  0.00002054599 
  47824.05     44544.6385   33956.0133  0.00002090998 
  47151.83     44594.1855   33950.8536  0.00002120808 
  46361.17     44774.4172   33945.6998  0.00002156977 
  46021.41     45087.3814   33940.5518  0.00002172902 
  46225.98     45521.8786   33935.4097  0.00002163286 
  46453.94     46053.3664   33930.2735  0.0000215267 
  46908.52     46640.1069   33925.1435  0.00002131809 
  47631.81     47224.9708   33920.0196  0.00002099437 
  48165.85     47748.2157   33914.9019  0.0000207616 
  48809.82     48171.4511   33909.7905  0.00002048768 
  49438.81     48498.7355   33904.6855  0.00002022702 
  49595.9      48778.5483   33899.587   0.00002016296 
  50180.2      49085.7868   33894.4949  0.00001992818 
  50736.25     49495.0045   33889.4095  0.00001970977 
  51497.6      50064.6853   33884.3307  0.00001941838 
  52401.74     50828.8274   33879.2586  0.00001908334 
  53609.17     51798.8108   33874.1934  0.00001865353 
  55053.83     52962.4423   33869.1351  0.00001816404 
  56303.31     54285.5463   33864.0837  0.00001776095 
  57910.22     55713.4969   33859.0394  0.00001726811 
  59592.67     57172.5972   33854.0022  0.00001678059 
  61143.45     58578.0386   33848.9722  0.00001635498 
  62149        59855.4695   33843.9494  0.00001609036 
  62683.77     60983.1401   33838.934   0.00001595309 
  63127.27     62020.4734   33833.926   0.00001584101 
  62884.02     63108.0481   33828.9254  0.00001590229 
  63125.97     64422.7316   33823.9325  0.00001584134 
  64103.29     66132.5795   33818.9471  0.00001559982 
  65598.37     68362.478    33813.9695  0.00001524428 
  67177.95     71176.8883   33808.9996  0.00001488584 
  70099.29     74572.0121   33804.0376  0.00001426548 
  73795.45     78446.5294   33799.0835  0.00001355097 
  78266.53     82579.3697   33794.1374  0.00001277685 
  83338.97     86597.0693   33789.1994  0.00001199919 
  88628.84     90003.9277   33784.2695  0.00001128301 
  93378.25     92279.6143   33779.3478  0.00001070913 
  96927.7      93062.3565   33774.4344  0.00001031697 
  98419.09     92305.8961   33769.5294  0.00001016063 
  96951.38     90303.2003   33764.6327  0.00001031445 
  93420.51     87562.5071   33759.7446  0.00001070429 
  89033.19     84632.0449   33754.8651  0.00001123177 
  83985.7      81963.0687   33749.9942  0.00001190679 
  78597.41     79866.88     33745.132   0.00001272307 
  73999.73     78516.5243   33740.2786  0.00001351356 
  70273.38     77977.7882   33735.434   0.00001423014 
  67887.55     78215.0319   33730.5984  0.00001473024 
  66932.02     79098.7665   33725.7717  0.00001494053 
  66736.2      80384.7818   33720.9541  0.00001498437 
  67680.05     81710.2096   33716.1457  0.0000147754 
  69302.3      82631.4403   33711.3465  0.00001442954 
  70576.31     82741.0414   33706.5565  0.00001416906 
  71304.81     81824.1565   33701.7759  0.0000140243 
  71078.31     79951.5845   33697.0047  0.00001406899 
  70265.86     77431.6764   33692.243   0.00001423166 
  69157.7      74666.6099   33687.4908  0.00001445971 
  67165.35     72009.2859   33682.7482  0.00001488863 
  65317.07     69710.6418   33678.0154  0.00001530993 
  63809.96     67909.2953   33673.2923  0.00001567153 
  62745.82     66665.5274   33668.579   0.00001593732 
  62617.08     65974.8628   33663.8756  0.00001597008 
  62987.09     65789.4879   33659.1822  0.00001587627 
  63964.94     66030.7624   33654.4988  0.00001563356 
  65309.13     66607.6069   33649.8255  0.00001531179 
  67369.34     67433.8468   33645.1623  0.00001484355 
  69341.2      68430.862    33640.5094  0.00001442144 
  71382.74     69506.4322   33635.8668  0.00001400899 
  73516.2      70516.3064   33631.2345  0.00001360244 
  75325.11     71262.6861   33626.6127  0.00001327579 
  76437.75     71535.8284   33622.0014  0.00001308254 
  76476.73     71213.1613   33617.4006  0.00001307587 
  75553.25     70334.3096   33612.8104  0.0000132357 
  73308.51     69090.5972   33608.231   0.00001364098 
  70522        67740.2998   33603.6623  0.00001417997 
  67361.78     66515.1939   33599.1044  0.00001484521 
  63951.79     65563.068    33594.5574  0.00001563678 
  61184.75     64946.4416   33590.0214  0.00001634394 
  58752.42     64655.6848   33585.4963  0.00001702058 
  57485.57     64643.4978   33580.9824  0.00001739567 
  57004.63     64847.9715   33576.4796  0.00001754243 
  56598.07     65198.3589   33571.988   0.00001766845 
  56777.36     65595.6294   33567.5076  0.00001761265 
  56888.64     65884.0467   33563.0386  0.0000175782 
  57318.03     65856.4485   33558.581   0.00001744652 
  57479.15     65307.8397   33554.1348  0.00001739761 
  56846.46     64126.2931   33549.7002  0.00001759124 
  55783.11     62353.7565   33545.2771  0.00001792657 
  54568.61     60167.4372   33540.8657  0.00001832555 
  52720.14     57794.0128   33536.466   0.00001896808 
  50295.63     55435.3892   33532.078   0.00001988244 
  47919.52     53227.3761   33527.7018  0.00002086832 
  46027.87     51245.3045   33523.3376  0.00002172597 
  44237.37     49517.7836   33518.9853  0.00002260532 
  42861.7      48045.1004   33514.6449  0.00002333085 
  42051.27     46813.1458   33510.3167  0.00002378049 
  41406.12     45797.9533   33506.0006  0.00002415102 
  40727.84     44971.6641   33501.6966  0.00002455323 
  40493.45     44304.3667   33497.4049  0.00002469535 
  40294.77     43767.7924   33493.1255  0.00002481712 
  40484.27     43336.2008   33488.8584  0.00002470095 
  40654.37     42988.3595   33484.6038  0.0000245976 
  40610.2      42704.7061   33480.3616  0.00002462436 
  40808.86     42463.5595   33476.132   0.00002450448 
  40824.14     42240.0766   33471.9149  0.00002449531 
  40807.51     42007.6307   33467.7105  0.00002450529 
  40924.39     41748.8195   33463.5187  0.00002443531 
  40943.55     41460.9047   33459.3398  0.00002442387 
  40764.28     41157.0104   33455.1736  0.00002453128 
  40370.32     40858.3443   33451.0203  0.00002477067 
  39964.05     40585.9523   33446.8799  0.00002502249 
  39634.69     40355.3706   33442.7525  0.00002523042 
  39215.3      40176.3395   33438.6381  0.00002550025 
  38883.46     40052.365    33434.5368  0.00002571788 
  38868.73     39984.5223   33430.4487  0.00002572762 
  38756.76     39969.2605   33426.3737  0.00002580195 
  38591.86     40000.3108   33422.312   0.0000259122 
  38743.28     40066.3161   33418.2635  0.00002581093 
  39044.24     40149.9693   33414.2284  0.00002561197 
  39035.28     40229.8181   33410.2067  0.00002561785 
  39150.58     40282.7404   33406.1985  0.00002554241 
  39372.54     40297.0427   33402.2037  0.00002539841 
  39653        40271.9062   33398.2225  0.00002521877 
  39573.61     40222.2045   33394.2549  0.00002526937 
  39747.16     40169.7238   33390.301   0.00002515903 
  39811.41     40137.4233   33386.3608  0.00002511843 
  39575.63     40142.5206   33382.4343  0.00002526808 
  39656.3      40197.6955   33378.5216  0.00002521667 
  39869.16     40312.3642   33374.6227  0.00002508204 
  39822.1      40494.3161   33370.7378  0.00002511168 
  40067.51     40751.299    33366.8668  0.00002495788 
  40876.05     41089.8674   33363.0098  0.0000244642 
  41340.15     41520.2485   33359.1668  0.00002418956 
  41786.86     42051.0759   33355.338   0.00002393097 
  42398.48     42691.4991   33351.5232  0.00002358575 
  43301.05     43449.5699   33347.7227  0.00002309413 
  44588.64     44330.9815   33343.9363  0.00002242724 
  45496.73     45332.6934   33340.1643  0.0000219796 
  46829.11     46438.0945   33336.4065  0.00002135424 
  48555.49     47607.0036   33332.6632  0.00002059499 
  49936.8      48774.0407   33328.9342  0.00002002531 
  51629.84     49849.9621   33325.2197  0.00001936864 
  52983.55     50749.023    33321.5196  0.00001887378 
  54027.06     51426.2565   33317.8341  0.00001850924 
  54861.49     51904.9925   33314.1632  0.00001822772 
  55023.93     52275.2983   33310.5069  0.00001817391 
  55095.28     52661.7639   33306.8653  0.00001815038 
  55130.93     53183.7449   33303.2384  0.00001813864 
  55253.79     53931.85     33299.6262  0.00001809831 
  55527.23     54947.7606   33296.0288  0.00001800918 
  56393.78     56224.1779   33292.4462  0.00001773245 
  57936.26     57696.5206   33288.8785  0.00001726035 
  60022.82     59248.3309   33285.3257  0.00001666033 
  62017.16     60730.5072   33281.7879  0.00001612457 
  63874.13     61997.7338   33278.265   0.00001565579 
  65646.27     62944.4914   33274.7572  0.00001523316 
  66975.85     63505.5057   33271.2644  0.00001493075 
  67540.26     63641.5307   33267.7867  0.00001480598 
  67814.27     63335.708    33264.3241  0.00001474616 
  67092.28     62613.864    33260.8768  0.00001490484 
  65651.66     61572.5097   33257.4446  0.00001523191 
  63917.63     60365.287    33254.0277  0.00001564514 
  61502.42     59164.6124   33250.626   0.00001625952 
  59150.14     58114.9613   33247.2397  0.00001690613 
  56814.95     57304.285    33243.8687  0.000017601 
  54769.26     56757.5841   33240.5131  0.00001825842 
  53516.06     56435.4027   33237.1729  0.00001868598 
  52612.16     56244.6805   33233.8482  0.00001900701 
  51549.75     56061.5194   33230.5389  0.00001939874 
  51176.25     55774.9126   33227.2452  0.00001954031 
  51074.15     55324.9415   33223.967   0.00001957938 
  50704.19     54709.0229   33220.7043  0.00001972224 
  50456.95     53953.4233   33217.4573  0.00001981888 
  50064.38     53075.1924   33214.226   0.00001997428 
  49232.93     52074.2231   33211.0103  0.00002031161 
  48691.5      50955.4053   33207.8103  0.00002053747 
  47673.49     49742.9837   33204.626   0.00002097602 
  46695.53     48480.9151   33201.4575  0.00002141533 
  45575.95     47216.7988   33198.3047  0.0000219414 
  44288.79     45992.7159   33195.1678  0.00002257908 
  43499.56     44843.2158   33192.0467  0.00002298874 
  42434.1      43794.5396   33188.9415  0.00002356595 
  40937.85     42864.4833   33185.8522  0.00002442727 
  40028.96     42059.464    33182.7788  0.00002498191 
  39446.65     41376.9949   33179.7214  0.0000253507 
  38754.05     40807.1497   33176.6799  0.00002580375 
  38224.19     40335.2783   33173.6544  0.00002616144 
  37963.16     39947.9604   33170.6449  0.00002634133 
  37859.11     39630.5362   33167.6515  0.00002641372 
  37561.88     39370.4381   33164.6741  0.00002662274 
  37435.07     39155.5866   33161.7129  0.00002671292 
  37524.38     38972.6778   33158.7677  0.00002664934 
  37524.12     38806.6101   33155.8387  0.00002664953 
  37425.31     38643.4026   33152.9258  0.00002671989 
  37227.18     38474.2213   33150.0292  0.00002686209 
  36883.99     38298.2573   33147.1487  0.00002711203 
  37098.84     38121.446    33144.2844  0.00002695502 
  37131.48     37952.052    33141.4363  0.00002693133 
  36726.46     37797.832    33138.6046  0.00002722833 
  36489.34     37661.9913   33135.789   0.00002740526 
  36510.54     37544.73     33132.9898  0.00002738935 
  36509.56     37443.4954   33130.2069  0.00002739009 
  36368.52     37354.7985   33127.4403  0.00002749631 
  36474.92     37275.8341   33124.6901  0.0000274161 
  36524.71     37205.7711   33121.9562  0.00002737873 
  36353.21     37145.5122   33119.2387  0.00002750789 
  36766.59     37096.9017   33116.5376  0.00002719861 
  37180.05     37061.6432   33113.8529  0.00002689614 
  37193.3      37040.8538   33111.1846  0.00002688656 
  37147.46     37035.1936   33108.5327  0.00002691974 
  37396.63     37044.7354   33105.8973  0.00002674038 
  37598.58     37069.7894   33103.2783  0.00002659675 
  37764.76     37110.5589   33100.6758  0.00002647971 
  37885.11     37167.4662   33098.0898  0.00002639559 
  38015.46     37241.2263   33095.5203  0.00002630509 
  38206.77     37332.8498   33092.9673  0.00002617337 
  38471.29     37443.6783   33090.4308  0.00002599341 
  38975.88     37575.2885   33087.9108  0.00002565689 
  38996.32     37729.6017   33085.4074  0.00002564345 
  39107.82     37909.1459   33082.9205  0.00002557033 
  39470.41     38115.5938   33080.4501  0.00002533543 
  40070.52     38352.0943   33077.9963  0.000024956 
  40576.71     38622.554    33075.5591  0.00002464468 
  40892.29     38932.1152   33073.1384  0.00002445449 
  41211.2      39287.6817   33070.7343  0.00002426525 
  41690.15     39697.1098   33068.3468  0.00002398648 
  42114.48     40168.3152   33065.9759  0.0000237448 
  42835.94     40706.9059   33063.6216  0.00002334488 
  43451.39     41315.8295   33061.2839  0.00002301422 
  44262.02     41994.0229   33058.9627  0.00002259273 
  45004.59     42739.0378   33056.6582  0.00002221996 
  45909.84     43552.3689   33054.3703  0.00002178182 
  46743.35     44443.7237   33052.099   0.00002139342 
  47830.42     45433.1873   33049.8443  0.0000209072 
  49049.28     46541.4251   33047.6062  0.00002038766 
  50060.31     47779.2534   33045.3847  0.00001997591 
  51853.87     49130.2374   33043.1798  0.00001928496 
  53425.67     50541.389    33040.9916  0.00001871759 
  55235.23     51915.1754   33038.8199  0.00001810439 
  56850.43     53125.9334   33036.6649  0.00001759002 
  58102.29     54058.7289   33034.5264  0.00001721103 
  59061.23     54664.1133   33032.4046  0.00001693158 
  59722.1      54988.4468   33030.2994  0.00001674422 
  59650.47     55156.5316   33028.2107  0.00001676433 
  59824.73     55308.0095   33026.1387  0.0000167155 
  59299.27     55552.3204   33024.0832  0.00001686361 
  59021.37     55940.5595   33022.0443  0.00001694302 
  58892.15     56469.2932   33020.022   0.00001698019 
  59201.65     57094.2229   33018.0163  0.00001689142 
  59753.55     57749.3519   33016.0271  0.00001673541 
  60056.82     58378.1605   33014.0545  0.0000166509 
  60172.59     58958.3595   33012.0984  0.00001661886 
  60367.71     59498.7931   33010.1589  0.00001656515 
  60410.93     60010.2297   33008.2359  0.0000165533 
  59963.25     60475.98     33006.3294  0.00001667688 
  59120.51     60853.2785   33004.4394  0.0000169146 
  58642.26     61117.3105   33002.566   0.00001705255 
  58576.86     61305.156    33000.709   0.00001707159 
  58566.54     61525.8304   32998.8685  0.0000170746 
  58967.22     61918.0664   32997.0444  0.00001695857 
  59166.54     62601.2017   32995.2369  0.00001690144 
  60443.75     63634.3338   32993.4457  0.00001654431 
  62363.13     64992.7041   32991.671   0.00001603512 
  65197.22     66559.8395   32989.9127  0.00001533808 
  67379.35     68120.201    32988.1708  0.00001484134 
  70042.74     69390.2052   32986.4452  0.000014277 
  72161.88     70080.7687   32984.7361  0.00001385773 
  73767.52     70000.0033   32983.0433  0.0000135561 
  74088.14     69135.1748   32981.3668  0.00001349744 
  73209.17     67663.6486   32979.7066  0.00001365949 
  71304.33     65877.1916   32978.0627  0.00001402439 
  69049.22     64078.0133   32976.4351  0.00001448242 
  65665.65     62501.6618   32974.8238  0.00001522866 
  62473.79     61301.848    32973.2287  0.00001600671 
  60659.02     60553.9648   32971.6498  0.00001648559 
  59510.23     60283.3891   32970.0872  0.00001680383 
  58598.28     60474.0586   32968.5407  0.00001706535 
  58202.45     61079.8516   32967.0103  0.00001718141 
  58932.78     62030.1796   32965.4961  0.00001696849 
  59680.84     63215.0452   32963.998   0.0000167558 
  60449.4      64481.0588   32962.516   0.00001654276 
  61535.75     65628.8634   32961.0501  0.00001625072 
  62453.24     66463.1185   32959.6002  0.00001601198 
  63057.58     66870.2771   32958.1663  0.00001585852 
  63585.58     66885.7255   32956.7484  0.00001572684 
  64080.9      66687.8092   32955.3464  0.00001560527 
  64341.17     66524.7763   32953.9604  0.00001554215 
  64696.4      66630.1444   32952.5903  0.00001545681 
  65698.52     67177.5748   32951.2361  0.00001522104 
  67353.76     68260.1671   32949.8978  0.00001484698 
  69502.06     69899.4868   32948.5752  0.00001438806 
  72791.73     72033.9135   32947.2685  0.00001373782 
  77028.84     74521.5971   32945.9775  0.00001298215 
  81189.26     77135.9583   32944.7023  0.0000123169 
  85504.83     79592.5792   32943.4428  0.00001169525 
  89197.95     81588.5141   32942.1989  0.00001121102 
  92008.96     82857.2103   32940.9707  0.00001086851 
  93504.63     83216.7539   32939.7581  0.00001069466 
  93478.57     82622.553    32938.5611  0.00001069764 
  91549.13     81208.4435   32937.3796  0.0000109231 
  88635.02     79275.0494   32936.2136  0.00001128222 
  84617.51     77200.2774   32935.0631  0.00001181788 
  80002.88     75345.9889   32933.928   0.00001249955 
  76535.33     73983.821    32932.8084  0.00001306586 
  73294.36     73283.9048   32931.7041  0.00001364361 
  70768.14     73324.7041   32930.6151  0.00001413065 
  69229.43     74101.0127   32929.5414  0.00001444472 
  69184.24     75531.3541   32928.483   0.00001445416 
  70130.17     77448.146    32927.4398  0.0000142592 
  71548.14     79607.6027   32926.4118  0.0000139766 
  73968.75     81701.8917   32925.3989  0.00001351922 
  76489.68     83407.1434   32924.4011  0.00001307366 
  78446.63     84420.8511   32923.4184  0.00001274752 
  80187.29     84507.7148   32922.4507  0.0000124708 
  81297.02     83565.1593   32921.498   0.00001230057 
  81174.09     81668.4594   32920.5602  0.0000123192 
  79798.26     79059.8658   32919.6373  0.0000125316 
  77586.97     76070.1411   32918.7293  0.00001288876 
  74752.15     73008.8904   32917.836   0.00001337754 
  71811.66     70095.1852   32916.9575  0.00001392532 
  68413.76     67431.4756   32916.0938  0.00001461694 
  65021.03     65034.9347   32915.2447  0.00001537964 
  62355.4      62894.8033   32914.4102  0.0000160371 
  59724.18     61009.8123   32913.5903  0.00001674364 
  57785.91     59406.4724   32912.785   0.00001730526 
  56151.5      58118.6004   32911.9941  0.00001780896 
  54829.71     57166.705    32911.2177  0.00001823829 
  54065.82     56536.3585   32910.4556  0.00001849597 
  54173.99     56175.7734   32909.7079  0.00001845904 
  53652.28     56003.0174   32908.9745  0.00001863854 
  53812.7      55925.4742   32908.2554  0.00001858297 
  54349.89     55874.8118   32907.5504  0.0000183993 
  54914.03     55831.3782   32906.8596  0.00001821028 
  55432.22     55821.0439   32906.1829  0.00001804005 
  56053.11     55885.8915   32905.5202  0.00001784022 
  56684.74     56044.882    32904.8714  0.00001764143 
  57463.31     56283.0224   32904.2367  0.00001740241 
  58235.33     56558.4073   32903.6158  0.00001717171 
  59458.35     56824.5298   32903.0087  0.0000168185 
  61154.19     57036.1463   32902.4154  0.00001635211 
  62793.26     57136.8162   32901.8358  0.00001592528 
  63658.95     57044.068    32901.2699  0.00001570871 
  64324.56     56668.1276   32900.7176  0.00001554616 
  64175.6      55959.6632   32900.1788  0.00001558225 
  63600.85     54955.075    32899.6535  0.00001572306 
  61845.05     53770.7113   32899.1417  0.00001616944 
  59920.9      52559.7443   32898.6432  0.00001668867 
  57309.55     51458.4135   32898.1581  0.0000174491 
  54420.73     50565.1753   32897.6862  0.00001837535 
  52193.29     49939.9563   32897.2275  0.00001915955 
  50606.77     49611.2277   32896.7819  0.0000197602 
  49435.61     49586.7125   32896.3495  0.00002022833 
  48928.92     49855.9556   32895.93    0.00002043781 
  49080.33     50390.4912   32895.5235  0.00002037476 
  49987.99     51131.7496   32895.1299  0.00002000481 
  51612.77     51982.9025   32894.7491  0.00001937505 
  52730.93     52797.5868   32894.3811  0.0000189642 
  53551.65     53396.2395   32894.0259  0.00001867356 
  54148.87     53605.9278   32893.6832  0.00001846761 
  54360.91     53328.5896   32893.3531  0.00001839557 
  53791.05     52585.9107   32893.0356  0.00001859045 
  52899.07     51501.7033   32892.7305  0.00001890392 
  51563.57     50245.1696   32892.4378  0.00001939354 
  49841.71     48972.7998   32892.1574  0.00002006352 
  47900.34     47796.3768   32891.8892  0.00002087668 
  46448.96     46782.7144   32891.6332  0.00002152901 
  45057.84     45963.6489   32891.3894  0.0000221937 
  43998.86     45350.47     32891.1576  0.00002272786 
  43808.71     44941.2892   32890.9377  0.00002282651 
  43000.01     44726.7255   32890.7298  0.00002325581 
  42727.11     44692.2282   32890.5337  0.00002340434 
  42629.07     44816.1491   32890.3494  0.00002345817 
  43022.56     45068.6305   32890.1768  0.00002324362 
  43104.88     45412.6338   32890.0158  0.00002319923 
  43070.07     45809.3752   32889.8664  0.00002321798 
  43616.77     46233.6531   32889.7284  0.00002292696 
  44232.39     46686.3794   32889.6019  0.00002260787 
  44698.61     47198.3443   32889.4867  0.00002237206 
  45243.18     47816.125    32889.3827  0.00002210278 
  45734.17     48583.2241   32889.29    0.00002186549 
  46712.99     49527.6065   32889.2084  0.00002140732 
  47938.53     50651.3129   32889.1378  0.00002086005 
  49205.87     51942.8477   32889.0782  0.00002032278 
  50639.53     53378.0663   32889.0295  0.00001974742 
  52403.15     54928.3203   32888.9916  0.00001908282 
  54413.04     56540.8192   32888.9644  0.00001837795 
  56686.62     58116.0834   32888.9479  0.00001764085 
  58490.94     59488.9726   32888.942   0.00001709666 
  60090.71     60462.6317   32888.9466  0.00001664151 
  61127.32     60884.5969   32888.9617  0.0000163593 
  61387.02     60733.2462   32888.987   0.00001629009 
  60848.46     60144.828    32889.0227  0.00001643427 
  59804.96     59351.7131   32889.0685  0.00001672102 
  58355.97     58589.6523   32889.1245  0.00001713621 
  56986.73     58038.8065   32889.1905  0.00001754794 
  55780.65     57794.3988   32889.2664  0.00001792736 
  54710.73     57876.1362   32889.3523  0.00001827795 
  54295.26     58239.2589   32889.4479  0.00001841781 
  54107.01     58797.7386   32889.5532  0.00001848189 
  54218.71     59452.3171   32889.6681  0.00001844382 
  54371.23     60117.953    32889.7926  0.00001839208 
  54691.16     60726.1829   32889.9265  0.00001828449 
  54694.01     61200.1166   32890.0698  0.00001828354 
  54835.19     61422.8835   32890.2225  0.00001823646 
  54765.94     61250.8438   32890.3843  0.00001825952 
  54076.36     60575.1358   32890.5552  0.00001849237 
  53414.12     59398.4139   32890.7352  0.00001872164 
  52588.71     57848.4902   32890.9241  0.00001901549 
  51789.6      56124.2488   32891.1219  0.0000193089 
  50781.07     54416.3519   32891.3284  0.00001969238 
  49534.1      52861.3084   32891.5437  0.00002018811 
  48647.78     51526.1204   32891.7675  0.00002055592 
  48290.59     50420.5554   32891.9999  0.00002070797 
  47777.46     49508.4762   32892.2407  0.00002093037 
  47330.48     48725.4187   32892.4898  0.00002112803 
  47502.86     48002.7657   32892.7472  0.00002105136 
  47290.84     47290.3647   32893.0127  0.00002114574 
  47126.92     46576.3143   32893.2863  0.00002121929 
  47408.7      45881.1464   32893.5679  0.00002109317 
  47212.82     45240.0338   32893.8574  0.00002118069 
  47131.5      44682.0791   32894.1546  0.00002121723 
  47038.8      44224.7565   32894.4596  0.00002125905 
  46723.32     43875.0486   32894.7722  0.00002140259 
  46700.34     43637.2401   32895.0923  0.00002141312 
  46893.94     43519.8055   32895.4199  0.00002132472 
  46913.66     43534.1864   32895.7548  0.00002131575 
  47173.36     43693.7946   32896.0969  0.00002119841 
  47232.81     44008.9563   32896.4462  0.00002117172 
  48161.13     44483.1839   32896.8026  0.00002076363 
  49123.44     45109.8511   32897.1659  0.00002035688 
  50038.19     45865.0634   32897.5361  0.00001998474 
  50926.45     46699.5572   32897.913   0.00001963616 
  51998.67     47530.0151   32898.2967  0.00001923126 
  53277.32     48243.9278   32898.6869  0.00001876971 
  54122.73     48722.486    32899.0836  0.00001847653 
  54071.8      48886.6965   32899.4867  0.00001849393 
  54342.02     48734.6667   32899.8961  0.00001840197 
  54127.77     48343.8254   32900.3117  0.00001847481 
  53611.5      47833.2987   32900.7334  0.00001865271 
  53069.2      47324.6451   32901.1611  0.00001884332 
  51884.88     46915.2892   32901.5948  0.00001927344 
  50956.78     46677.5141   32902.0342  0.00001962447 
  50420.35     46658.0722   32902.4793  0.00001983326 
  50220.28     46887.1007   32902.9301  0.00001991227 
  50335.52     47378.246    32903.3863  0.00001986669 
  50512.91     48129.0617   32903.848   0.00001979692 
  51113.36     49117.8119   32904.315   0.00001956436 
  52423.19     50291.5664   32904.7872  0.00001907553 
  54178.75     51558.6137   32905.2645  0.00001845742 
  55512.48     52780.3687   32905.7468  0.00001801397 
  57207.29     53791.4085   32906.234   0.00001748029 
  58743.05     54434.1529   32906.726   0.00001702329 
  59515.75     54611.4028   32907.2228  0.00001680228 
  59971.95     54316.9054   32907.7241  0.00001667446 
  59269.53     53639.8427   32908.23    0.00001687208 
  58338.18     52733.0415   32908.7402  0.00001714143 
  56859.73     51770.1879   32909.2548  0.00001758714 
  54878.8      50900.4558   32909.7735  0.00001822197 
  53351.36     50231.6518   32910.2964  0.00001874366 
  52280.57     49827.3966   32910.8232  0.00001912756 
  51514.75     49717.573    32911.3539  0.00001941192 
  51389.55     49906.1766   32911.8884  0.00001945921 
  51925.54     50372.3532   32912.4266  0.00001925835 
  52882.79     51070.3684   32912.9683  0.00001890974 
  54321.2      51922.4058   32913.5135  0.00001840902 
  55679.29     52820.1628   32914.0621  0.00001796 
  57318.05     53622.7704   32914.6139  0.00001744651 
  58503.13     54169.5606   32915.1689  0.0000170931 
  59242.19     54317.7774   32915.7269  0.00001687986 
  59417.23     53993.3352   32916.2878  0.00001683013 
  58196.25     53229.212    32916.8516  0.00001718324 
  56443.72     52154.535    32917.4181  0.00001771676 
  54490.69     50940.445    32917.9872  0.00001835176 
  51928.83     49743.7794   32918.5589  0.00001925713 
  49787.59     48678.497    32919.1329  0.00002008533 
  47903.5      47809.4415   32919.7092  0.0000208753 
  46483.23     47165.059    32920.2877  0.00002151313 
  45363.86     46745.4368   32920.8683  0.00002204398 
  44600.61     46530.2779   32921.4509  0.00002242122 
  44503.85     46477.6193   32922.0353  0.00002246997 
  44713.76     46527.8105   32922.6215  0.00002236448 
  44946.21     46603.4268   32923.2093  0.00002224882 
  45154.23     46617.9976   32923.7987  0.00002214632 
  45380.29     46487.1916   32924.3895  0.000022036 
  45216.81     46150.3473   32924.9816  0.00002211567 
  44733.63     45594.2724   32925.5749  0.00002235455 
  44280.8      44859.5497   32926.1693  0.00002258315 
  43678.01     44021.9722   32926.7647  0.00002289482 
  42684.19     43161.3414   32927.361   0.00002342788 
  41721.27     42339.3845   32927.958   0.00002396859 
  41080.43     41593.8219   32928.5557  0.00002434249 
  40121.64     40941.7752   32929.1539  0.00002492421 
  39644.91     40388.1274   32929.7526  0.00002522392 
  39234.04     39929.7933   32930.3515  0.00002548807 
  38932.89     39560.4643   32930.9507  0.00002568522 
  38772.29     39272.6718   32931.55    0.00002579162 
  38445.97     39059.3564   32932.1493  0.00002601053 
  38493.78     38913.0304   32932.7484  0.00002597822 
  38275.29     38829.521    32933.3474  0.00002612652 
  38310.61     38803.7844   32933.9459  0.00002610243 
  38762.73     38832.3002   32934.544   0.00002579798 
  39013.15     38911.8147   32935.1415  0.00002563238 
  39020.25     39039.5728   32935.7384  0.00002562772 
  39487.23     39210.6434   32936.3344  0.00002532464 
  39725.59     39417.2919   32936.9295  0.00002517269 
  39948.61     39646.3118   32937.5236  0.00002503216 
  40516.79     39879.4277   32938.1166  0.00002468113 
  40705.34     40095.8569   32938.7083  0.0000245668 
  40786.03     40279.6608   32939.2986  0.0000245182 
  41012.64     40431.9901   32939.8874  0.00002438273 
  41334.67     40568.9737   32940.4747  0.00002419277 
  41482.63     40720.0216   32941.0602  0.00002410648 
  41585.57     40917.3866   32941.6439  0.0000240468 
  41977.86     41190.778    32942.2257  0.00002382208 
  42663.73     41564.304    32942.8054  0.00002343911 
  43070.59     42058.2556   32943.383   0.0000232177 
  43972.49     42688.7455   32943.9583  0.00002274149 
  44910.75     43469.9563   32944.5312  0.00002226638 
  45698.35     44410.7407   32945.1016  0.00002188263 
  47354.6      45512.6484   32945.6693  0.00002111727 
  49154.44     46762.6628   32946.2343  0.00002034404 
  51053.09     48122.9977   32946.7965  0.00001958745 
  52776.42     49524.0101   32947.3557  0.00001894786 
  54376.66     50860.538    32947.9118  0.00001839024 
  55728.98     52016.7006   32948.4647  0.00001794399 
  56793.5      52909.0833   32949.0143  0.00001760765 
  57740.42     53539.1048   32949.5604  0.00001731889 
  58159.99     54006.3653   32950.103   0.00001719395 
  58228.13     54473.8189   32950.642   0.00001717383 
  58222.54     55114.7888   32951.1771  0.00001717548 
  58888.98     56072.8758   32951.7084  0.00001698111 
  59905.78     57447.0131   32952.2357  0.00001669288 
  61145.13     59288.545    32952.7588  0.00001635453 
  63568.63     61598.4657   32953.2778  0.00001573103 
  66616.41     64309.4812   32953.7923  0.00001501132 
  70322.74     67264.3748   32954.3024  0.00001422015 
  74700.07     70193.3659   32954.8079  0.00001338687 
  78445.87     72724.5759   32955.3087  0.00001274764 
  81381.45     74465.986    32955.8047  0.00001228781 
  83101.91     75138.0016   32956.2957  0.00001203342 
  82526.8      74682.4734   32956.7817  0.00001211728 
  81177.22     73272.1445   32957.2625  0.00001231873 
  77807.52     71223.0183   32957.7381  0.00001285223 
  73611.22     68895.48     32958.2082  0.00001358489 
  68944.62     66624.4872   32958.6729  0.00001450439 
  64762.88     64667.6151   32959.1319  0.00001544094 
  60968.39     63202.7376   32959.5851  0.00001640194 
  58332.36     62326.1315   32960.0325  0.00001714314 
  56334.08     62075.0154   32960.4739  0.00001775124 
  55701.41     62432.3901   32960.9092  0.00001795287 
  55896.09     63323.7418   32961.3384  0.00001789034 
  56768.99     64605.9101   32961.7611  0.00001761525 
  58426.9      66041.3269   32962.1775  0.0000171154 
  60009.88     67307.4544   32962.5873  0.00001666392 
  61240.01     68041.0583   32962.9904  0.00001632919 
  62073.51     67956.6489   32963.3867  0.00001610993 
  62320.55     66955.5203   32963.7762  0.00001604607 
  61574.95     65156.7744   32964.1586  0.00001624037 
  59963.16     62814.9933   32964.5338  0.00001667691 
  58054.98     60213.9379   32964.9018  0.00001722505 
  55820.61     57589.0115   32965.2625  0.00001791453 
  53024.44     55111.8491   32965.6156  0.00001885923 
  50696.51     52886.5312   32965.9612  0.00001972522 
  48788.4      50970.3187   32966.2991  0.00002049668 
  46965.7      49382.4904   32966.6291  0.00002129213 
  45445.6      48120.4681   32966.9512  0.00002200433 
  44256.52     47171.8509   32967.2652  0.00002259554 
  43767.47     46517.6275   32967.571   0.00002284802 
  43832.12     46139.3527   32967.8686  0.00002281432 
  43693.91     46017.8282   32968.1577  0.00002288648 
  43784.59     46133.7761   32968.4384  0.00002283909 
  44326.98     46465.096    32968.7104  0.00002255962 
  45131.93     46982.2112   32968.9736  0.00002215726 
  46069.16     47647.1047   32969.228   0.0000217065 
  46944.75     48413.1532   32969.4734  0.00002130164 
  48157.52     49227.5932   32969.7097  0.00002076519 
  49408.27     50037.4523   32969.9369  0.00002023953 
  50739.97     50781.7676   32970.1546  0.00001970833 
  52029.64     51391.9637   32970.363   0.00001921981 
  52737.81     51795.5174   32970.5618  0.00001896173 
  53246.53     51935.8764   32970.7509  0.00001878057 
  53932.79     51785.1954   32970.9303  0.0000185416 
  53840.02     51349.9834   32971.0998  0.00001857354 
  53008.84     50675.983    32971.2593  0.00001886478 
  51850.86     49849.7332   32971.4086  0.00001928608 
  50613.28     48982.1573   32971.5478  0.00001975766 
  49270.67     48184.4873   32971.6765  0.00002029605 
  47825.57     47542.4939   32971.7949  0.00002090932 
  46371.21     47112.7859   32971.9026  0.0000215651 
  45405.52     46922.1662   32971.9997  0.00002202375 
  44593.87     46975.8349   32972.086   0.00002242461 
  44143.09     47258.0034   32972.1614  0.0000226536 
  44308.57     47729.1891   32972.2258  0.000022569 
  44871.71     48325.2139   32972.279   0.00002228576 
  45339.29     48953.645    32972.321   0.00002205593 
  46010.99     49511.7264   32972.3516  0.00002173394 
  46592.09     49905.5237   32972.3708  0.00002146287 
  47069.65     50069.7308   32972.3784  0.00002124511 
  47403.26     49977.9243   32972.3744  0.0000210956 
  47706.79     49642.331    32972.3585  0.00002096138 
  47471.93     49119.6472   32972.3307  0.00002106508 
  47046.43     48503.0061   32972.2909  0.0000212556 
  46760.83     47900.8823   32972.239   0.00002138542 
  46489.93     47411.223    32972.1748  0.00002151003 
  46343.88     47103.4574   32972.0983  0.00002157782 
  46187.16     47018.9028   32972.0093  0.00002165104 
  46412.48     47172.0472   32971.9078  0.00002154593 
  47366.2      47553.4611   32971.7936  0.0000211121 
  48301.38     48125.5745   32971.6666  0.00002070334 
  49318.07     48816.028    32971.5267  0.00002027654 
  50724.57     49511.7897   32971.3738  0.00001971431 
  52080.88     50066.3966   32971.2078  0.0000192009 
  52753.51     50337.4424   32971.0286  0.00001895608 
  53050.5      50242.0668   32970.836   0.00001884996 
  53084.98     49798.7858   32970.6301  0.00001883772 
  52470.05     49113.0607   32970.4106  0.00001905849 
  51020.55     48328.2799   32970.1774  0.00001959995 
  49387.89     47578.6809   32969.9305  0.00002024788 
  47930.25     46962.9641   32969.6697  0.00002086365 
  46773.45     46545.6137   32969.395   0.00002137965 
  46035.13     46365.5387   32969.1061  0.00002172254 
  45756.36     46443.4703   32968.8032  0.00002185489 
  45837.11     46788.5706   32968.4859  0.00002181638 
  46310.91     47398.2773   32968.1542  0.00002159318 
  46923.93     48255.9208   32967.8081  0.00002131109 
  47965.05     49320.0995   32967.4473  0.00002084851 
  49256.52     50515.9877   32967.0718  0.00002030188 
  50896.77     51731.1127   32966.6816  0.00001964761 
  52226.58     52825.2389   32966.2764  0.00001914734 
  53637.23     53668.6325   32965.8562  0.00001864377 
  54462.12     54186.1741   32965.4209  0.00001836139 
  55460.62     54376.0131   32964.9704  0.00001803081 
  56097.03     54283.6235   32964.5045  0.00001782626 
  56614.27     53966.2111   32964.0233  0.00001766339 
  56464.31     53464.5057   32963.5265  0.0000177103 
  56205.41     52796.2499   32963.0141  0.00001779188 
  55911.04     51976.006    32962.4859  0.00001788556 
  54630.73     51038.2583   32961.9419  0.00001830472 
  53136.93     50052.2855   32961.382   0.0000188193 
  51940.44     49108.7043   32960.8061  0.00001925282 
  50812.09     48294.6668   32960.214   0.00001968036 
  49515.23     47676.99     32959.6058  0.00002019581 
  48329.68     47296.3229   32958.9811  0.00002069122 
  47829.75     47172.6474   32958.3401  0.00002090749 
  47571.81     47310.1679   32957.6825  0.00002102085 
  47418        47699.2128   32957.0083  0.00002108904 
  47433.45     48316.4614   32956.3174  0.00002108217 
  48014.31     49121.5466   32955.6097  0.00002082712 
  49095.67     50059.1864   32954.885   0.0000203684 
  50139.71     51064.7694   32954.1433  0.00001994427 
  51066.05     52073.7392   32953.3846  0.00001958248 
  51824.23     53022.1053   32952.6086  0.00001929599 
  52887.27     53850.8884   32951.8153  0.00001890814 
  53792.45     54507.3513   32951.0046  0.00001858997 
  54387.64     54962.3854   32950.1765  0.00001838653 
  54986.79     55209.0945   32949.3307  0.00001818619 
  55193.77     55268.9027   32948.4673  0.00001811799 
  55461.45     55190.6567   32947.5861  0.00001803054 
  55688.89     55054.437    32946.687   0.0000179569 
  55975.71     54966.0602   32945.77    0.00001786489 
  56526.07     55041.7705   32944.835   0.00001769095 
  57167.47     55385.1412   32943.8817  0.00001749247 
  58132.85     56066.1401   32942.9103  0.00001720198 
  59356.18     57108.9121   32941.9205  0.00001684745 
  61434.93     58477.6529   32940.9123  0.00001627738 
  63294.66     60070.8024   32939.8856  0.00001579912 
  65667.14     61713.7498   32938.8403  0.00001522832 
  67853.62     63190.8364   32937.7764  0.00001473761 
  69743.44     64296.8018   32936.6936  0.00001433827 
  70595.91     64906.2788   32935.592   0.00001416513 
  70635.45     64993.9416   32934.4714  0.0000141572 
  69687.27     64603.8954   32933.3318  0.00001434982 
  68124.16     63806.0776   32932.1731  0.00001467908 
  65911.61     62692.9611   32930.9952  0.00001517183 
  63951.77     61383.647    32929.7979  0.00001563678 
  61762.05     60023.2239   32928.5813  0.00001619117 
  59747.32     58765.5853   32927.3452  0.00001673715 
  58353.96     57745.2529   32926.0896  0.0000171368 
  57192.16     57060.5055   32924.8143  0.00001748491 
  55930.5      56760.0685   32923.5192  0.00001787933 
  55591.23     56841.0015   32922.2044  0.00001798845 
  55567.77     57240.1478   32920.8697  0.00001799604 
  55825.52     57833.2064   32919.515   0.00001791295 
  56535.25     58436.8552   32918.1403  0.00001768808 
  57197.86     58841.5473   32916.7454  0.00001748317 
  57659.9      58874.1065   32915.3303  0.00001734308 
  57504.23     58457.0316   32913.8949  0.00001739003 
  57232.23     57619.0417   32912.4391  0.00001747267 
  56526.07     56460.5474   32910.9629  0.00001769095 
  55865.11     55106.1004   32909.4661  0.00001790026 
  54661.13     53686.9124   32907.9487  0.00001829454 
  53469.34     52324.5054   32906.4106  0.00001870231 
  52609.43     51120.9094   32904.8517  0.000019008 
  51809.53     50148.5988   32903.272   0.00001930147 
  51632.16     49446.5844   32901.6714  0.00001936777 
  51678.01     49026.2955   32900.0497  0.00001935059 
  52300.54     48872.0608   32898.407   0.00001912026 
  53177.41     48944.0936   32896.7431  0.00001880498 
  54405.79     49171.6621   32895.058   0.0000183804 
  55466.68     49459.7186   32893.3516  0.00001802884 
  56524.43     49701.8926   32891.6238  0.00001769147 
  57583.41     49814.0228   32889.8746  0.00001736611 
  57966.96     49765.3588   32888.1038  0.00001725121 
  57806.34     49580.0179   32886.3115  0.00001729914 
  57736.06     49305.8026   32884.4975  0.0000173202 
  57440.06     48976.3146   32882.6617  0.00001740945 
  56495.39     48597.2976   32880.8042  0.00001770056 
  55131.08     48163.0205   32878.9247  0.00001813859 
  54368.38     47686.3215   32877.0233  0.00001839304 
  53609.96     47208.6397   32875.1     0.00001865325 
  52111.47     46791.7081   32873.1545  0.00001918963 
  50873.66     46491.6877   32871.1869  0.00001965654 
  49795.45     46346.706    32869.197   0.00002008216 
  49013.09     46365.5045   32867.1849  0.00002040271 
  48642.09     46529.062    32865.1504  0.00002055833 
  48378.39     46786.2186   32863.0935  0.00002067039 
  48298.93     47059.4989   32861.0142  0.00002070439 
  48311.11     47260.9519   32858.9123  0.00002069917 
  48530.25     47322.3568   32856.7878  0.0000206057 
  48282.61     47222.5331   32854.6406  0.00002071139 
  48072.53     46986.4655   32852.4707  0.0000208019 
  47965.47     46654.1634   32850.278   0.00002084833 
  47503.9      46250.2404   32848.0624  0.0000210509 
  47003.43     45771.3656   32845.824   0.00002127504 
  46272.59     45206.4747   32843.5625  0.00002161107 
  45718.02     44561.8574   32841.278   0.00002187321 
  45136.49     43870.6423   32838.9705  0.00002215502 
  44419.4      43183.0825   32836.6397  0.00002251269 
  43556.42     42548.0267   32834.2858  0.00002295873 
  42952.94     42001.0619   32831.9086  0.00002328129 
  42006.93     41564.4243   32829.5081  0.0000238056 
  41722.32     41250.2852   32827.0842  0.00002396799 
  41407.21     41065.5283   32824.6369  0.00002415038 
  41601.75     41014.847    32822.1661  0.00002403745 
  41673.64     41101.1651   32819.6717  0.00002399598 
  41899.71     41327.4194   32817.1538  0.00002386651 
  42508.09     41693.9689   32814.6122  0.00002352493 
  43154.76     42198.3593   32812.0469  0.00002317241 
  44050.81     42830.9194   32809.4578  0.00002270106 
  45107.96     43567.5586   32806.845   0.00002216904 
  46377.28     44363.8454   32804.2083  0.00002156228 
  47418.95     45142.8832   32801.5477  0.00002108862 
  48182.2      45805.3719   32798.8632  0.00002075455 
  48830.46     46246.9309   32796.1547  0.00002047902 
  48985.27     46404.6234   32793.4221  0.0000204143 
  49002.01     46289.5405   32790.6654  0.00002040733 
  48363.71     45984.7526   32787.8846  0.00002067666 
  47811.12     45608.3789   32785.0796  0.00002091564 
  46897.63     45273.2812   32782.2504  0.00002132304 
  45707.31     45065.032    32779.3969  0.00002187834 
  44942.63     45041.3589   32776.5191  0.00002225059 
  45144.55     45237.912    32773.617   0.00002215107 
  45096.57     45676.0854   32770.6904  0.00002217464 
  45429.06     46366.2478   32767.7394  0.00002201234 
  46502.23     47307.4781   32764.7639  0.00002150435 
  47809.17     48479.9989   32761.7639  0.00002091649 
  49020.48     49836.2191   32758.7393  0.00002039964 
  50385.42     51285.4213   32755.6902  0.00001984701 
  51824.3      52690.0941   32752.6164  0.00001929597 
  53221.28     53880.7418   32749.5179  0.00001878948 
  54444.29     54707.8139   32746.3947  0.0000183674 
  55298.67     55105.6457   32743.2467  0.00001808362 
  55434.75     55129.456    32740.074   0.00001803923 
  55145.81     54922.2553   32736.8764  0.00001813374 
  54826.78     54643.4019   32733.654   0.00001823926 
  54125.48     54401.2511   32730.4067  0.00001847559 
  53504.79     54221.0388   32727.1345  0.00001868992 
  53148.13     54050.6914   32723.8374  0.00001881534 
  52580.78     53799.5103   32720.5152  0.00001901836 
  52308.87     53397.728    32717.168   0.00001911722 
  51345.31     52843.5458   32713.7958  0.00001947598 
  50463.5      52207.7567   32710.3985  0.0000198163 
  49152.24     51588.5806   32706.9762  0.00002034495 
  47662.75     51065.2668   32703.5287  0.00002098074 
  46735.38     50664.6009   32700.056   0.00002139707 
  45806.59     50362.3524   32696.5581  0.00002183092 
  44997.02     50100.5792   32693.0351  0.00002222369 
  44650.07     49825.926    32689.4868  0.00002239638 
  44443.95     49521.7528   32685.9132  0.00002250025 
  44250.72     49218.7325   32682.3144  0.0000225985 
  43939.39     48970.2674   32678.6903  0.00002275862 
  43507.62     48821.3186   32675.0408  0.00002298448 
  43416.88     48776.9399   32671.366   0.00002303252 
  43364.02     48792.2619   32667.6658  0.00002306059 
  43261.29     48775.1301   32663.9403  0.00002311535 
  43272.69     48613.0074   32660.1893  0.00002310926 
  43045.2      48217.5946   32656.4129  0.00002323139 
  42505.41     47566.6832   32652.6111  0.00002352642 
  41812.12     46713.5064   32648.7838  0.00002391651 
  41234.16     45753.2678   32644.931   0.00002425174 
  40539.9      44785.6876   32641.0527  0.00002466706 
  39892.39     43888.2471   32637.149   0.00002506744 
  39261.98     43108.9923   32633.2197  0.00002546993 
  38819.74     42473.541    32629.2648  0.00002576009 
  38559.98     41990.7055   32625.2845  0.00002593362 
  38457.46     41658.4569   32621.2785  0.00002600276 
  38530.66     41470.6798   32617.247   0.00002595336 
  38976.82     41412.0631   32613.1899  0.00002565627 
  39276.34     41460.8695   32609.1073  0.00002546062 
  39923.59     41583.6802   32604.999   0.00002504785 
  40494.42     41733.7765   32600.8651  0.00002469476 
  41073.1      41854.6974   32596.7056  0.00002434684 
  41213.23     41892.4395   32592.5205  0.00002426405 
  41510.04     41812.5072   32588.3098  0.00002409056 
  41548.42     41611.3313   32584.0734  0.0000240683 
  41170.2      41313.6696   32579.8114  0.00002428941 
  40694.77     40960.6988   32575.5238  0.00002457318 
  40063.48     40598.2644   32571.2105  0.00002496039 
  39403.55     40267.2309   32566.8716  0.00002537842 
  39081.2      39998.9807   32562.507   0.00002558775 
  38766.02     39815.18     32558.1168  0.00002579579 
  38510.06     39727.9396   32553.7009  0.00002596724 
  38419.95     39743.875    32549.2594  0.00002602814 
  38421.67     39864.3649   32544.7922  0.00002602698 
  38974.86     40085.1804   32540.2995  0.00002565756 
  39338.23     40395.985    32535.781   0.00002542056 
  39627.97     40775.9643   32531.237   0.0000252347 
  40056.36     41191.5177   32526.6673  0.00002496482 
  40667.1      41596.9416   32522.0719  0.0000245899 
  41409.49     41943.7485   32517.451   0.00002414905 
  42099.07     42196.5194   32512.8045  0.00002375349 
  42559.47     42347.181    32508.1323  0.00002349653 
  42801.08     42417.1964   32503.4346  0.0000233639 
  43168.06     42446.4067   32498.7113  0.00002316528 
  43445.94     42476.9086   32493.9624  0.00002301711 
  43646.59     42540.7965   32489.1879  0.0000229113 
  43914.46     42655.3946   32484.3879  0.00002277154 
  44156.09     42830.3265   32479.5623  0.00002264693 
  44110.68     43075.6147   32474.7113  0.00002267025 
  44253.63     43407.585    32469.8347  0.00002259702 
  44644.54     43843.3216   32464.9326  0.00002239916 
  45097.07     44387.6795   32460.005   0.00002217439 
  45226.44     45024.7419   32455.052   0.00002211096 
  45519.69     45707.2618   32450.0735  0.00002196852 
  45903.71     46360.1725   32445.0696  0.00002178473 
  46444.4      46897.9273   32440.0403  0.00002153112 
  47032.7      47260.8725   32434.9856  0.0000212618 
  47505.67     47447.2429   32429.9055  0.00002105012 
  47616.99     47518.3961   32424.8001  0.00002100091 
  47937.29     47570.6885   32419.6693  0.00002086059 
  48286.66     47701.2637   32414.5132  0.00002070965 
  48472.21     47981.5361   32409.3319  0.00002063038 
  49012.79     48450.7005   32404.1253  0.00002040284 
  50270.31     49112.0292   32398.8934  0.00001989246 
  51507.5      49937.5503   32393.6364  0.00001941465 
  53242.3      50870.926    32388.3541  0.00001878206 
  54725.87     51828.5113   32383.0468  0.00001827289 
  55984.95     52710.2248   32377.7142  0.00001786194 
  57247.01     53417.7189   32372.3566  0.00001746816 
  58013.34     53883.823    32366.974   0.00001723741 
  57938.17     54079.9059   32361.5662  0.00001725978 
  57337.44     54003.2724   32356.1335  0.00001744061 
  55968        53658.5462   32350.6758  0.00001786735 
  54500.8      53063.742    32345.1932  0.00001834835 
  52567.75     52265.3134   32339.6856  0.00001902307 
  51093.63     51344.1965   32334.1532  0.00001957191 
  49599.23     50397.2159   32328.596   0.0000201616 
  48455.64     49513.2528   32323.0139  0.00002063743 
  47489.41     48761.3124   32317.4071  0.00002105733 
  46235.59     48189.8992   32311.7755  0.00002162836 
  45725.2      47826.1239   32306.1193  0.00002186978 
  45561.28     47669.3518   32300.4384  0.00002194846 
  45498        47686.4346   32294.7329  0.00002197899 
  45193.61     47805.5588   32289.0028  0.00002212702 
  45432.05     47924.1241   32283.2482  0.00002201089 
  45959.19     47931.7327   32277.4691  0.00002175843 
  45934.24     47745.4566   32271.6655  0.00002177025 
  45654.92     47338.3573   32265.8376  0.00002190344 
  45234.85     46738.6777   32259.9853  0.00002210685 
  44845.16     46006.9025   32254.1087  0.00002229895 
  44168.91     45214.4725   32248.2078  0.00002264036 
  43093.2      44423.9294   32242.2827  0.00002320552 
  42423.62     43679.0076   32236.3334  0.00002357177 
  41946.88     42997.8293   32230.36    0.00002383968 
  41369.65     42378.1452   32224.3626  0.00002417231 
  41066.04     41809.4968   32218.3411  0.00002435102 
  40692.55     41284.6823   32212.2956  0.00002457452 
  40217.75     40806.5401   32206.2262  0.00002486464 
  40043.11     40386.2382   32200.133   0.00002497309 
  39618.8      40039.214    32194.0159  0.00002524054 
  39355.51     39781.0127   32187.8751  0.0000254094 
  39205.88     39622.8611   32181.7106  0.00002550638 
  39123.34     39574.6021   32175.5224  0.00002556019 
  39287.18     39643.312    32169.3106  0.0000254536 
  39702.61     39834.3798   32163.0753  0.00002518726 
  40385.12     40153.078    32156.8165  0.0000247616 
  41015.64     40602.2732   32150.5342  0.00002438094 
  41688.46     41180.1476   32144.2286  0.00002398745 
  42739.7      41876.3606   32137.8997  0.00002339745 
  44013.68     42666.8119   32131.5476  0.00002272021 
  45257.31     43509.6537   32125.1723  0.00002209588 
  46735.02     44346.8264   32118.7738  0.00002139723 
  47740.59     45110.1829   32112.3524  0.00002094654 
  48300.09     45737.4824   32105.9079  0.0000207039 
  48628.32     46188.6424   32099.4405  0.00002056415 
  48746.98     46454.5264   32092.9502  0.00002051409 
  48758.78     46542.5575   32086.4371  0.00002050913 
  48306.04     46460.3632   32079.9013  0.00002070135 
  47888.13     46211.1394   32073.3428  0.000020882 
  47086.63     45813.6289   32066.7618  0.00002123745 
  46126.72     45319.4566   32060.1582  0.00002167941 
  45051.9      44809.8446   32053.5322  0.00002219662 
  44089.5      44369.181    32046.8837  0.00002268114 
  43188.89     44067.2332   32040.213   0.0000231541 
  42680.86     43946.0773   32033.5201  0.00002342971 
  42592.59     44023.374    32026.8049  0.00002347826 
  42488.46     44294.167    32020.0677  0.0000235358 
  42632.76     44732.1734   32013.3084  0.00002345614 
  42879.91     45294.5954   32006.5273  0.00002332094 
  43195.83     45924.8624   31999.7242  0.00002315038 
  43726.65     46566.6023   31992.8994  0.00002286935 
  44328.24     47175.8178   31986.0528  0.00002255898 
  44970.19     47732.4214   31979.1846  0.00002223695 
  45722.41     48234.6143   31972.2949  0.00002187111 
  46410.72     48680.9148   31965.3836  0.00002154675 
  47125.18     49053.8261   31958.451   0.00002122008 
  47675.64     49324.6582   31951.4971  0.00002097507 
  48349.71     49467.4536   31944.5219  0.00002068265 
  49129.43     49468.3353   31937.5256  0.0000203544 
  49388.2      49320.7904   31930.5082  0.00002024775 
  49643.94     49028.4509   31923.4699  0.00002014345 
  49543        48621.9189   31916.4106  0.00002018449 
  49029.37     48163.9972   31909.3305  0.00002039594 
  48481.7      47731.6726   31902.2297  0.00002062634 
  47528.51     47385.6427   31895.1083  0.00002104 
  46663.35     47146.3648   31887.9663  0.00002143009 
  46117.11     46996.3884   31880.8039  0.00002168393 
  45667.27     46898.7232   31873.621   0.00002189752 
  45531.55     46829.8593   31866.4179  0.00002196279 
  45311.36     46801.3676   31859.1946  0.00002206952 
  45143.61     46854.7531   31851.9513  0.00002215153 
  45121.13     47036.0827   31844.6879  0.00002216257 
  45472.41     47366.7973   31837.4045  0.00002199136 
  45949.69     47825.0789   31830.1014  0.00002176293 
  46345.49     48338.4954   31822.7785  0.00002157707 
  46529.04     48794.675    31815.436   0.00002149195 
  46781.63     49070.6429   31808.074   0.00002137591 
  46814.12     49076.9965   31800.6925  0.00002136108 
  46579.39     48796.3732   31793.2917  0.00002146872 
  46166.68     48288.8125   31785.8716  0.00002166064 
  45040.96     47660.812    31778.4324  0.00002220201 
  44047.75     47020.0059   31770.9742  0.00002270264 
  43117.54     46435.4986   31763.497   0.00002319242 
  42438.15     45926.9497   31756.0009  0.0000235637 
  41605.06     45472.6228   31748.4861  0.00002403554 
  41073.24     45038.2427   31740.9527  0.00002434675 
  40487.95     44606.0028   31733.4007  0.00002469871 
  40102.28     44189.4571   31725.8303  0.00002493624 
  39542.15     43824.4754   31718.2415  0.00002528947 
  39488.45     43543.1719   31710.6345  0.00002532386 
  39204.92     43356.2552   31703.0094  0.000025507 
  39043.4      43240.4993   31695.3663  0.00002561252 
  39177.55     43144.8254   31687.7053  0.00002552482 
  39322.88     43006.3005   31680.0264  0.00002543049 
  39262.3      42778.1836   31672.3299  0.00002546973 
  39199.55     42454.3175   31664.6158  0.0000255105 
  39155.27     42070.6665   31656.8842  0.00002553935 
  39070.74     41685.1985   31649.1352  0.0000255946 
  39147.96     41353.4074   31641.369   0.00002554412 
  38997.19     41113.6137   31633.5856  0.00002564287 
  38765.56     40987.2653   31625.7852  0.00002579609 
  39086.77     40982.6013   31617.9679  0.0000255841 
  39471.64     41104.6306   31610.1338  0.00002533465 
  39776        41359.6963   31602.2829  0.00002514079 
  40639.44     41756.7534   31594.4155  0.00002460664 
  41793.59     42301.5932   31586.5317  0.00002392711 
  42793.63     42990.9221   31578.6315  0.00002336796 
  44013.56     43801.0206   31570.715   0.00002272027 
  45510.69     44684.5379   31562.7825  0.00002197286 
  47084.46     45569.6039   31554.8339  0.00002123843 
  48526.72     46378.6145   31546.8695  0.0000206072 
  49766.59     47057.905    31538.8893  0.0000200938 
  50756.86     47606.9068   31530.8935  0.00001970177 
  51645.95     48069.0188   31522.8822  0.0000193626 
  52247.11     48489.3945   31514.8555  0.00001913981 
  52611.99     48871.501    31506.8134  0.00001900707 
  52828.44     49164.4546   31498.7563  0.0000189292 
  52933.75     49277.5385   31490.6841  0.00001889154 
  52827.66     49136.6683   31482.597   0.00001892948 
  52476.63     48737.2695   31474.4951  0.0000190561 
  51674.76     48155.7242   31466.3786  0.00001935181 
  50636.43     47516.3272   31458.2475  0.00001974863 
  49276.5      46941.9566   31450.1021  0.00002029365 
  48006.13     46518.6541   31441.9423  0.00002083067 
  47180.08     46288.0318   31433.7684  0.00002119539 
  46522.55     46245.8049   31425.5805  0.00002149495 
  46220        46347.6678   31417.3786  0.00002163566 
  46090.39     46518.6583   31409.163   0.0000216965 
  46312.87     46679.0898   31400.9338  0.00002159227 
  46542.8      46776.9505   31392.6911  0.0000214856 
  46902.16     46805.6636   31384.4349  0.00002132098 
  47163.27     46793.9023   31376.1656  0.00002120294 
  47199.87     46765.1696   31367.8831  0.0000211865 
  47019.15     46705.8528   31359.5876  0.00002126793 
  46970.86     46551.0002   31351.2793  0.0000212898 
  46779.86     46211.2128   31342.9583  0.00002137672 
  46403.68     45622.1153   31334.6246  0.00002155001 
  45769.3      44785.1967   31326.2786  0.00002184871 
  44715.79     43771.1393   31317.9202  0.00002236346 
  43681.96     42684.0859   31309.5496  0.00002289275 
  42656.79     41617.3487   31301.167   0.00002344293 
  41469.17     40635.7342   31292.7725  0.0000241143 
  40476.39     39773.7886   31284.3662  0.00002470576 
  39577.98     39044.2634   31275.9483  0.00002526657 
  38761.61     38445.2937   31267.5189  0.00002579872 
  38379.74     37969.488    31259.0781  0.00002605541 
  38020.43     37605.5022   31250.6262  0.00002630165 
  37775.67     37338.9352   31242.1631  0.00002647207 
  37895.55     37153.2004   31233.6891  0.00002638832 
  38066.45     37028.0822   31225.2044  0.00002626985 
  38177.39     36939.7649   31216.7089  0.00002619351 
  38242.16     36863.158    31208.203   0.00002614915 
  37992.18     36778.162    31199.6867  0.00002632121 
  37669.97     36675.8884   31191.1602  0.00002654634 
  37445.94     36559.8023   31182.6236  0.00002670516 
  37439.79     36440.0901   31174.077   0.00002670955 
  37144.48     36325.224    31165.5207  0.0000269219 
  36581.27     36216.6431   31156.9547  0.00002733639 
  36180.18     36108.6751   31148.3792  0.00002763944 
  35935.21     35993.7368   31139.7943  0.00002782786 
  35663.29     35869.0076   31131.2002  0.00002804004 
  35431.63     35739.6372   31122.5971  0.00002822337 
  35272.64     35616.7567   31113.9851  0.00002835059 
  34966.69     35513.2806   31105.3642  0.00002859865 
  34738.66     35439.0905   31096.7348  0.00002878637 
  34638.36     35398.4503   31088.0969  0.00002886973 
  34529.58     35390.2427   31079.4506  0.00002896068 
  34503.29     35406.6664   31070.7962  0.00002898274 
  34505.52     35434.286    31062.1338  0.00002898087 
  34566.11     35456.7792   31053.4634  0.00002893007 
  34417.67     35461.2737   31044.7854  0.00002905484 
  34434.19     35444.0544   31036.0998  0.0000290409 
  34474.24     35411.7386   31027.4067  0.00002900717 
  34399.48     35376.2665   31018.7064  0.00002907021 
  34588.9      35347.5666   31009.999   0.00002891101 
  34672.94     35329.0914   31001.2846  0.00002884093 
  34770.57     35318.0233   30992.5634  0.00002875995 
  34902.39     35309.5098   30983.8355  0.00002865133 
  35010.81     35302.9469   30975.1012  0.00002856261 
  35031.21     35304.1012   30966.3605  0.00002854597 
  35181.5      35323.722    30957.6136  0.00002842403 
  35677.51     35371.2155   30948.8606  0.00002802886 
  36227.45     35449.7166   30940.1018  0.00002760338 
  36585.73     35552.1485   30931.3372  0.00002733306 
  36807.23     35659.4008   30922.5671  0.00002716858 
  37353.19     35740.555    30913.7916  0.00002677148 
  37647        35761.4221   30905.0108  0.00002656254 
  37691.51     35697.9178   30896.2249  0.00002653117 
  37547.79     35547.4191   30887.434   0.00002663273 
  37134.19     35331.4631   30878.6384  0.00002692936 
  36695.11     35082.4455   30869.8382  0.00002725159 
  36088.74     34832.0023   30861.0335  0.00002770947 
  35639.29     34604.4639   30852.2244  0.00002805892 
  35379.47     34415.7197   30843.4113  0.00002826498 
  35160.04     34274.633    30834.5941  0.00002844138 
  35011.13     34186.1761   30825.7732  0.00002856235 
  34722.6      34152.4675   30816.9485  0.00002879969 
  34479.26     34174.5144   30808.1204  0.00002900294 
  34593.95     34251.3026   30799.2889  0.00002890679 
  34932.4      34380.3343   30790.4542  0.00002862672 
  35289.75     34555.4924   30781.6165  0.00002833684 
  35533.98     34765.3833   30772.776   0.00002814208 
  35795.48     34990.2995   30763.9327  0.00002793649 
  35998.59     35202.5427   30755.087   0.00002777887 
  36216.3      35371.9738   30746.2388  0.00002761188 
  36509.48     35476.3341   30737.3885  0.00002739015 
  36780.65     35512.1369   30728.5361  0.00002718821 
  36977.63     35495.4593   30719.6818  0.00002704338 
  37080.43     35450.482    30710.8259  0.0000269684 
  37010.15     35397.4487   30701.9683  0.00002701961 
  37026.4      35346.0463   30693.1094  0.00002700776 
  36986.64     35296.605    30684.2493  0.00002703679 
  36939.58     35247.5902   30675.3881  0.00002707123 
  37099.69     35201.1331   30666.526   0.0000269544 
  37210.8      35162.6291   30657.6633  0.00002687392 
  37315.64     35136.5659   30648.7999  0.00002679841 
  37229.27     35122.2823   30639.9362  0.00002686059 
  36976.54     35113.888    30631.0722  0.00002704417 
  36877.14     35101.4608   30622.2082  0.00002711707 
  36819.53     35077.5772   30613.3443  0.0000271595 
  36520.47     35042.432    30604.4807  0.0000273819 
  36160.21     35007.2001   30595.6175  0.00002765471 
  36110.22     34990.9243   30586.755   0.00002769299 
  36248.34     35014.4784   30577.8932  0.00002758747 
  36189.03     35092.0086   30569.0323  0.00002763268 
  36288.66     35230.4084   30560.1726  0.00002755682 
  36417.55     35426.831    30551.3142  0.00002745929 
  36567.92     35666.092    30542.4572  0.00002734637 
  36997.9      35920.844    30533.6019  0.00002702856 
  37138.68     36154.2961   30524.7484  0.00002692611 
  37288.02     36328.3441   30515.8968  0.00002681826 
  37486.7      36419.5032   30507.0473  0.00002667613 
  37161.09     36425.8296   30498.2002  0.00002690987 
  36852.75     36366.4803   30489.3555  0.00002713502 
  36819.17     36268.4494   30480.5135  0.00002715976 
  36628.91     36154.3523   30471.6742  0.00002730084 
  36262.69     36035.6159   30462.838   0.00002757655 
  36016.09     35916.9522   30454.0049  0.00002776537 
  35560.37     35799.0782   30445.1752  0.00002812119 
  35329.95     35688.6189   30436.3489  0.0000283046 
  35329.32     35595.6183   30427.5263  0.0000283051 
  35093.06     35532.6256   30418.7075  0.00002849566 
  34852.28     35509.4558   30409.8928  0.00002869253 
  34994.51     35530.9531   30401.0822  0.00002857591 
  35056.62     35592.7763   30392.2759  0.00002852528 
  35027.43     35680.2839   30383.4742  0.00002854905 
  35006.2      35767.3844   30374.6772  0.00002856637 
  34985.04     35821.4638   30365.8851  0.00002858365 
  34817.52     35812.2184   30357.098   0.00002872117 
  34611.86     35722.8903   30348.3161  0.00002889183 
  34628.99     35556.4115   30339.5395  0.00002887754 
  34371.93     35334.7061   30330.7686  0.00002909351 
  34128.18     35089.6547   30322.0033  0.0000293013 
  34066.7      34851.7142   30313.244   0.00002935418 
  33972.52     34643.6961   30304.4907  0.00002943556 
  33792.2      34478.8962   30295.7436  0.00002959263 
  33672.11     34362.3409   30287.003   0.00002969817 
  33491.49     34293.7072   30278.269   0.00002985833 
  33325.56     34269.6319   30269.5417  0.000030007 
  33261.04     34285.9641   30260.8213  0.00003006521 
  33271.08     34340.5094   30252.1081  0.00003005613 
  33383.64     34432.6704   30243.4021  0.00002995479 
  33439.6      34562.3067   30234.7036  0.00002990466 
  33659.33     34726.7633   30226.0127  0.00002970944 
  33715.02     34920.9608   30217.3295  0.00002966037 
  33765.6      35139.6416   30208.6544  0.00002961594 
  34184.61     35383.2015   30199.9874  0.00002925293 
  34685        35659.4324   30191.3287  0.00002883091 
  34961.34     35980.4972   30182.6785  0.00002860302 
  35230.77     36355.2582   30174.0369  0.00002838428 
  36078.41     36781.8096   30165.4042  0.00002771741 
  36713.27     37239.9489   30156.7805  0.00002723811 
  37193.67     37690.9763   30148.1659  0.0000268863 
  37954.7      38083.3128   30139.5607  0.0000263472 
  38546.44     38364.0683   30130.965   0.00002594273 
  38746.14     38491.8439   30122.379   0.00002580902 
  38895.01     38446.4537   30113.8029  0.00002571024 
  38833.81     38232.6313   30105.2368  0.00002575076 
  38263.35     37881.0439   30096.6809  0.00002613467 
  37480.18     37444.7252   30088.1354  0.00002668077 
  36732.48     36985.1784   30079.6005  0.00002722386 
  36087.95     36559.6497   30071.0763  0.00002771008 
  35356.22     36210.05     30062.5629  0.00002828357 
  34640.09     35963.5598   30054.0607  0.00002886829 
  34423.36     35834.0191   30045.5697  0.00002905004 
  34331.58     35828.0748   30037.0901  0.0000291277 
  34369.31     35946.36     30028.622   0.00002909573 
  34522.13     36183.7951   30020.1658  0.00002896693 
  34684.73     36527.2131   30011.7215  0.00002883113 
  34929.07     36951.9849   30003.2892  0.00002862945 
  35192.21     37421.6003   29994.8693  0.00002841538 
  35649.62     37887.8601   29986.4618  0.00002805079 
  36219.45     38298.5789   29978.0669  0.00002760948 
  36593.1      38607.9861   29969.6847  0.00002732756 
  36873.98     38785.2729   29961.3156  0.00002711939 
  37012.29     38815.2553   29952.9595  0.00002701805 
  37190.21     38698.2337   29944.6168  0.0000268888 
  37020.3      38447.3322   29936.2875  0.00002701221 
  36929.38     38084.1073   29927.9719  0.00002707871 
  36544.7      37634.4493   29919.6701  0.00002736375 
  36187.63     37129.8603   29911.3822  0.00002763375 
  36113.5      36609.0365   29903.1085  0.00002769048 
  35708.56     36113.1832   29894.8491  0.00002800449 
  35229.2      35678.6682   29886.6042  0.00002838554 
  34739.01     35331.0944   29878.374   0.00002878608 
  34460.89     35083.8689   29870.1586  0.0000290184 
  34385.64     34942.4891   29861.9581  0.00002908191 
  34543.57     34907.2519   29853.7729  0.00002894895 
  34822.08     34973.0726   29845.6029  0.00002871741 
  35117.56     35130.2931   29837.4485  0.00002847578 
  35275.63     35361.6341   29829.3097  0.00002834818 
  35748.53     35640.3326   29821.1868  0.00002797318 
  36267.2      35925.5641   29813.0799  0.00002757312 
  36443.73     36167.4903   29804.9891  0.00002743956 
  36630.46     36319.2951   29796.9147  0.00002729968 
  36689.81     36350.4384   29788.8568  0.00002725552 
  36471.39     36253.2879   29780.8155  0.00002741875 
  36464.59     36038.8766   29772.7911  0.00002742387 
  36307.55     35730.9337   29764.7837  0.00002754248 
  35560.59     35362.1564   29756.7935  0.00002812102 
  34930.71     34971.8784   29748.8205  0.0000286281 
  34363.01     34599.1189   29740.8651  0.00002910106 
  33776.47     34273.429    29732.9274  0.00002960641 
  33426.76     34013.7007   29725.0075  0.00002991615 
  33085.98     33830.0756   29717.1056  0.00003022428 
  32820.25     33725.3771   29709.2218  0.00003046899 
  32791.38     33697.8656   29701.3564  0.00003049582 
  33066.29     33741.4894   29693.5094  0.00003024228 
  33046.92     33845.1159   29685.6812  0.00003026001 
  33065.96     33989.2753   29677.8717  0.00003024258 
  33290.36     34144.6188   29670.0812  0.00003003873 
  33410.46     34273.9979   29662.3098  0.00002993075 
  33433.43     34339.7953   29654.5577  0.00002991018 
  33481        34319.8283   29646.8251  0.00002986769 
  33673.23     34218.6811   29639.1122  0.00002969718 
  33571.68     34064.2654   29631.419   0.00002978701 
  33603.61     33896.5574   29623.7457  0.00002975871 
  33808.06     33749.935    29616.0926  0.00002957875 
  33944.59     33648.9937   29608.4597  0.00002945978 
  33947.34     33606.1502   29600.8473  0.00002945739 
  33976.19     33624.3887   29593.2554  0.00002943238 
  34320.37     33696.389    29585.6843  0.00002913722 
  34725        33806.2034   29578.1341  0.0000287977 
  35158.15     33927.9645   29570.6049  0.00002844291 
  35460.48     34029.2863   29563.097   0.00002820041 
  35473.1      34077.789    29555.6105  0.00002819038 
  35439.34     34048.0307   29548.1455  0.00002821723 
  35413.68     33929.9129   29540.7021  0.00002823768 
  35324        33732.3871   29533.2807  0.00002830936 
  34874.77     33480.6989   29525.8812  0.00002867402 
  34210.81     33207.5566   29518.5039  0.00002923053 
  33669.01     32943.4765   29511.1489  0.0000297009 
  33191.55     32710.931    29503.8164  0.00003012815 
  32757.93     32523.481    29496.5065  0.00003052696 
  32405.85     32388.2878   29489.2194  0.00003085863 
  32091.27     32308.5183   29481.9552  0.00003116112 
  31992.5      32284.5785   29474.7141  0.00003125733 
  31757.38     32315.118    29467.4962  0.00003148874 
  31703.78     32396.5763   29460.3018  0.00003154198 
  31787.54     32521.9032   29453.1308  0.00003145887 
  32166.67     32679.2081   29445.9836  0.00003108808 
  32373.54     32849.7833   29438.8602  0.00003088942 
  32546.08     33007.8989   29431.7608  0.00003072567 
  32659.31     33124.4938   29424.6855  0.00003061914 
  32558.05     33172.6273   29417.6346  0.00003071437 
  32273.9      33134.4959   29410.6081  0.00003098479 
  32241.96     33007.6624   29403.6061  0.00003101548 
  32225.23     32805.8139   29396.629   0.00003103159 
  31981.2      32555.1452   29389.6767  0.00003126837 
  31691.6      32284.5563   29382.7494  0.0000315541 
  31535.25     32017.9116   29375.8473  0.00003171055 
  31297.46     31771.053    29368.9705  0.00003195147 
  30820.61     31551.5644   29362.1192  0.00003244582 
  30463.98     31362.1624   29355.2936  0.00003282565 
  30299.9      31202.4534   29348.4937  0.00003300341 
  30231.91     31070.063    29341.7197  0.00003307763 
  30137.07     30962.3126   29334.9717  0.00003318173 
  30052.35     30876.1557   29328.2499  0.00003327527 
  30021.86     30808.909    29321.5545  0.00003330906 
  29830.29     30758.1848   29314.8855  0.00003352297 
  30197.97     30722.0694   29308.2432  0.00003311481 
  30239.46     30699.2863   29301.6276  0.00003306937 
  29995.8      30689.1298   29295.0389  0.000033338 
  29982.89     30691.4736   29288.4773  0.00003335236 
  30005.79     30706.8863   29281.9428  0.0000333269 
  29900.86     30736.4606   29275.4357  0.00003344385 
  30063.2      30781.9019   29268.956   0.00003326326 
  30229.53     30845.4683   29262.5038  0.00003308024 
  30246.88     30929.4734   29256.0795  0.00003306126 
  30370.33     31036.772    29249.6829  0.00003292687 
  30559.08     31169.8824   29243.3144  0.0000327235 
  30816.96     31331.0649   29236.974   0.00003244966 
  30940.8      31520.8386   29230.6619  0.00003231978 
  31202.61     31736.9077   29224.3782  0.0000320486 
  31443.01     31971.6867   29218.123   0.00003180357 
  31762.53     32210.4048   29211.8965  0.00003148364 
  31989.65     32428.0887   29205.6988  0.00003126011 
  32023.63     32593.8238   29199.53    0.00003122694 
  32105.72     32680.2997   29193.3903  0.0000311471 
  32072.07     32676.3278   29187.2797  0.00003117978 
  32045.89     32593.8244   29181.1985  0.00003120525 
  32024.27     32461.4387   29175.1468  0.00003122632 
  31957.49     32310.6045   29169.1246  0.00003129157 
  31723.76     32165.9537   29163.1321  0.00003152211 
  31458.69     32041.3342   29157.1695  0.00003178772 
  31373.94     31942.1887   29151.2368  0.00003187359 
  31357.46     31869.388    29145.3342  0.00003189034 
  31310.9      31824.2305   29139.4618  0.00003193776 
  31217.1      31810.286    29133.6198  0.00003203373 
  31143.63     31832.5406   29127.8082  0.00003210929 
  31229.69     31895.502    29122.0272  0.00003202081 
  31368.22     32001.6382   29116.2769  0.0000318794 
  31486.2      32148.8534   29110.5574  0.00003175995 
  31659.74     32328.1482   29104.8689  0.00003158586 
  31955.22     32523.1982   29099.2114  0.00003129379 
  32199.74     32708.2171   29093.5851  0.00003105615 
  32447.45     32851.4415   29087.9902  0.00003081906 
  32543.58     32924.8983   29082.4266  0.00003072803 
  32615.94     32914.9261   29076.8946  0.00003065986 
  32674.14     32827.3796   29071.3942  0.00003060524 
  32539.94     32682.304    29065.9257  0.00003073146 
  32436.86     32503.5442   29060.489   0.00003082912 
  32261.94     32312.3505   29055.0843  0.00003099628 
  32338.92     32123.5623   29049.7117  0.00003092249 
  32214.86     31944.5188   29044.3714  0.00003104158 
  32122.69     31778.7531   29039.0634  0.00003113064 
  32004.76     31628.4965   29033.7879  0.00003124535 
  31837.72     31496.0919   29028.5449  0.00003140928 
  31596.41     31384.3971   29023.3346  0.00003164917 
  31652.42     31295.9476   29018.1571  0.00003159316 
  31641.01     31232.2278   29013.0125  0.00003160455 
  31670.91     31192.1388   29007.9008  0.00003157472 
  31687.25     31175.0273   29002.8223  0.00003155843 
  31773.2      31179.1883   28997.7771  0.00003147307 
  31735.96     31202.7054   28992.7651  0.00003151 
  31774.19     31241.8512   28987.7866  0.00003147208 
  31913.99     31293.0195   28982.8416  0.00003133422 
  31934.4      31350.7278   28977.9302  0.00003131419 
  32125.5      31409.8654   28973.0526  0.00003112792 
  32246.65     31466.1479   28968.2088  0.00003101097 
  32253.11     31519.3335   28963.3989  0.00003100476 
  32234.15     31573.639    28958.6231  0.000031023 
  32503.97     31636.4532   28953.8815  0.00003076547 
  32784.66     31716.2822   28949.174   0.00003050207 
  32886.68     31820.6973   28944.5009  0.00003040745 
  32887.92     31955.8299   28939.8623  0.0000304063 
  33009.31     32125.0734   28935.2582  0.00003029448 
  33115.84     32329.8962   28930.6887  0.00003019703 
  33499.75     32567.0336   28926.1539  0.00002985097 
  33928.7      32827.1685   28921.654   0.00002947357 
  34326.68     33091.5548   28917.1889  0.00002913186 
  34600.04     33337.0746   28912.7589  0.0000289017 
  34884.75     33536.1885   28908.3639  0.00002866582 
  35310.19     33672.4422   28904.0042  0.00002832044 
  35500.88     33750.6435   28899.6797  0.00002816832 
  35504.9      33794.8427   28895.3905  0.00002816513 
  35662.66     33838.3822   28891.1369  0.00002804053 
  35758.58     33911.3992   28886.9187  0.00002796532 
  35879.08     34032.2838   28882.7362  0.00002787139 
  36291.25     34206.7314   28878.5894  0.00002755485
[truncated: 113,135 more chars]
